# Supplementary material for: Foxf2 plays a dual role during transforming growth factor beta-induced epithelial to mesenchymal transition by promoting apoptosis yet enabling cell junction dissolution and migration
Source: Breast Cancer Res. 2018 Oct 1;20:118. doi: 10.1186/s13058-018-1043-6 (PMC6167826; doi:10.1186/s13058-018-1043-6)
Supplement: Supplementary file 1 — Figure S1. Foxf2 expression is upregulated during EMT via the canonical Smad pathway. The increased expression of Foxf2 during an EMT was assessed in normal murine mammary gland epithelial cells (NMuMG) and in murine and human breast cancer cells. Figure S2. Foxf2 is required for TGFβ-induced disruption of adherens junctions. RNAi-mediated ablation prevents an EMT as visualized by immunofluorescence staining for epithelial and mesenchymal markers. Figure S3. Foxf2 regulates the expression of Zeb1, Zeb2, Id2, and members of the miR-200 family as determined by quantitative RT-PCR of their expression during an EMT in the absence of presence of Foxf2. Figure S4. Foxf2 regulates Noxa expression and thus affects cell proliferation and apoptosis. Foxf2 regulated the expression of Noxa, and siRNA-mediated depletion of Noxa prevented an increase in cell death induced by the loss of Foxf2 expression as assessed by quantitative RT-PCR. Figure S5. EGF ligand-mediated EGF receptor signaling overcomes Foxf2-controlled cell survival. Foxf represses the expression of EGF receptor ligands as assessed by quantitative RT-PCR. Supplementary material and methods. Detailed information is given on the antibodies and reagents, on biochemical and cell biological methods, and on RNA sequencing and bioinformatics analysis used in the study. Table S1. Excel file summarizing the differential expression analysis (siFoxf2 to siCtrl after 4 days TGFβ treatment or siCtrl with vs without TGFβ for 4 days) of all transcripts detected with RNA-sequencing. Table S2. Excel file showing the list of genes belonging to the different gene signatures (modules) and the strength of their modular membership (kME values). (ZIP 14675 kb) [file 13058_2018_1043_MOESM1_ESM.zip › Suppl Table S1.xlsx]

## Sheet: 0dvs4dCtrl_siFoxf2vsCtrl4d
EG	SYMBOL	ENSEMBL	vs_4dsiCtrl	log2FoldChange	padj	vs_4dsiCtrl	log2FoldChange	padj
71661	0610005C13Rik	ENSMUSG00000109644	0dCtr	-0.241719	NA	Foxf2	-0.138806	NA
58520	0610007P14Rik	ENSMUSG00000021252	0dCtr	-0.249467	0.234291	Foxf2	0.486263	0.00877265
66050	0610009B22Rik	ENSMUSG00000007777	0dCtr	-0.298011	0.409613	Foxf2	-0.423738	0.217081
66838	0610009L18Rik	ENSMUSG00000043644	0dCtr	-0.583173	0.202799	Foxf2	-0.265334	0.599578
66839	0610009O20Rik	ENSMUSG00000024442	0dCtr	0.377136	0.0141444	Foxf2	-0.0330456	0.876899
100039060	0610010B08Rik	ENSMUSG00000078886	0dCtr	NA	NA	Foxf2	NA	NA
71675	0610010F05Rik	ENSMUSG00000042208	0dCtr	-0.158923	0.857998	Foxf2	-0.898246	0.21127
104457	0610010K14Rik	ENSMUSG00000020831	0dCtr	-0.326957	0.123924	Foxf2	-0.290392	0.179091
106264	0610012G03Rik	ENSMUSG00000107002	0dCtr	-0.0632436	0.815545	Foxf2	0.35986	0.0764605
68364	0610030E20Rik	ENSMUSG00000058706	0dCtr	0.0751737	0.866295	Foxf2	-0.342313	0.343166
68369	0610031O16Rik	ENSMUSG00000099146	0dCtr	0	NA	Foxf2	0	NA
74098	0610037L13Rik	ENSMUSG00000028608	0dCtr	-0.209235	0.24848	Foxf2	0.118365	0.54281
70345	0610038B21Rik	ENSMUSG00000097882	0dCtr	-1.55789	0.00652579	Foxf2	-0.882634	0.146494
68397	0610039H22Rik	NA	0dCtr	0.953993	0.13729	Foxf2	-0.507713	0.528958
68386	0610039K10Rik	ENSMUSG00000058812	0dCtr	0.0259247	0.986662	Foxf2	0.265844	0.785076
67672	0610040B10Rik	ENSMUSG00000089889	0dCtr	-1.98786	0.00022479	Foxf2	-0.610392	0.298741
75394	0610040F04Rik	ENSMUSG00000087341	0dCtr	-1.27149	0.0953657	Foxf2	-0.0981208	0.92838
76261	0610040J01Rik	ENSMUSG00000060512	0dCtr	1.55874	1.07761e-10	Foxf2	2.55053	2.31571e-29
68400	0610043K17Rik	ENSMUSG00000087361	0dCtr	0	NA	Foxf2	0	NA
68434	1010001N08Rik	ENSMUSG00000097222	0dCtr	-0.477469	0.580089	Foxf2	1.43409	0.035431
100043040	1110002L01Rik	ENSMUSG00000071456	0dCtr	-0.584775	0.0141331	Foxf2	0.198627	0.470756
68001	1110004E09Rik	ENSMUSG00000022972	0dCtr	0.185977	0.355344	Foxf2	0.11311	0.59867
56372	1110004F10Rik	ENSMUSG00000030663	0dCtr	-0.236524	0.157487	Foxf2	-0.449347	0.00272873
66123	1110006O24Rik	ENSMUSG00000107121	0dCtr	-0.266221	0.493487	Foxf2	-0.290721	0.439509
67388	1110008F13Rik	ENSMUSG00000027637	0dCtr	-0.212218	0.275165	Foxf2	0.399412	0.0215053
66132	1110008L16Rik	ENSMUSG00000021023	0dCtr	-0.122922	0.585575	Foxf2	-0.379158	0.0468952
73737	1110008P14Rik	ENSMUSG00000039195	0dCtr	-0.0712521	0.80275	Foxf2	0.832322	1.28617e-05
68618	1110012L19Rik	ENSMUSG00000045237	0dCtr	-0.050182	0.807247	Foxf2	-0.0310091	0.880825
100503859	1110015O18Rik	ENSMUSG00000098659	0dCtr	-0.414484	NA	Foxf2	0.223289	NA
73721	1110017D15Rik	ENSMUSG00000028441	0dCtr	-0.472865	0.593022	Foxf2	-0.487785	0.589979
76311	1110019D14Rik	ENSMUSG00000097616	0dCtr	-0.139043	0.85047	Foxf2	0.335183	0.602391
68531	1110020A21Rik	ENSMUSG00000097047	0dCtr	-0.269224	0.702323	Foxf2	0.2032	0.76595
68637	1110025L11Rik	ENSMUSG00000068073	0dCtr	0	NA	Foxf2	0	NA
68690	1110028F11Rik	NA	0dCtr	0	NA	Foxf2	0	NA
68692	1110028F18Rik	ENSMUSG00000099139	0dCtr	0	NA	Foxf2	0.0524755	NA
68721	1110032A03Rik	ENSMUSG00000037971	0dCtr	-0.679758	0.0418289	Foxf2	-0.500651	0.155544
68725	1110032F04Rik	ENSMUSG00000046999	0dCtr	0	NA	Foxf2	0	NA
73747	1110034G24Rik	ENSMUSG00000044991	0dCtr	-1.19049	3.75831e-05	Foxf2	-0.289278	0.382158
68697	1110036E04Rik	ENSMUSG00000097036	0dCtr	-0.00978952	NA	Foxf2	-0.0100302	NA
66185	1110037F02Rik	ENSMUSG00000040720	0dCtr	0.635331	0.171652	Foxf2	-0.425431	0.401469
68763	1110038B12Rik	ENSMUSG00000092203	0dCtr	0.221099	0.150984	Foxf2	0.293548	0.0438289
117171	1110038F14Rik	ENSMUSG00000063236	0dCtr	0.277341	0.137964	Foxf2	-0.0984974	0.652896
68808	1110046J04Rik	ENSMUSG00000085457	0dCtr	-1.45645	8.63418e-06	Foxf2	0.232112	0.541935
228356	1110051M20Rik	ENSMUSG00000040591	0dCtr	-1.06391	1.01873e-08	Foxf2	-0.101608	0.684154
68771	1110058D11Rik	NA	0dCtr	NA	NA	Foxf2	NA	NA
66206	1110059E24Rik	ENSMUSG00000035171	0dCtr	0.0819545	0.900952	Foxf2	-0.331184	0.544527
66202	1110059G10Rik	ENSMUSG00000032551	0dCtr	0.139662	0.727899	Foxf2	0.07994	0.845412
68920	1110065P20Rik	ENSMUSG00000078570	0dCtr	0.193169	0.421104	Foxf2	-0.601719	0.00262537
68861	1190002N15Rik	ENSMUSG00000045414	0dCtr	0.0279795	0.965701	Foxf2	-0.154728	0.765428
68880	1190003K10Rik	ENSMUSG00000096537	0dCtr	0	NA	Foxf2	0	NA
68918	1190005I06Rik	ENSMUSG00000043687	0dCtr	-0.033647	0.94991	Foxf2	-0.205661	0.624579
544717	1190007I07Rik	ENSMUSG00000063320	0dCtr	0.654347	0.02407	Foxf2	0.484202	0.1155
100043489	1300002E11Rik	ENSMUSG00000097290	0dCtr	-0.162801	0.697761	Foxf2	0.0202386	0.965369
71775	1300017J02Rik	ENSMUSG00000033688	0dCtr	-0.163093	NA	Foxf2	0.223289	NA
319830	1500004A13Rik	NA	0dCtr	0.11518	NA	Foxf2	0	NA
76505	1500009C09Rik	ENSMUSG00000068099	0dCtr	-2.71972	8.42434e-07	Foxf2	1.74292	6.04171e-05
69784	1500009L16Rik	ENSMUSG00000087651	0dCtr	0	NA	Foxf2	0	NA
66236	1500011B03Rik	ENSMUSG00000072694	0dCtr	-0.202545	0.376486	Foxf2	0.466985	0.0163914
67885	1500011K16Rik	ENSMUSG00000051319	0dCtr	0.796522	0.000633549	Foxf2	0.731869	0.0015402
68954	1500012K07Rik	ENSMUSG00000097247	0dCtr	0	NA	Foxf2	0	NA
68982	1500015A07Rik	ENSMUSG00000098702	0dCtr	-0.377768	0.235169	Foxf2	0.00203318	0.996726
68994	1500015L24Rik	ENSMUSG00000094732	0dCtr	1.17544	0.1236	Foxf2	0.867665	0.304235
78896	1500015O10Rik	ENSMUSG00000026051	0dCtr	0	NA	Foxf2	0	NA
668215	1500017E21Rik	ENSMUSG00000087579	0dCtr	1.10801	NA	Foxf2	0	NA
69002	1500026H17Rik	ENSMUSG00000097383	0dCtr	0.376788	0.574463	Foxf2	0.566596	0.368489
69776	1600002D24Rik	ENSMUSG00000086899	0dCtr	0.262499	NA	Foxf2	0.915293	NA
72016	1600002H07Rik	ENSMUSG00000024118	0dCtr	0.102828	0.657301	Foxf2	-0.0280327	0.914025
69770	1600002K03Rik	ENSMUSG00000035595	0dCtr	0.301677	0.399023	Foxf2	0.172268	0.658195
69781	1600010M07Rik	ENSMUSG00000101585	0dCtr	0	NA	Foxf2	0.0855186	NA
67912	1600012H06Rik	ENSMUSG00000050088	0dCtr	-0.741746	8.09117e-10	Foxf2	-0.0906881	0.554662
72244	1600014C10Rik	ENSMUSG00000054676	0dCtr	-0.369308	0.0678401	Foxf2	0.307677	0.13624
72240	1600014C23Rik	ENSMUSG00000094690	0dCtr	-0.0210481	NA	Foxf2	-0.0213377	NA
69761	1600015I10Rik	ENSMUSG00000029813	0dCtr	0	NA	Foxf2	0	NA
69768	1600019K03Rik	ENSMUSG00000099429	0dCtr	0	NA	Foxf2	0	NA
72012	1600020E01Rik	ENSMUSG00000097048	0dCtr	-0.23839	0.346394	Foxf2	-0.00195904	0.995646
69788	1600023N17Rik	ENSMUSG00000104986	0dCtr	0.484929	0.590977	Foxf2	0.962756	0.240783
72030	1600025M17Rik	ENSMUSG00000085114	0dCtr	0	NA	Foxf2	0.0088558	NA
69794	1600027J07Rik	ENSMUSG00000110340	0dCtr	0	NA	Foxf2	0.0125849	NA
69797	1600029I14Rik	ENSMUSG00000046242	0dCtr	0	NA	Foxf2	0	NA
665268	1600029O15Rik	ENSMUSG00000057818	0dCtr	-0.230112	NA	Foxf2	-0.0394811	NA
75434	1700001C02Rik	ENSMUSG00000029182	0dCtr	0	NA	Foxf2	0	NA
75462	1700001C19Rik	ENSMUSG00000047150	0dCtr	-2.80663	8.60019e-10	Foxf2	-0.510018	0.225833
69279	1700001D01Rik	ENSMUSG00000099419	0dCtr	0	NA	Foxf2	0	NA
71826	1700001F09Rik	ENSMUSG00000095384	0dCtr	0.108614	NA	Foxf2	0.0358827	NA
75433	1700001G01Rik	ENSMUSG00000087170	0dCtr	0	NA	Foxf2	0	NA
69303	1700001G11Rik	ENSMUSG00000085984	0dCtr	0.166981	0.868153	Foxf2	0.784538	0.334429
67503	1700001G17Rik	ENSMUSG00000103746	0dCtr	0.378672	0.607497	Foxf2	0.177532	0.825781
69282	1700001J03Rik	ENSMUSG00000095040	0dCtr	0	NA	Foxf2	0	NA
72224	1700001J11Rik	ENSMUSG00000101963	0dCtr	0.179245	NA	Foxf2	0.0456911	NA
66323	1700001K19Rik	ENSMUSG00000056508	0dCtr	0	NA	Foxf2	0	NA
69319	1700001K23Rik	NA	0dCtr	0	NA	Foxf2	0	NA
69291	1700001L05Rik	NA	0dCtr	0.511475	0.383429	Foxf2	1.08493	0.0372169
69315	1700001L19Rik	ENSMUSG00000021534	0dCtr	-0.672074	0.42846	Foxf2	0.943015	0.267002
73598	1700001O22Rik	ENSMUSG00000044320	0dCtr	-1.42179	0.000138765	Foxf2	0.223181	0.610313
72215	1700001P01Rik	ENSMUSG00000018543	0dCtr	-0.100938	0.928726	Foxf2	-0.290292	0.770337
69345	1700003C15Rik	ENSMUSG00000099391	0dCtr	NA	NA	Foxf2	NA	NA
69338	1700003D09Rik	ENSMUSG00000085944	0dCtr	0.0338694	NA	Foxf2	0	NA
71837	1700003E16Rik	ENSMUSG00000030030	0dCtr	0.196211	0.693937	Foxf2	0.147549	0.769267
100042663	1700003E24Rik	ENSMUSG00000095110	0dCtr	0	NA	Foxf2	0	NA
75480	1700003F12Rik	ENSMUSG00000038523	0dCtr	-0.804348	0.311946	Foxf2	-0.317227	0.74263
72229	1700003G13Rik	ENSMUSG00000085831	0dCtr	0	NA	Foxf2	0	NA
69350	1700003G18Rik	ENSMUSG00000087621	0dCtr	-0.00977184	NA	Foxf2	0.0125849	NA
384775	1700003H04Rik	ENSMUSG00000039174	0dCtr	0	NA	Foxf2	0.0125849	NA
69356	1700003I22Rik	ENSMUSG00000100372	0dCtr	0	NA	Foxf2	0	NA
75493	1700003L19Rik	ENSMUSG00000101565	0dCtr	0	NA	Foxf2	0	NA
72225	1700003M07Rik	NA	0dCtr	1.45888	0.0488274	Foxf2	0.701779	0.429108
75890	1700003P14Rik	ENSMUSG00000100727	0dCtr	0	NA	Foxf2	0.0125849	NA
71824	1700006A11Rik	ENSMUSG00000027973	0dCtr	0	NA	Foxf2	0	NA
75437	1700006E09Rik	ENSMUSG00000010841	0dCtr	0	NA	Foxf2	0	NA
75432	1700006F04Rik	ENSMUSG00000100274	0dCtr	NA	NA	Foxf2	NA	NA
72257	1700006H21Rik	ENSMUSG00000102000	0dCtr	-0.674495	0.397848	Foxf2	-0.953669	0.2191
71831	1700007B14Rik	ENSMUSG00000031620	0dCtr	0	NA	Foxf2	0	NA
67850	1700007F19Rik	ENSMUSG00000100666	0dCtr	0.0241027	NA	Foxf2	0	NA
75784	1700007G11Rik	ENSMUSG00000057816	0dCtr	-0.366568	NA	Foxf2	-0.38859	NA
69320	1700007J10Rik	ENSMUSG00000086330	0dCtr	0	NA	Foxf2	0	NA
69318	1700007K09Rik	ENSMUSG00000030858	0dCtr	0.165952	NA	Foxf2	0.0273588	NA
69327	1700007K13Rik	ENSMUSG00000026831	0dCtr	0	NA	Foxf2	0.743257	NA
100502742	1700007L15Rik	ENSMUSG00000097318	0dCtr	-0.715527	0.0601408	Foxf2	-0.0863309	0.858544
69308	1700007P06Rik	ENSMUSG00000089730	0dCtr	0	NA	Foxf2	0	NA
75494	1700008C04Rik	NA	0dCtr	NA	NA	Foxf2	NA	NA
629159	1700008J07Rik	ENSMUSG00000101225	0dCtr	0.0385249	0.934632	Foxf2	-1.94788	8.69378e-09
69311	1700008K24Rik	ENSMUSG00000101012	0dCtr	0	NA	Foxf2	0	NA
69349	1700008O03Rik	ENSMUSG00000008028	0dCtr	0.0578482	0.961696	Foxf2	0.47082	0.61436
69347	1700008P02Rik	ENSMUSG00000069118	0dCtr	NA	NA	Foxf2	NA	NA
74220	1700009C05Rik	ENSMUSG00000101404	0dCtr	0	NA	Foxf2	0	NA
75188	1700009J07Rik	ENSMUSG00000096573	0dCtr	NA	NA	Foxf2	NA	NA
75471	1700009N14Rik	ENSMUSG00000028287	0dCtr	-2.01153	0.00143192	Foxf2	1.74073	0.00130288
75485	1700010B08Rik	ENSMUSG00000057047	0dCtr	0	NA	Foxf2	0.0238925	NA
76386	1700010D01Rik	ENSMUSG00000071726	0dCtr	0	NA	Foxf2	0	NA
75476	1700010I02Rik	ENSMUSG00000100010	0dCtr	NA	NA	Foxf2	NA	NA
66931	1700010I14Rik	ENSMUSG00000023873	0dCtr	-0.105668	0.916209	Foxf2	-0.0356107	0.97122
69355	1700010J16Rik	ENSMUSG00000100314	0dCtr	0	NA	Foxf2	0	NA
75501	1700010K23Rik	ENSMUSG00000092599	0dCtr	0	NA	Foxf2	0	NA
100503727	1700011B04Rik	ENSMUSG00000102099	0dCtr	NA	NA	Foxf2	NA	NA
75451	1700011C11Rik	ENSMUSG00000108800	0dCtr	0	NA	Foxf2	0	NA
67082	1700011H14Rik	ENSMUSG00000021850	0dCtr	3.34752	2.54876e-13	Foxf2	2.49546	1.26216e-07
75444	1700011I03Rik	ENSMUSG00000058925	0dCtr	0	NA	Foxf2	0	NA
67687	1700011L22Rik	ENSMUSG00000031682	0dCtr	0	NA	Foxf2	0	NA
75443	1700011M02Rik	ENSMUSG00000079476	0dCtr	0	NA	Foxf2	0	NA
76382	1700012A03Rik	ENSMUSG00000029766	0dCtr	0	NA	Foxf2	0	NA
69324	1700012B07Rik	ENSMUSG00000020617	0dCtr	-0.198928	0.836253	Foxf2	-0.218095	0.819886
69325	1700012B09Rik	ENSMUSG00000031927	0dCtr	0	NA	Foxf2	0	NA
69337	1700012C14Rik	ENSMUSG00000085470	0dCtr	0.172293	NA	Foxf2	0.169481	NA
72243	1700012D01Rik	ENSMUSG00000040195	0dCtr	0.255938	0.702323	Foxf2	-0.665265	0.29438
75479	1700012D14Rik	ENSMUSG00000110424	0dCtr	0.0394932	NA	Foxf2	-0.164702	NA
75489	1700012D16Rik	ENSMUSG00000105023	0dCtr	NA	NA	Foxf2	NA	NA
76393	1700012H19Rik	NA	0dCtr	0	NA	Foxf2	0	NA
69334	1700012I11Rik	ENSMUSG00000102069	0dCtr	0	NA	Foxf2	0	NA
69364	1700012P22Rik	ENSMUSG00000028589	0dCtr	0	NA	Foxf2	0	NA
76921	1700013D24Rik	ENSMUSG00000079346	0dCtr	0	NA	Foxf2	0	NA
75504	1700013F07Rik	ENSMUSG00000027886	0dCtr	0.24476	0.805149	Foxf2	-0.31086	0.748666
69380	1700013G24Rik	ENSMUSG00000041399	0dCtr	0	NA	Foxf2	0	NA
75514	1700013H16Rik	ENSMUSG00000054727	0dCtr	0	NA	Foxf2	0	NA
76925	1700015E13Rik	ENSMUSG00000042800	0dCtr	NA	NA	Foxf2	NA	NA
381716	1700015F17Rik	ENSMUSG00000079666	0dCtr	-0.789361	0.292077	Foxf2	1.28826	0.0416766
100503036	1700015G11Rik	ENSMUSG00000094445	0dCtr	0	NA	Foxf2	0	NA
69428	1700016C15Rik	ENSMUSG00000015962	0dCtr	0.391056	0.492964	Foxf2	2.52635	1.0205e-09
76413	1700016D06Rik	ENSMUSG00000031509	0dCtr	0.598661	NA	Foxf2	0.268267	NA
71867	1700016G22Rik	ENSMUSG00000100625	0dCtr	0	1	Foxf2	0.306955	0.742543
74218	1700016H13Rik	ENSMUSG00000029320	0dCtr	0.0128242	NA	Foxf2	0	NA
74230	1700016K19Rik	ENSMUSG00000053783	0dCtr	0	NA	Foxf2	0	NA
69412	1700016L04Rik	ENSMUSG00000019865	0dCtr	-0.00978944	NA	Foxf2	-0.0100302	NA
72208	1700016L21Rik	ENSMUSG00000101483	0dCtr	0	NA	Foxf2	0	NA
69413	1700016P04Rik	ENSMUSG00000101894	0dCtr	0	NA	Foxf2	0	NA
74211	1700017B05Rik	ENSMUSG00000032300	0dCtr	-0.0965494	0.715745	Foxf2	0.0424914	0.878575
69369	1700017D01Rik	ENSMUSG00000024729	0dCtr	0	NA	Foxf2	0	NA
100040882	1700017G19Rik	ENSMUSG00000037884	0dCtr	0	NA	Foxf2	0	NA
75508	1700017J07Rik	ENSMUSG00000086348	0dCtr	0	NA	Foxf2	0	NA
69370	1700017L05Rik	ENSMUSG00000107232	0dCtr	-0.0210819	NA	Foxf2	-0.0213377	NA
66605	1700017N19Rik	ENSMUSG00000056912	0dCtr	0	NA	Foxf2	0	NA
71307	1700018A04Rik	ENSMUSG00000038408	0dCtr	-2.51078	7.95629e-08	Foxf2	-1.20913	0.00492913
76405	1700018B08Rik	ENSMUSG00000031809	0dCtr	0	1	Foxf2	1.05252	0.182618
66332	1700018B24Rik	NA	0dCtr	0	NA	Foxf2	0	NA
75524	1700018C11Rik	ENSMUSG00000058935	0dCtr	0	NA	Foxf2	0	NA
69396	1700018F24Rik	ENSMUSG00000029620	0dCtr	0	NA	Foxf2	0	NA
69388	1700018G05Rik	ENSMUSG00000109745	0dCtr	0	NA	Foxf2	0.0125849	NA
67329	1700018L02Rik	NA	0dCtr	-1.13879	9.65817e-07	Foxf2	-1.08358	2.1688e-06
69397	1700019A02Rik	ENSMUSG00000060715	0dCtr	-0.00976331	NA	Foxf2	-0.0100302	NA
76406	1700019B03Rik	ENSMUSG00000040340	0dCtr	-0.0106883	0.997938	Foxf2	0.631576	0.481019
75545	1700019B21Rik	ENSMUSG00000085757	0dCtr	-0.675888	0.427685	Foxf2	0.846785	0.326262
75543	1700019C18Rik	NA	0dCtr	NA	NA	Foxf2	NA	NA
67080	1700019D03Rik	ENSMUSG00000043629	0dCtr	0	NA	Foxf2	0	NA
69405	1700019E08Rik	ENSMUSG00000086202	0dCtr	0	NA	Foxf2	0	NA
72249	1700019G24Rik	ENSMUSG00000085416	0dCtr	0	NA	Foxf2	0.0125849	NA
69423	1700019M22Rik	NA	0dCtr	0	NA	Foxf2	0	NA
67507	1700019N19Rik	ENSMUSG00000026931	0dCtr	0	NA	Foxf2	0	NA
71863	1700019O17Rik	ENSMUSG00000036574	0dCtr	0	NA	Foxf2	0	NA
75656	1700020A23Rik	ENSMUSG00000027409	0dCtr	NA	NA	Foxf2	NA	NA
75555	1700020D05Rik	ENSMUSG00000100937	0dCtr	1.04378	0.118007	Foxf2	0.960452	0.175228
69438	1700020D14Rik	ENSMUSG00000101796	0dCtr	NA	NA	Foxf2	NA	NA
75630	1700020G17Rik	ENSMUSG00000101801	0dCtr	0	NA	Foxf2	0	NA
66602	1700020I14Rik	ENSMUSG00000085438	0dCtr	-0.0786568	0.887018	Foxf2	-0.339919	0.45262
66330	1700020L24Rik	ENSMUSG00000035085	0dCtr	0.433012	0.633354	Foxf2	0.386549	0.681244
76402	1700020M21Rik	ENSMUSG00000100146	0dCtr	0	NA	Foxf2	0	NA
67692	1700020N01Rik	ENSMUSG00000050844	0dCtr	-0.0420466	NA	Foxf2	-0.0429123	NA
75509	1700020N15Rik	ENSMUSG00000059690	0dCtr	0	NA	Foxf2	0	NA
67086	1700020N18Rik	ENSMUSG00000100253	0dCtr	NA	NA	Foxf2	NA	NA
67851	1700021F05Rik	ENSMUSG00000019797	0dCtr	0.186135	0.436267	Foxf2	-0.0281716	0.925072
72221	1700021F07Rik	ENSMUSG00000027518	0dCtr	0	NA	Foxf2	0	NA
69409	1700021N21Rik	ENSMUSG00000087343	0dCtr	0	NA	Foxf2	0	NA
72252	1700022A21Rik	ENSMUSG00000038165	0dCtr	0	NA	Foxf2	0	NA
71120	1700022A22Rik	ENSMUSG00000099751	0dCtr	NA	NA	Foxf2	NA	NA
75636	1700022E09Rik	ENSMUSG00000099983	0dCtr	0	NA	Foxf2	0	NA
75539	1700022H01Rik	NA	0dCtr	0	NA	Foxf2	0	NA
69420	1700022H16Rik	ENSMUSG00000099360	0dCtr	NA	NA	Foxf2	NA	NA
67317	1700022I11Rik	ENSMUSG00000028451	0dCtr	0	NA	Foxf2	0	NA
73257	1700023C21Rik	ENSMUSG00000087393	0dCtr	0	NA	Foxf2	0	NA
69433	1700023F02Rik	ENSMUSG00000100000	0dCtr	0	NA	Foxf2	0	NA
69441	1700023F06Rik	ENSMUSG00000020940	0dCtr	0	NA	Foxf2	0	NA
69393	1700024B18Rik	ENSMUSG00000099994	0dCtr	NA	NA	Foxf2	NA	NA
73270	1700024F13Rik	ENSMUSG00000097709	0dCtr	0	NA	Foxf2	0	NA
67085	1700024G13Rik	ENSMUSG00000072473	0dCtr	0	NA	Foxf2	0	NA
75522	1700024I08Rik	NA	0dCtr	0	NA	Foxf2	0	NA
75520	1700024N05Rik	NA	0dCtr	0	NA	Foxf2	0	NA
69382	1700024P04Rik	ENSMUSG00000045022	0dCtr	NA	NA	Foxf2	NA	NA
242594	1700024P16Rik	ENSMUSG00000078612	0dCtr	0.0305623	NA	Foxf2	-0.119689	NA
76409	1700025B11Rik	ENSMUSG00000101113	0dCtr	NA	NA	Foxf2	NA	NA
72211	1700025C18Rik	ENSMUSG00000078935	0dCtr	0	NA	Foxf2	0	NA
69416	1700025F22Rik	ENSMUSG00000024728	0dCtr	NA	NA	Foxf2	NA	NA
67081	1700025F24Rik	ENSMUSG00000100558	0dCtr	0	NA	Foxf2	0	NA
69399	1700025G04Rik	ENSMUSG00000032666	0dCtr	1.03933	1.61801e-10	Foxf2	0.686233	3.89681e-05
69407	1700025J12Rik	ENSMUSG00000108409	0dCtr	NA	NA	Foxf2	NA	NA
69418	1700025K24Rik	ENSMUSG00000099747	0dCtr	0	NA	Foxf2	0	NA
72276	1700025M24Rik	ENSMUSG00000100175	0dCtr	0	NA	Foxf2	0	NA
69986	1700025N23Rik	ENSMUSG00000100121	0dCtr	0	NA	Foxf2	0.053063	NA
70371	1700026D11Rik	ENSMUSG00000086379	0dCtr	0	NA	Foxf2	0	NA
69419	1700026F02Rik	ENSMUSG00000101854	0dCtr	NA	NA	Foxf2	NA	NA
69432	1700026J14Rik	ENSMUSG00000097716	0dCtr	-0.00977729	NA	Foxf2	-0.0100302	NA
69449	1700027A15Rik	ENSMUSG00000101968	0dCtr	NA	NA	Foxf2	NA	NA
72268	1700027F06Rik	NA	0dCtr	0	NA	Foxf2	0	NA
69999	1700027F09Rik	ENSMUSG00000100911	0dCtr	NA	NA	Foxf2	NA	NA
72274	1700027H10Rik	ENSMUSG00000100799	0dCtr	NA	NA	Foxf2	NA	NA
75567	1700027I24Rik	ENSMUSG00000098304	0dCtr	0	NA	Foxf2	0	NA
69443	1700027J07Rik	NA	0dCtr	0	NA	Foxf2	0	NA
70001	1700028B04Rik	ENSMUSG00000099417	0dCtr	0.411878	0.658818	Foxf2	0.445381	0.635777
75569	1700028D13Rik	ENSMUSG00000101683	0dCtr	0	NA	Foxf2	0.0188473	NA
625175	1700028E10Rik	ENSMUSG00000097321	0dCtr	-1.16093	0.122127	Foxf2	-0.907902	0.270569
70003	1700028I16Rik	ENSMUSG00000056821	0dCtr	0	NA	Foxf2	0	NA
70004	1700028J19Rik	ENSMUSG00000038782	0dCtr	-1.07339	0.0878174	Foxf2	0.0469818	0.954313
76421	1700028K03Rik	ENSMUSG00000089798	0dCtr	0	NA	Foxf2	0	NA
69460	1700028M03Rik	ENSMUSG00000101334	0dCtr	0	NA	Foxf2	0	NA
67483	1700028P14Rik	ENSMUSG00000033053	0dCtr	-0.766505	0.310259	Foxf2	-0.438415	0.61119
75655	1700028P15Rik	ENSMUSG00000086823	0dCtr	NA	NA	Foxf2	NA	NA
69495	1700029B22Rik	ENSMUSG00000100759	0dCtr	0	NA	Foxf2	0	NA
66479	1700029F12Rik	ENSMUSG00000052075	0dCtr	0	NA	Foxf2	0	NA
66501	1700029H14Rik	ENSMUSG00000031452	0dCtr	0.217735	NA	Foxf2	0.48269	NA
75641	1700029I15Rik	ENSMUSG00000044916	0dCtr	-0.132067	0.876488	Foxf2	-0.160181	0.844446
72264	1700029J03Rik	ENSMUSG00000099968	0dCtr	-0.00976215	NA	Foxf2	-0.0100302	NA
69479	1700029J07Rik	ENSMUSG00000071103	0dCtr	-1.03439	0.131935	Foxf2	-1.38101	0.0479825
73937	1700029M20Rik	ENSMUSG00000086788	0dCtr	0	NA	Foxf2	0	NA
69491	1700029N11Rik	ENSMUSG00000098144	0dCtr	-0.00977313	NA	Foxf2	-0.0100302	NA
66346	1700029P11Rik	ENSMUSG00000061633	0dCtr	0	NA	Foxf2	0	NA
74179	1700030A11Rik	ENSMUSG00000085333	0dCtr	0	NA	Foxf2	0	NA
69513	1700030C10Rik	ENSMUSG00000099759	0dCtr	-0.11368	0.778294	Foxf2	-0.165199	0.658796
72263	1700030F04Rik	ENSMUSG00000099869	0dCtr	0	NA	Foxf2	0	NA
72277	1700030F18Rik	ENSMUSG00000045350	0dCtr	0	NA	Foxf2	0	NA
69528	1700030J22Rik	ENSMUSG00000031847	0dCtr	-0.467165	0.251146	Foxf2	0.271863	0.522205
72254	1700030K09Rik	ENSMUSG00000052794	0dCtr	-0.0158491	0.951318	Foxf2	0.194415	0.28437
70055	1700030L20Rik	ENSMUSG00000099508	0dCtr	0	NA	Foxf2	0	NA
72259	1700030M09Rik	ENSMUSG00000097424	0dCtr	0	NA	Foxf2	0	NA
70011	1700030N03Rik	ENSMUSG00000100969	0dCtr	NA	NA	Foxf2	NA	NA
72286	1700030O20Rik	ENSMUSG00000100198	0dCtr	NA	NA	Foxf2	NA	NA
73286	1700031A10Rik	ENSMUSG00000092239	0dCtr	0	NA	Foxf2	0	NA
73300	1700031F05Rik	ENSMUSG00000032894	0dCtr	0	NA	Foxf2	0.0125849	NA
73302	1700031M16Rik	ENSMUSG00000099353	0dCtr	0	NA	Foxf2	0	NA
73278	1700031P21Rik	ENSMUSG00000100315	0dCtr	NA	NA	Foxf2	NA	NA
78414	1700034E13Rik	ENSMUSG00000024532	0dCtr	0	NA	Foxf2	0	NA
67325	1700034G24Rik	ENSMUSG00000097962	0dCtr	0	NA	Foxf2	0	NA
98736	1700034H15Rik	ENSMUSG00000055833	0dCtr	0.168573	0.857991	Foxf2	-0.275561	0.763914
73297	1700034I23Rik	ENSMUSG00000074619	0dCtr	0	NA	Foxf2	0	NA
73344	1700034J05Rik	ENSMUSG00000040163	0dCtr	-0.380012	0.680669	Foxf2	-0.350937	0.711134
78349	1700034K08Rik	ENSMUSG00000100294	0dCtr	NA	NA	Foxf2	NA	NA
76606	1700034O15Rik	ENSMUSG00000029867	0dCtr	NA	NA	Foxf2	NA	NA
73331	1700034P13Rik	NA	0dCtr	0.945758	0.236552	Foxf2	0.418779	0.658204
73283	1700036G14Rik	ENSMUSG00000099995	0dCtr	0.0128149	NA	Foxf2	0	NA
73261	1700037C18Rik	ENSMUSG00000005983	0dCtr	1.26353	4.26034e-05	Foxf2	-0.0319077	0.948292
67326	1700037H04Rik	ENSMUSG00000027327	0dCtr	-0.0714961	0.791525	Foxf2	-0.48807	0.0133903
73322	1700039E22Rik	ENSMUSG00000092369	0dCtr	0.00153163	NA	Foxf2	-0.0100302	NA
73287	1700040L02Rik	ENSMUSG00000019945	0dCtr	0	NA	Foxf2	0	NA
73312	1700041A01Rik	NA	0dCtr	0	NA	Foxf2	0	NA
67319	1700041C23Rik	ENSMUSG00000100282	0dCtr	NA	NA	Foxf2	NA	NA
76601	1700041M19Rik	ENSMUSG00000100857	0dCtr	0	NA	Foxf2	0	NA
67323	1700042G07Rik	ENSMUSG00000078593	0dCtr	NA	NA	Foxf2	NA	NA
73349	1700042G15Rik	NA	0dCtr	0	NA	Foxf2	0	NA
73321	1700042O10Rik	ENSMUSG00000086391	0dCtr	-0.084774	NA	Foxf2	-0.0887465	NA
73306	1700044C05Rik	ENSMUSG00000099911	0dCtr	NA	NA	Foxf2	NA	NA
67321	1700044K03Rik	ENSMUSG00000100297	0dCtr	NA	NA	Foxf2	NA	NA
73348	1700045H11Rik	ENSMUSG00000078492	0dCtr	0	NA	Foxf2	0	NA
73307	1700046C09Rik	ENSMUSG00000085561	0dCtr	0	NA	Foxf2	0	NA
76604	1700047A11Rik	ENSMUSG00000085437	0dCtr	0	NA	Foxf2	0	NA
74328	1700047E10Rik	NA	0dCtr	0.00280662	NA	Foxf2	-0.0386135	NA
73339	1700047G03Rik	ENSMUSG00000099349	0dCtr	-0.0211088	NA	Foxf2	-0.0213377	NA
100101807	1700047I17Rik2	ENSMUSG00000094103	0dCtr	0	NA	Foxf2	0	NA
73295	1700047L14Rik	ENSMUSG00000101762	0dCtr	0	NA	Foxf2	0	NA
67330	1700047M11Rik	ENSMUSG00000100147	0dCtr	0	NA	Foxf2	0	NA
100503166	1700048M11Rik	ENSMUSG00000085637	0dCtr	0	NA	Foxf2	0	NA
69430	1700048O20Rik	ENSMUSG00000043773	0dCtr	-0.0140204	0.988324	Foxf2	-0.688537	0.180858
100039727	1700049E15Rik	ENSMUSG00000085077	0dCtr	0	NA	Foxf2	0	NA
73395	1700049E22Rik	ENSMUSG00000101553	0dCtr	NA	NA	Foxf2	NA	NA
108950	1700049L16Rik	ENSMUSG00000043859	0dCtr	0.211574	NA	Foxf2	0.0755951	NA
73366	1700051A21Rik	ENSMUSG00000086951	0dCtr	0	NA	Foxf2	0	NA
67340	1700052I22Rik	ENSMUSG00000101912	0dCtr	0	NA	Foxf2	0	NA
73431	1700052K11Rik	NA	0dCtr	-0.104806	0.581405	Foxf2	-0.0169032	0.93991
78457	1700054A03Rik	ENSMUSG00000099988	0dCtr	0.0128124	NA	Foxf2	0	NA
67336	1700054K19Rik	ENSMUSG00000100219	0dCtr	0	NA	Foxf2	0	NA
73358	1700054M17Rik	ENSMUSG00000085889	0dCtr	0	NA	Foxf2	0	NA
73397	1700055C04Rik	ENSMUSG00000093616	0dCtr	NA	NA	Foxf2	NA	NA
73363	1700056E22Rik	ENSMUSG00000044854	0dCtr	0.365498	0.413976	Foxf2	0.350062	0.436079
78459	1700057G04Rik	ENSMUSG00000074139	0dCtr	0	NA	Foxf2	0.178312	NA
78460	1700057H15Rik	NA	0dCtr	NA	NA	Foxf2	NA	NA
73375	1700057H21Rik	ENSMUSG00000086007	0dCtr	0	NA	Foxf2	0	NA
73425	1700060C16Rik	ENSMUSG00000086887	0dCtr	0	NA	Foxf2	0	NA
73399	1700060C20Rik	ENSMUSG00000078957	0dCtr	0	NA	Foxf2	0	NA
73438	1700061F12Rik	ENSMUSG00000085580	0dCtr	0	NA	Foxf2	0	NA
78625	1700061G19Rik	ENSMUSG00000024209	0dCtr	0.746449	0.341972	Foxf2	0.451914	0.603084
433646	1700061I17Rik	ENSMUSG00000028009	0dCtr	-1.94024	0.000413857	Foxf2	-0.624143	0.295172
76993	1700061J23Rik	ENSMUSG00000086366	0dCtr	0	NA	Foxf2	0	NA
73454	1700063A18Rik	ENSMUSG00000100062	0dCtr	0	NA	Foxf2	0	NA
78500	1700063D05Rik	ENSMUSG00000100837	0dCtr	0	NA	Foxf2	0.0125849	NA
73452	1700063O14Rik	ENSMUSG00000101978	0dCtr	NA	NA	Foxf2	NA	NA
73400	1700064J06Rik	ENSMUSG00000100681	0dCtr	NA	NA	Foxf2	NA	NA
73457	1700064M15Rik	ENSMUSG00000100211	0dCtr	0	NA	Foxf2	0	NA
73410	1700065D16Rik	ENSMUSG00000096655	0dCtr	-0.308044	0.748192	Foxf2	-0.859237	0.298245
78462	1700065I16Rik	ENSMUSG00000099435	0dCtr	NA	NA	Foxf2	NA	NA
73409	1700065J11Rik	ENSMUSG00000107341	0dCtr	0.0897299	0.935034	Foxf2	0.725976	0.399807
73455	1700065J18Rik	NA	0dCtr	NA	NA	Foxf2	NA	NA
73408	1700065L07Rik	ENSMUSG00000107408	0dCtr	0	NA	Foxf2	0	NA
76609	1700065O20Rik	ENSMUSG00000100134	0dCtr	0	NA	Foxf2	0.0125849	NA
73426	1700066B17Rik	ENSMUSG00000101634	0dCtr	0	NA	Foxf2	0	NA
73449	1700066B19Rik	ENSMUSG00000073598	0dCtr	-0.113908	0.894739	Foxf2	1.20888	0.0312345
67339	1700066J03Rik	NA	0dCtr	NA	NA	Foxf2	NA	NA
73467	1700066M21Rik	ENSMUSG00000038323	0dCtr	0.279071	0.692571	Foxf2	-0.880476	0.148745
73471	1700066N21Rik	ENSMUSG00000099605	0dCtr	NA	NA	Foxf2	NA	NA
74916	1700066O22Rik	ENSMUSG00000085800	0dCtr	NA	NA	Foxf2	NA	NA
73475	1700067G17Rik	ENSMUSG00000099378	0dCtr	NA	NA	Foxf2	NA	NA
73453	1700067K01Rik	ENSMUSG00000046408	0dCtr	-0.0852731	0.938372	Foxf2	-0.773641	0.344585
68224	1700067P10Rik	ENSMUSG00000021545	0dCtr	NA	NA	Foxf2	NA	NA
381707	1700069L16Rik	ENSMUSG00000042184	0dCtr	0	NA	Foxf2	0	NA
73531	1700069P05Rik	ENSMUSG00000107637	0dCtr	NA	NA	Foxf2	NA	NA
237880	1700071K01Rik	ENSMUSG00000038845	0dCtr	0.179001	NA	Foxf2	0.178379	NA
73504	1700071M16Rik	ENSMUSG00000090307	0dCtr	0.290375	0.738034	Foxf2	0.712459	0.367905
73529	1700072B07Rik	ENSMUSG00000100487	0dCtr	NA	NA	Foxf2	NA	NA
78629	1700072I22Rik	NA	0dCtr	0	NA	Foxf2	0	NA
73505	1700072O05Rik	NA	0dCtr	NA	NA	Foxf2	NA	NA
381827	1700073E17Rik	NA	0dCtr	0.523594	NA	Foxf2	0.576115	NA
73480	1700074H08Rik	ENSMUSG00000099872	0dCtr	NA	NA	Foxf2	NA	NA
73481	1700074P13Rik	ENSMUSG00000029883	0dCtr	0	NA	Foxf2	0	NA
73532	1700080E11Rik	ENSMUSG00000032566	0dCtr	0	NA	Foxf2	0	NA
73489	1700080N15Rik	ENSMUSG00000084859	0dCtr	0	NA	Foxf2	0	NA
74279	1700080O16Rik	ENSMUSG00000031118	0dCtr	0	NA	Foxf2	0	NA
73477	1700081H04Rik	ENSMUSG00000100573	0dCtr	0	NA	Foxf2	0	NA
76720	1700084D21Rik	NA	0dCtr	NA	NA	Foxf2	NA	NA
67350	1700084E18Rik	NA	0dCtr	-0.0972282	0.898776	Foxf2	-0.666639	0.27419
74280	1700084F23Rik	ENSMUSG00000099639	0dCtr	0	NA	Foxf2	0	NA
73486	1700084J12Rik	ENSMUSG00000058101	0dCtr	0.0572892	0.962161	Foxf2	0.0651442	0.952477
73487	1700084M14Rik	ENSMUSG00000057805	0dCtr	0	NA	Foxf2	0	NA
74283	1700085C21Rik	ENSMUSG00000100890	0dCtr	-0.00977762	NA	Foxf2	-0.0100302	NA
74284	1700086L19Rik	ENSMUSG00000071265	0dCtr	0	NA	Foxf2	0	NA
73516	1700086O06Rik	ENSMUSG00000097080	0dCtr	-0.704853	0.000229402	Foxf2	-0.418309	0.0365127
27660	1700088E04Rik	ENSMUSG00000033029	0dCtr	0.856023	0.000770815	Foxf2	0.544446	0.0493841
73553	1700091H14Rik	ENSMUSG00000090462	0dCtr	NA	NA	Foxf2	NA	NA
67357	1700092C02Rik	ENSMUSG00000086781	0dCtr	NA	NA	Foxf2	NA	NA
73554	1700092C10Rik	ENSMUSG00000092499	0dCtr	-0.538542	NA	Foxf2	-0.150569	NA
73576	1700092E19Rik	NA	0dCtr	0	NA	Foxf2	0	NA
73536	1700092K14Rik	ENSMUSG00000078600	0dCtr	0	NA	Foxf2	0	NA
74307	1700092M07Rik	ENSMUSG00000090840	0dCtr	0.246512	0.788394	Foxf2	-0.0370216	0.971036
67358	1700093K21Rik	ENSMUSG00000020286	0dCtr	0.0128452	NA	Foxf2	0	NA
73545	1700094D03Rik	ENSMUSG00000027942	0dCtr	0.157745	0.730535	Foxf2	0.050436	0.919808
67523	1700094J05Rik	ENSMUSG00000101695	0dCtr	-0.0210967	NA	Foxf2	-0.0213377	NA
74304	1700094M24Rik	ENSMUSG00000107895	0dCtr	NA	NA	Foxf2	NA	NA
67524	1700095A21Rik	ENSMUSG00000086046	0dCtr	0	NA	Foxf2	0	NA
67360	1700095B10Rik	ENSMUSG00000098230	0dCtr	0	NA	Foxf2	0	NA
73563	1700095J12Rik	ENSMUSG00000084804	0dCtr	0	NA	Foxf2	0	NA
67927	1700096J18Rik	ENSMUSG00000099630	0dCtr	0	NA	Foxf2	0.0125849	NA
73571	1700096K18Rik	ENSMUSG00000101856	0dCtr	-0.119443	0.787702	Foxf2	0.298227	0.409253
73557	1700096P03Rik	NA	0dCtr	NA	NA	Foxf2	NA	NA
67522	1700097N02Rik	ENSMUSG00000099474	0dCtr	0	NA	Foxf2	0	NA
76624	1700099I09Rik	ENSMUSG00000091906	0dCtr	0	NA	Foxf2	0	NA
74982	1700100I10Rik	NA	0dCtr	-0.021086	NA	Foxf2	-0.0213377	NA
73584	1700100L14Rik	ENSMUSG00000101051	0dCtr	0	NA	Foxf2	0.0125849	NA
100504641	1700101I11Rik	ENSMUSG00000097675	0dCtr	0.0848817	0.929827	Foxf2	0.475839	0.526873
73575	1700101O22Rik	ENSMUSG00000102096	0dCtr	0	NA	Foxf2	0	NA
68230	1700102H20Rik	NA	0dCtr	0.592311	0.378847	Foxf2	-0.787122	0.285129
112418	1700102P08Rik	ENSMUSG00000032611	0dCtr	-1.37335	0.0669343	Foxf2	-0.319136	0.744483
73592	1700104L18Rik	NA	0dCtr	0	NA	Foxf2	1.11681	NA
654802	1700105P06Rik	NA	0dCtr	-0.552587	0.495709	Foxf2	-0.402669	0.642535
73272	1700108F19Rik	ENSMUSG00000101009	0dCtr	-0.46786	0.58005	Foxf2	1.54203	0.0178181
68245	1700108J01Rik	ENSMUSG00000100585	0dCtr	NA	NA	Foxf2	NA	NA
67355	1700109G14Rik	ENSMUSG00000101505	0dCtr	0	NA	Foxf2	0	NA
78471	1700109G15Rik	ENSMUSG00000085044	0dCtr	0	NA	Foxf2	0	NA
77036	1700109H08Rik	ENSMUSG00000008307	0dCtr	0.982687	0.123375	Foxf2	0.0537461	0.95272
73591	1700109I08Rik	ENSMUSG00000101261	0dCtr	NA	NA	Foxf2	NA	NA
74303	1700109K24Rik	ENSMUSG00000097267	0dCtr	NA	NA	Foxf2	NA	NA
76634	1700110C19Rik	ENSMUSG00000099384	0dCtr	0	NA	Foxf2	0.0125849	NA
73549	1700110I01Rik	ENSMUSG00000079407	0dCtr	NA	NA	Foxf2	NA	NA
77001	1700110I07Rik	ENSMUSG00000108490	0dCtr	NA	NA	Foxf2	NA	NA
73558	1700110K17Rik	NA	0dCtr	1.95509	7.89964e-13	Foxf2	0.0360736	0.942322
74305	1700111N16Rik	ENSMUSG00000100511	0dCtr	0.00154759	NA	Foxf2	-0.0100302	NA
76633	1700112E06Rik	ENSMUSG00000063458	0dCtr	0.0661927	NA	Foxf2	-0.0185869	NA
73590	1700112H15Rik	ENSMUSG00000101574	0dCtr	2.27618	0.00099036	Foxf2	1.7563	0.0194377
68246	1700112J05Rik	ENSMUSG00000086632	0dCtr	0	NA	Foxf2	0	NA
76628	1700112J16Rik	ENSMUSG00000097527	0dCtr	-0.618979	0.472619	Foxf2	-0.0352953	0.974783
76642	1700113A16Rik	ENSMUSG00000096935	0dCtr	1.32819	0.00197084	Foxf2	-0.475145	0.402216
78638	1700113B09Rik	NA	0dCtr	-0.0169182	NA	Foxf2	0.00074927	NA
76640	1700113H08Rik	ENSMUSG00000047129	0dCtr	0	NA	Foxf2	0.0125849	NA
78639	1700116B05Rik	ENSMUSG00000092276	0dCtr	0	NA	Foxf2	0	NA
76649	1700119H24Rik	ENSMUSG00000100593	0dCtr	0	NA	Foxf2	0	NA
73600	1700120C14Rik	ENSMUSG00000100599	0dCtr	-0.513561	0.532254	Foxf2	-0.0890313	0.928788
73606	1700120E14Rik	NA	0dCtr	0	NA	Foxf2	0	NA
74314	1700120G07Rik	ENSMUSG00000100717	0dCtr	0	NA	Foxf2	0	NA
68232	1700120K04Rik	ENSMUSG00000099579	0dCtr	0.00666732	NA	Foxf2	0.00560803	NA
76643	1700121L16Rik	ENSMUSG00000100364	0dCtr	NA	NA	Foxf2	NA	NA
76639	1700121N20Rik	ENSMUSG00000092066	0dCtr	NA	NA	Foxf2	NA	NA
78640	1700122C19Rik	NA	0dCtr	NA	NA	Foxf2	NA	NA
76651	1700122O11Rik	ENSMUSG00000094928	0dCtr	NA	NA	Foxf2	NA	NA
76728	1700123J17Rik	ENSMUSG00000108676	0dCtr	0	NA	Foxf2	0	NA
76658	1700123K08Rik	ENSMUSG00000029526	0dCtr	0	NA	Foxf2	0	NA
78482	1700123L14Rik	ENSMUSG00000072878	0dCtr	-0.161392	NA	Foxf2	-0.423619	NA
100503636	1700123M08Rik	NA	0dCtr	0.763428	0.227796	Foxf2	-0.18361	0.824547
73624	1700123O12Rik	ENSMUSG00000086080	0dCtr	NA	NA	Foxf2	NA	NA
58248	1700123O20Rik	ENSMUSG00000040822	0dCtr	-0.526799	1.05416e-05	Foxf2	0.328659	0.0063354
68238	1700123O21Rik	ENSMUSG00000101481	0dCtr	NA	NA	Foxf2	NA	NA
67934	1700124L16Rik	ENSMUSG00000099354	0dCtr	0.870234	0.269496	Foxf2	-0.182119	0.857121
73628	1700125G02Rik	ENSMUSG00000085263	0dCtr	NA	NA	Foxf2	NA	NA
76657	1700125G22Rik	ENSMUSG00000097584	0dCtr	0.0443047	0.973015	Foxf2	-0.412218	0.663031
73609	1700125H03Rik	ENSMUSG00000085197	0dCtr	NA	NA	Foxf2	NA	NA
73634	1700125H20Rik	ENSMUSG00000018479	0dCtr	0.284702	0.774714	Foxf2	0.628046	0.484723
73639	1700126H18Rik	ENSMUSG00000107014	0dCtr	NA	NA	Foxf2	NA	NA
73631	1700128A07Rik	ENSMUSG00000099794	0dCtr	0	NA	Foxf2	0	NA
76669	1700128F08Rik	ENSMUSG00000031998	0dCtr	0	NA	Foxf2	0	NA
67932	1700129C05Rik	ENSMUSG00000021977	0dCtr	0	NA	Foxf2	0	NA
69030	1810006J02Rik	ENSMUSG00000100182	0dCtr	0	NA	Foxf2	0.0125849	NA
69054	1810007C17Rik	ENSMUSG00000100844	0dCtr	0	NA	Foxf2	0	NA
69055	1810007D17Rik	ENSMUSG00000100001	0dCtr	0	NA	Foxf2	0	NA
100503969	1810008I18Rik	NA	0dCtr	1.95201	8.87749e-05	Foxf2	0.465693	0.488996
66276	1810009A15Rik	ENSMUSG00000071653	0dCtr	0.046298	0.843355	Foxf2	-0.0588605	0.790366
73626	1810009J06Rik	ENSMUSG00000094808	0dCtr	0	NA	Foxf2	0	NA
100040049	1810010D01Rik	ENSMUSG00000109305	0dCtr	-0.300895	0.752439	Foxf2	0.170179	0.864004
69066	1810010H24Rik	ENSMUSG00000078607	0dCtr	-0.305551	0.619321	Foxf2	0.246318	0.684154
69069	1810011H11Rik	ENSMUSG00000041707	0dCtr	0	NA	Foxf2	0	NA
69068	1810011O10Rik	ENSMUSG00000056313	0dCtr	-2.18448	9.4686e-26	Foxf2	-0.349897	0.151879
69108	1810012K16Rik	ENSMUSG00000099825	0dCtr	-0.953104	0.236417	Foxf2	-0.323736	0.742615
69050	1810013A23Rik	ENSMUSG00000002250	0dCtr	0	NA	Foxf2	0.0125849	NA
69053	1810013L24Rik	ENSMUSG00000022507	0dCtr	-0.42941	0.131168	Foxf2	-0.355476	0.228276
66263	1810014B01Rik	NA	0dCtr	0.78008	0.039227	Foxf2	0.375018	0.400934
69166	1810018F18Rik	ENSMUSG00000101088	0dCtr	NA	NA	Foxf2	NA	NA
69771	1810019D21Rik	NA	0dCtr	0.862954	0.000258042	Foxf2	0.0860054	0.798866
613264	1810020O05Rik	ENSMUSG00000089997	0dCtr	-1.94528	0.00282716	Foxf2	-1.60701	0.019247
69120	1810021B22Rik	ENSMUSG00000087331	0dCtr	-0.480024	0.368018	Foxf2	-0.748899	0.146213
69126	1810022K09Rik	ENSMUSG00000078784	0dCtr	-1.29282	3.05674e-06	Foxf2	-0.00865528	0.98403
329509	1810024B03Rik	ENSMUSG00000044145	0dCtr	-0.776998	0.35075	Foxf2	0.383783	0.691629
69170	1810026B05Rik	ENSMUSG00000101970	0dCtr	-0.272859	0.310641	Foxf2	0.0407203	0.901067
69773	1810026J23Rik	ENSMUSG00000048429	0dCtr	-0.0172087	0.935348	Foxf2	0.129766	0.4104
69155	1810030O07Rik	ENSMUSG00000044148	0dCtr	-0.430536	0.00594067	Foxf2	-0.30119	0.0667605
66293	1810032O08Rik	ENSMUSG00000020812	0dCtr	0.117437	0.621662	Foxf2	0.0086802	0.975088
66503	1810034E14Rik	ENSMUSG00000097101	0dCtr	0.358247	0.427893	Foxf2	0.379592	0.396591
67704	1810037I17Rik	ENSMUSG00000054091	0dCtr	-0.551861	8.15481e-06	Foxf2	0.405767	0.00101138
78312	1810041H14Rik	ENSMUSG00000102112	0dCtr	0.0630442	NA	Foxf2	0.402181	NA
72301	1810041L15Rik	ENSMUSG00000062760	0dCtr	-2.18247	7.67056e-05	Foxf2	0.513045	0.351533
67884	1810043G02Rik	ENSMUSG00000020284	0dCtr	1.00341	4.19245e-07	Foxf2	0.163316	0.531112
69798	1810044D09Rik	ENSMUSG00000100680	0dCtr	0.364758	0.398237	Foxf2	-0.51756	0.234326
69809	1810046K07Rik	ENSMUSG00000036027	0dCtr	0.0352789	NA	Foxf2	0	NA
69857	1810053B23Rik	ENSMUSG00000100277	0dCtr	0.0128603	NA	Foxf2	0	NA
72056	1810055G02Rik	ENSMUSG00000035372	0dCtr	-0.334745	0.0196592	Foxf2	0.522183	7.06179e-05
67705	1810058I24Rik	ENSMUSG00000073155	0dCtr	-1.35669	1.01517e-15	Foxf2	-0.0308841	0.906447
72282	1810062G17Rik	ENSMUSG00000027713	0dCtr	0.387973	0.290867	Foxf2	0.313793	0.418295
75602	1810062O18Rik	ENSMUSG00000084925	0dCtr	-0.538343	0.54657	Foxf2	-0.48453	0.602294
69854	1810063I02Rik	ENSMUSG00000085551	0dCtr	0	NA	Foxf2	0	NA
69862	1810064F22Rik	ENSMUSG00000090925	0dCtr	0.917531	NA	Foxf2	0.217095	NA
69864	1810065E05Rik	ENSMUSG00000013653	0dCtr	0	NA	Foxf2	0	NA
76516	2010001A14Rik	ENSMUSG00000087165	0dCtr	-1.27222	6.81306e-07	Foxf2	-0.373681	0.182618
69861	2010003K11Rik	ENSMUSG00000042041	0dCtr	1.33227	0.0186017	Foxf2	2.75806	1.76297e-08
76770	2010005H15Rik	ENSMUSG00000095620	0dCtr	-0.373269	0.694394	Foxf2	1.94647	0.0042745
72340	2010009K17Rik	ENSMUSG00000100860	0dCtr	0	NA	Foxf2	0	NA
100503117	2010010A06Rik	ENSMUSG00000102047	0dCtr	-0.172595	NA	Foxf2	-0.17369	NA
69206	2010016I18Rik	ENSMUSG00000091575	0dCtr	0.0241342	NA	Foxf2	0.0125849	NA
72104	2010106C02Rik	ENSMUSG00000100738	0dCtr	0	NA	Foxf2	0	NA
67715	2010106E10Rik	ENSMUSG00000025528	0dCtr	0	NA	Foxf2	0	NA
70257	2010107E04Rik	ENSMUSG00000021290	0dCtr	-0.450017	0.034859	Foxf2	0.147755	0.558159
69894	2010107G23Rik	ENSMUSG00000020083	0dCtr	1.33985	7.51579e-05	Foxf2	1.97214	3.06318e-10
75610	2010109A12Rik	ENSMUSG00000029384	0dCtr	-0.7703	0.343257	Foxf2	-0.75701	0.371002
67038	2010109I03Rik	ENSMUSG00000063522	0dCtr	0.374	0.691631	Foxf2	1.60978	0.0285865
72061	2010111I01Rik	ENSMUSG00000021458	0dCtr	-1.22331	1.64196e-16	Foxf2	0.300856	0.0717222
68355	2010204K13Rik	NA	0dCtr	-0.546318	0.014945	Foxf2	0.0273305	0.93218
72097	2010300C02Rik	ENSMUSG00000026090	0dCtr	-0.981215	0.0948275	Foxf2	-0.454024	0.485011
72122	2010308F09Rik	ENSMUSG00000100714	0dCtr	-0.358825	NA	Foxf2	0.0814914	NA
72131	2010310C07Rik	ENSMUSG00000101268	0dCtr	0.0241148	NA	Foxf2	0	NA
630836	2010315B03Rik	ENSMUSG00000074829	0dCtr	0.310665	0.696234	Foxf2	0.274488	0.737269
72093	2010320M18Rik	NA	0dCtr	-0.0753295	0.790651	Foxf2	0.0130769	0.965622
72275	2200002D01Rik	ENSMUSG00000030587	0dCtr	1.19593	1.94058e-06	Foxf2	0.855815	0.000939977
69147	2200002J24Rik	ENSMUSG00000013083	0dCtr	0.0128326	NA	Foxf2	0.0238925	NA
67373	2210010C04Rik	ENSMUSG00000029882	0dCtr	0	NA	Foxf2	0	NA
70134	2210011C24Rik	ENSMUSG00000074217	0dCtr	3.99033	1.79477e-41	Foxf2	1.96021	1.57864e-10
70123	2210013O21Rik	ENSMUSG00000086316	0dCtr	-0.593571	0.000130826	Foxf2	0.309857	0.053896
70153	2210016F16Rik	ENSMUSG00000021550	0dCtr	-0.3561	0.708127	Foxf2	-0.152261	0.884919
72357	2210016L21Rik	ENSMUSG00000029559	0dCtr	0.455674	0.00826819	Foxf2	0.486468	0.00409066
70147	2210019I11Rik	ENSMUSG00000092570	0dCtr	0	NA	Foxf2	0.0125849	NA
73644	2210039B01Rik	NA	0dCtr	0	NA	Foxf2	0	NA
72305	2210404E10Rik	NA	0dCtr	0.105166	NA	Foxf2	-0.0600949	NA
76710	2210406O10Rik	ENSMUSG00000039563	0dCtr	-0.266793	0.757852	Foxf2	-0.46689	0.568384
78354	2210407C18Rik	ENSMUSG00000037145	0dCtr	0	NA	Foxf2	0	NA
73652	2210408F21Rik	ENSMUSG00000087380	0dCtr	0.888376	0.00296319	Foxf2	0.574877	0.0834753
72371	2210408I21Rik	ENSMUSG00000071252	0dCtr	-0.226087	0.766739	Foxf2	-0.53312	0.441212
70157	2210409D07Rik	NA	0dCtr	0	NA	Foxf2	0	NA
72381	2210409E12Rik	ENSMUSG00000081766	0dCtr	0	1	Foxf2	0	1
70143	2210414B05Rik	ENSMUSG00000085394	0dCtr	0	NA	Foxf2	0	NA
70393	2210416O15Rik	ENSMUSG00000018378	0dCtr	1.27413	0.0360677	Foxf2	-0.0362505	0.968742
70138	2210417A02Rik	ENSMUSG00000086494	0dCtr	-0.225859	0.701811	Foxf2	0.253307	0.650887
100504263	2210418O10Rik	ENSMUSG00000078894	0dCtr	0	NA	Foxf2	0	NA
76961	2210420H20Rik	ENSMUSG00000101773	0dCtr	0	NA	Foxf2	0	NA
69542	2300002M23Rik	ENSMUSG00000039269	0dCtr	0	NA	Foxf2	0	NA
100502865	2300003K06Rik	ENSMUSG00000078257	0dCtr	NA	NA	Foxf2	NA	NA
69478	2300009A05Rik	ENSMUSG00000032403	0dCtr	-0.149462	0.590986	Foxf2	-0.909043	2.35183e-05
76432	2310001H17Rik	ENSMUSG00000097354	0dCtr	0.597522	0.409113	Foxf2	0.123065	0.894565
69517	2310001K24Rik	ENSMUSG00000053353	0dCtr	-0.308447	0.736448	Foxf2	-0.345611	0.706672
69522	2310002D06Rik	NA	0dCtr	0	NA	Foxf2	0	NA
100504720	2310002F09Rik	NA	0dCtr	NA	NA	Foxf2	NA	NA
71886	2310002L09Rik	ENSMUSG00000028396	0dCtr	0	NA	Foxf2	0	NA
71873	2310003N18Rik	NA	0dCtr	0.337662	0.725252	Foxf2	1.80272	0.0163536
100504268	2310005A03Rik	ENSMUSG00000087254	0dCtr	0	NA	Foxf2	0	NA
70090	2310005E17Rik	ENSMUSG00000099446	0dCtr	0	NA	Foxf2	0	NA
71874	2310007B03Rik	ENSMUSG00000034159	0dCtr	-3.19033	1.38883e-33	Foxf2	-0.994919	0.00044255
72316	2310008N11Rik	ENSMUSG00000100335	0dCtr	-0.599007	0.483198	Foxf2	2.00445	0.00133672
66364	2310009A05Rik	NA	0dCtr	-0.034469	0.935076	Foxf2	0.125116	0.713847
69549	2310009B15Rik	ENSMUSG00000079283	0dCtr	0.41261	0.199878	Foxf2	0.787825	0.00536394
78329	2310010J17Rik	ENSMUSG00000097162	0dCtr	-0.230554	0.627891	Foxf2	-0.612842	0.14189
66374	2310011J03Rik	ENSMUSG00000020133	0dCtr	0.460065	0.0269388	Foxf2	0.702204	0.000296388
69548	2310015A10Rik	ENSMUSG00000097729	0dCtr	-0.303339	0.173014	Foxf2	-0.512277	0.0132216
70100	2310015D24Rik	ENSMUSG00000099411	0dCtr	-0.940777	0.244268	Foxf2	-0.459753	0.62682
69566	2310016D03Rik	ENSMUSG00000102098	0dCtr	NA	NA	Foxf2	NA	NA
69603	2310020H05Rik	ENSMUSG00000100410	0dCtr	-0.273173	NA	Foxf2	-0.274214	NA
66367	2310022A10Rik	ENSMUSG00000049643	0dCtr	0.273308	0.145666	Foxf2	0.112433	0.600697
69551	2310022B05Rik	ENSMUSG00000031983	0dCtr	-0.61963	1.49865e-05	Foxf2	-0.216068	0.1911
75584	2310030A07Rik	ENSMUSG00000099447	0dCtr	-0.00977433	NA	Foxf2	-0.0100302	NA
66952	2310030G06Rik	ENSMUSG00000032062	0dCtr	-0.337859	0.210424	Foxf2	-0.142493	0.641114
67862	2310033P09Rik	ENSMUSG00000020441	0dCtr	0.696811	0.00159923	Foxf2	-0.0491832	0.876966
117172	2310034C09Rik	ENSMUSG00000068078	0dCtr	0	NA	Foxf2	0	NA
75579	2310034G01Rik	NA	0dCtr	-0.787656	0.263503	Foxf2	-0.43307	0.581812
69571	2310034O05Rik	ENSMUSG00000100157	0dCtr	-0.0211048	NA	Foxf2	-0.0100302	NA
227446	2310035C23Rik	ENSMUSG00000026319	0dCtr	0.239492	0.63501	Foxf2	-0.568942	0.201537
68544	2310036O22Rik	ENSMUSG00000041203	0dCtr	0.4826	0.02662	Foxf2	0.249414	0.304235
67101	2310039H08Rik	ENSMUSG00000062619	0dCtr	0.628372	0.00262498	Foxf2	0.18457	0.466215
69629	2310039L15Rik	ENSMUSG00000100550	0dCtr	-0.692611	NA	Foxf2	-0.149559	NA
381792	2310040G24Rik	ENSMUSG00000101655	0dCtr	0.213022	0.770398	Foxf2	0.501551	0.430541
75589	2310043L19Rik	ENSMUSG00000101746	0dCtr	0.0355638	NA	Foxf2	0.0350764	NA
69679	2310043O21Rik	ENSMUSG00000102106	0dCtr	0	NA	Foxf2	0	NA
105980076	2310045n01rik-mef2b	ENSMUSG00000002345	0dCtr	-0.898171	0.0443294	Foxf2	0.333622	0.489041
66533	2310050C09Rik	ENSMUSG00000090314	0dCtr	0	NA	Foxf2	0.0860504	NA
67719	2310057J18Rik	ENSMUSG00000015519	0dCtr	0	NA	Foxf2	0	NA
68277	2310057M21Rik	ENSMUSG00000040177	0dCtr	-0.548694	0.00519915	Foxf2	-0.223765	0.311878
69696	2310057N15Rik	ENSMUSG00000048830	0dCtr	0	NA	Foxf2	0	NA
69662	2310061I04Rik	ENSMUSG00000050705	0dCtr	-0.0440183	0.859878	Foxf2	0.0435167	0.853625
69661	2310061N02Rik	ENSMUSG00000050704	0dCtr	0	NA	Foxf2	0	NA
74184	2310065F04Rik	ENSMUSG00000087410	0dCtr	0	NA	Foxf2	0	NA
70281	2310068J16Rik	ENSMUSG00000100084	0dCtr	0.320744	0.445916	Foxf2	-0.275625	0.530201
69652	2310069B03Rik	ENSMUSG00000100291	0dCtr	-1.37874	0.0535063	Foxf2	0.287496	0.741199
69659	2310069G16Rik	ENSMUSG00000097102	0dCtr	0	NA	Foxf2	0	NA
70194	2310075C17Rik	NA	0dCtr	NA	NA	Foxf2	NA	NA
69699	2310079G19Rik	ENSMUSG00000045331	0dCtr	0	NA	Foxf2	0	NA
69211	2310081J21Rik	NA	0dCtr	NA	NA	Foxf2	NA	NA
78648	2400006E01Rik	NA	0dCtr	-0.164625	0.873859	Foxf2	0.679351	0.445099
668661	2410002F23Rik	ENSMUSG00000045411	0dCtr	-0.285916	0.125134	Foxf2	0.167277	0.405642
69729	2410003L11Rik	ENSMUSG00000085860	0dCtr	0	NA	Foxf2	0	NA
66421	2410004B18Rik	ENSMUSG00000036873	0dCtr	0.456781	0.00162	Foxf2	0.128453	0.468264
69739	2410004I01Rik	ENSMUSG00000085338	0dCtr	-1.15561	0.112213	Foxf2	1.74692	0.00408667
73667	2410004P03Rik	ENSMUSG00000071398	0dCtr	0	NA	Foxf2	0	NA
69221	2410006H16Rik	ENSMUSG00000086841	0dCtr	-0.643436	0.000410908	Foxf2	0.0621297	0.804036
73648	2410012E07Rik	ENSMUSG00000099528	0dCtr	0	NA	Foxf2	0	NA
224904	2410015M20Rik	ENSMUSG00000049760	0dCtr	-0.507028	0.0149186	Foxf2	0.324475	0.146055
71952	2410016O06Rik	ENSMUSG00000046791	0dCtr	0.0869129	0.740408	Foxf2	0.244844	0.26378
675325	2410017I17Rik	ENSMUSG00000038311	0dCtr	0	NA	Foxf2	0	NA
69732	2410018L13Rik	ENSMUSG00000073164	0dCtr	0	NA	Foxf2	0.0125849	NA
69750	2410021H03Rik	ENSMUSG00000100572	0dCtr	0	NA	Foxf2	0	NA
73692	2410089E03Rik	ENSMUSG00000039801	0dCtr	0.273855	0.59483	Foxf2	-0.968205	0.0226218
76785	2410124H12Rik	NA	0dCtr	-0.0498774	0.961696	Foxf2	0.318376	0.69475
76792	2410131K14Rik	ENSMUSG00000032840	0dCtr	-0.00687841	0.97864	Foxf2	0.603752	3.79434e-07
76797	2410137M14Rik	ENSMUSG00000064308	0dCtr	0	NA	Foxf2	0	NA
76803	2410141K09Rik	ENSMUSG00000074832	0dCtr	0.0128518	NA	Foxf2	0	NA
78353	2500002B13Rik	ENSMUSG00000096917	0dCtr	0.52564	0.217957	Foxf2	0.783511	0.0490527
72326	2500004C02Rik	ENSMUSG00000073236	0dCtr	0.053893	0.913154	Foxf2	0.273259	0.475848
72307	2510002D24Rik	ENSMUSG00000071632	0dCtr	0.406868	0.022799	Foxf2	1.34792	8.80621e-20
76786	2510003B16Rik	ENSMUSG00000028700	0dCtr	-0.104151	0.920032	Foxf2	-0.11782	0.90667
72190	2510009E07Rik	ENSMUSG00000043391	0dCtr	0.012812	NA	Foxf2	0	NA
77034	2510039O18Rik	ENSMUSG00000044496	0dCtr	0.0145671	0.969714	Foxf2	0.171141	0.516965
66520	2610001J05Rik	NA	0dCtr	-0.34021	0.0946652	Foxf2	0.353022	0.0785489
67028	2610002M06Rik	ENSMUSG00000031242	0dCtr	0.182461	0.551382	Foxf2	-0.0278849	0.940157
381598	2610005L07Rik	ENSMUSG00000071793	0dCtr	0.0452829	NA	Foxf2	0.0236502	NA
72128	2610008E11Rik	ENSMUSG00000060301	0dCtr	-0.289277	0.751872	Foxf2	-0.673797	0.41708
100503074	2610016A17Rik	ENSMUSG00000101089	0dCtr	0.911711	0.254193	Foxf2	-0.494384	0.596159
69918	2610020C07Rik	NA	0dCtr	0.150025	0.789097	Foxf2	-0.9726	0.0395192
434234	2610020H08Rik	ENSMUSG00000030924	0dCtr	-0.182017	0.649044	Foxf2	-0.606016	0.0774469
69909	2610027K06Rik	ENSMUSG00000087013	0dCtr	0	NA	Foxf2	0	NA
72395	2610028E06Rik	ENSMUSG00000085562	0dCtr	0	NA	Foxf2	0.0125849	NA
76964	2610028H24Rik	ENSMUSG00000009114	0dCtr	0	NA	Foxf2	0	NA
72386	2610035D17Rik	ENSMUSG00000087259	0dCtr	-0.168171	0.536919	Foxf2	0.70535	0.000536345
69248	2610035F20Rik	ENSMUSG00000085555	0dCtr	NA	NA	Foxf2	NA	NA
70040	2610037D02Rik	NA	0dCtr	0	NA	Foxf2	0	NA
554327	2610042L04Rik	ENSMUSG00000079388	0dCtr	NA	NA	Foxf2	NA	NA
72139	2610044O15Rik8	ENSMUSG00000071302	0dCtr	0.852917	0.0501792	Foxf2	0.555384	0.255066
72481	2610203C22Rik	ENSMUSG00000079671	0dCtr	-0.855371	0.271141	Foxf2	0.914615	0.218805
72495	2610206C17Rik	ENSMUSG00000085236	0dCtr	-1.23001	0.105423	Foxf2	-0.126893	0.902824
67157	2610301B20Rik	ENSMUSG00000059482	0dCtr	-0.405189	0.378913	Foxf2	-0.726111	0.0891225
67170	2610306M01Rik	ENSMUSG00000100164	0dCtr	0.0388851	0.911957	Foxf2	0.767371	0.000370073
72518	2610307P16Rik	NA	0dCtr	-0.998939	0.00331061	Foxf2	-0.415111	0.26671
72511	2610316D01Rik	ENSMUSG00000097040	0dCtr	0	NA	Foxf2	0	NA
70458	2610318N02Rik	ENSMUSG00000049916	0dCtr	0.700946	0.243762	Foxf2	-0.222537	0.774866
72503	2610507B11Rik	ENSMUSG00000010277	0dCtr	-0.207312	0.369145	Foxf2	0.142395	0.555989
72203	2610507I01Rik	NA	0dCtr	-0.340039	0.566415	Foxf2	0.107406	0.869071
330173	2610524H06Rik	ENSMUSG00000092486	0dCtr	-0.535399	0.00891753	Foxf2	0.0590975	0.828126
70045	2610528A11Rik	ENSMUSG00000096001	0dCtr	1.21227	0.0830935	Foxf2	2.37859	0.000107372
66451	2610528J11Rik	ENSMUSG00000028536	0dCtr	0	NA	Foxf2	0.0238925	NA
67194	2700038G22Rik	ENSMUSG00000097180	0dCtr	0.411286	0.206739	Foxf2	0.778751	0.00713579
78449	2700046A07Rik	ENSMUSG00000041789	0dCtr	0	NA	Foxf2	0	NA
67188	2700046G09Rik	ENSMUSG00000097787	0dCtr	-0.878562	0.0186843	Foxf2	0.338266	0.383698
76967	2700049A03Rik	ENSMUSG00000034601	0dCtr	0.344949	0.477068	Foxf2	-0.989871	0.0211803
72578	2700054A10Rik	ENSMUSG00000038347	0dCtr	0.0990622	0.710677	Foxf2	0.563605	0.00370378
68045	2700060E02Rik	ENSMUSG00000021807	0dCtr	-0.157844	0.448442	Foxf2	-0.174462	0.389075
68046	2700062C07Rik	ENSMUSG00000024273	0dCtr	0.400254	0.0344205	Foxf2	-0.078454	0.760465
72608	2700069I18Rik	NA	0dCtr	-0.0097898	NA	Foxf2	0.00127737	NA
72609	2700070H01Rik	NA	0dCtr	0.078489	NA	Foxf2	0.0824376	NA
108899	2700081O15Rik	ENSMUSG00000053080	0dCtr	-0.594124	0.0230823	Foxf2	-0.294535	0.315686
72647	2700089I24Rik	ENSMUSG00000100119	0dCtr	NA	NA	Foxf2	NA	NA
72657	2700094K13Rik	ENSMUSG00000076437	0dCtr	0.0958957	0.760015	Foxf2	-0.289251	0.268416
72658	2700097O09Rik	ENSMUSG00000062198	0dCtr	0.665642	0.0953101	Foxf2	0.336577	0.462539
77022	2700099C18Rik	ENSMUSG00000098090	0dCtr	0.329436	0.576502	Foxf2	-0.880661	0.0957448
66456	2810001G20Rik	ENSMUSG00000087497	0dCtr	0.454635	0.023588	Foxf2	-0.152527	0.536401
66457	2810002D19Rik	NA	0dCtr	-0.270688	0.564354	Foxf2	-0.278396	0.546566
66523	2810004N23Rik	ENSMUSG00000031984	0dCtr	-0.0546297	0.785982	Foxf2	-0.356114	0.0162995
72650	2810006K23Rik	ENSMUSG00000047635	0dCtr	0.0725329	0.782515	Foxf2	-0.153651	0.507645
100503178	2810013P06Rik	ENSMUSG00000099881	0dCtr	-0.510994	0.0140249	Foxf2	0.481893	0.0171041
69944	2810021J22Rik	ENSMUSG00000020491	0dCtr	0.240887	0.463826	Foxf2	-0.0656635	0.864004
69953	2810025M15Rik	ENSMUSG00000049881	0dCtr	-0.691972	0.000750183	Foxf2	0.05546	0.844446
100504687	2810029C07Rik	ENSMUSG00000096995	0dCtr	-0.863664	0.000222603	Foxf2	0.0556449	0.857595
72669	2810032G03Rik	NA	0dCtr	0	NA	Foxf2	0	NA
72716	2810047C21Rik1	NA	0dCtr	-0.032422	NA	Foxf2	-0.0326453	NA
72677	2810049E08Rik	ENSMUSG00000100891	0dCtr	NA	NA	Foxf2	NA	NA
74200	2810403A07Rik	ENSMUSG00000028060	0dCtr	-0.192341	0.554728	Foxf2	-0.178173	0.582074
69964	2810403D21Rik	ENSMUSG00000086629	0dCtr	-0.798787	0.267439	Foxf2	-0.569486	0.464144
69966	2810404M03Rik	ENSMUSG00000102046	0dCtr	-0.680158	0.425527	Foxf2	-0.459377	0.626346
69974	2810405F15Rik	NA	0dCtr	-2.34515	0.000623074	Foxf2	-1.61313	0.0340208
70419	2810408A11Rik	ENSMUSG00000018570	0dCtr	-0.705242	0.00565348	Foxf2	-0.287158	0.323032
69941	2810408I11Rik	ENSMUSG00000087213	0dCtr	0.491817	0.246994	Foxf2	-0.149108	0.77744
100042332	2810410L24Rik	NA	0dCtr	-0.195405	0.681231	Foxf2	-0.94884	0.0124017
68026	2810417H13Rik	ENSMUSG00000040204	0dCtr	1.03935	0.00278876	Foxf2	-1.47357	3.02781e-05
66462	2810428I15Rik	ENSMUSG00000058833	0dCtr	1.46396	1.26398e-06	Foxf2	0.225455	0.572469
76937	2810429I04Rik	ENSMUSG00000097709	0dCtr	0	NA	Foxf2	0	NA
77132	2810433D01Rik	NA	0dCtr	-0.401002	0.672069	Foxf2	0.940455	0.26087
72753	2810442N19Rik	ENSMUSG00000090260	0dCtr	-0.00976775	NA	Foxf2	-0.0100302	NA
72813	2810454H06Rik	ENSMUSG00000100876	0dCtr	0.335947	0.689176	Foxf2	-0.48314	0.561285
72792	2810459M11Rik	ENSMUSG00000026227	0dCtr	-1.54937	0.0196528	Foxf2	1.61798	0.00583083
72834	2810468N07Rik	ENSMUSG00000091475	0dCtr	-0.173933	NA	Foxf2	-0.0739377	NA
72818	2810471M01Rik	ENSMUSG00000084966	0dCtr	0	NA	Foxf2	0	NA
67246	2810474O19Rik	ENSMUSG00000032712	0dCtr	-0.292341	0.734953	Foxf2	-0.723657	0.348358
67261	2900005J15Rik	ENSMUSG00000043833	0dCtr	0	NA	Foxf2	0	NA
72937	2900008C10Rik	NA	0dCtr	0	NA	Foxf2	0	NA
100502745	2900009J06Rik	ENSMUSG00000102014	0dCtr	-1.01846	0.116939	Foxf2	1.14546	0.0385575
67254	2900011O08Rik	ENSMUSG00000044117	0dCtr	-0.110567	NA	Foxf2	0.0252602	NA
243219	2900026A02Rik	ENSMUSG00000051339	0dCtr	-0.410361	0.0602906	Foxf2	-0.0572813	0.838468
78403	2900041M22Rik	NA	0dCtr	0.486474	0.57125	Foxf2	0.0968953	0.927496
73040	2900052N01Rik	ENSMUSG00000099696	0dCtr	0	NA	Foxf2	0	NA
73001	2900055J20Rik	ENSMUSG00000071860	0dCtr	0	NA	Foxf2	0	NA
73009	2900057B20Rik	NA	0dCtr	0	NA	Foxf2	0	NA
68204	2900060B14Rik	ENSMUSG00000107722	0dCtr	0.865396	NA	Foxf2	0	NA
100504421	2900076A07Rik	ENSMUSG00000097277	0dCtr	-0.726848	0.0153582	Foxf2	-0.132782	0.718031
620760	2900079G21Rik	ENSMUSG00000087038	0dCtr	0	NA	Foxf2	0	NA
73090	2900092C05Rik	ENSMUSG00000030385	0dCtr	-0.575946	0.502187	Foxf2	0.278107	0.77971
73100	2900092D14Rik	NA	0dCtr	0	NA	Foxf2	0	NA
347740	2900097C17Rik	NA	0dCtr	-0.134805	0.780472	Foxf2	-0.439995	0.272957
378954	3000002C10Rik	NA	0dCtr	0.1447	0.719584	Foxf2	0.378097	0.268741
75693	3010001F23Rik	ENSMUSG00000084885	0dCtr	0	NA	Foxf2	0	NA
68067	3010026O09Rik	ENSMUSG00000020381	0dCtr	0.223077	0.427685	Foxf2	-0.0747808	0.817099
73076	3100003L05Rik	ENSMUSG00000086254	0dCtr	0	NA	Foxf2	0	NA
66598	3110001I22Rik	ENSMUSG00000079737	0dCtr	0.023889	0.98081	Foxf2	-0.211565	0.755674
76482	3110002H16Rik	ENSMUSG00000024410	0dCtr	-0.903001	9.89822e-14	Foxf2	0.209131	0.1285
73103	3110009E18Rik	ENSMUSG00000026388	0dCtr	-0.037723	0.949469	Foxf2	-0.25662	0.589053
67280	3110009F21Rik	NA	0dCtr	1.84201	0.00454393	Foxf2	-0.792897	0.34627
73129	3110015C05Rik	NA	0dCtr	0	NA	Foxf2	0	NA
67289	3110021A11Rik	NA	0dCtr	0.481967	0.593616	Foxf2	0.356321	0.711507
73133	3110021N24Rik	ENSMUSG00000094958	0dCtr	0.691011	0.408775	Foxf2	0.069465	0.948115
76982	3110035E14Rik	ENSMUSG00000067879	0dCtr	0	NA	Foxf2	0	NA
73144	3110039I08Rik	ENSMUSG00000074415	0dCtr	0	1	Foxf2	0.311525	0.72881
67293	3110039M20Rik	ENSMUSG00000104861	0dCtr	-0.4152	0.653084	Foxf2	0.657996	0.462207
67290	3110040N11Rik	ENSMUSG00000025102	0dCtr	-0.0176755	0.948584	Foxf2	0.360134	0.0387564
73205	3110043O21Rik	ENSMUSG00000028300	0dCtr	-1.33273	2.65498e-05	Foxf2	-0.564753	0.114367
67303	3110045C21Rik	ENSMUSG00000097503	0dCtr	-0.222135	0.688604	Foxf2	-0.0368049	0.951765
73204	3110056K07Rik	ENSMUSG00000085622	0dCtr	-0.0501085	0.943672	Foxf2	-0.180628	0.767829
78412	3110062M04Rik	ENSMUSG00000046806	0dCtr	0.944389	2.8228e-06	Foxf2	-0.54529	0.0156522
67304	3110070M22Rik	ENSMUSG00000074635	0dCtr	-0.631204	0.297385	Foxf2	0.065158	0.932275
73234	3110079O15Rik	ENSMUSG00000026258	0dCtr	0	NA	Foxf2	0	NA
73212	3110082I17Rik	ENSMUSG00000053553	0dCtr	-0.138553	0.581781	Foxf2	-1.66036	1.90288e-19
433868	3110082J24Rik	ENSMUSG00000086815	0dCtr	-0.0097884	NA	Foxf2	-0.0100302	NA
100043232	3110099E03Rik	ENSMUSG00000085582	0dCtr	0	NA	Foxf2	0	NA
71818	3200001D21Rik	NA	0dCtr	0	NA	Foxf2	0	NA
69277	3300002I08Rik	ENSMUSG00000063364	0dCtr	-1.56943	0.0175874	Foxf2	-1.31122	0.0645552
70230	3300002P13Rik	ENSMUSG00000107585	0dCtr	0	NA	Foxf2	0	NA
78512	3300005D01Rik	ENSMUSG00000096965	0dCtr	-1.49441	7.62195e-12	Foxf2	0.946091	6.44002e-06
100504518	3425401B19Rik	ENSMUSG00000071540	0dCtr	-0.00979656	NA	Foxf2	-0.0100302	NA
67419	3632451O06Rik	ENSMUSG00000036242	0dCtr	0	NA	Foxf2	0.0125849	NA
320606	3632454L22Rik	ENSMUSG00000089759	0dCtr	0	NA	Foxf2	0	NA
70691	3830403N18Rik	ENSMUSG00000031125	0dCtr	-0.551406	0.331833	Foxf2	1.47726	0.000898401
218734	3830406C13Rik	ENSMUSG00000033111	0dCtr	0.105442	0.869172	Foxf2	-1.22136	0.0105634
100040322	3830408C21Rik	NA	0dCtr	-0.597877	0.259975	Foxf2	-0.356991	0.539537
70696	3830417A13Rik	ENSMUSG00000031179	0dCtr	-0.150764	NA	Foxf2	0.574295	NA
320069	3830432H09Rik	ENSMUSG00000101731	0dCtr	-2.74616	1.79968e-06	Foxf2	0.617265	0.257111
665306	3930402G23Rik	ENSMUSG00000038917	0dCtr	0.67284	0.128994	Foxf2	1.63367	7.36521e-06
381218	4430402I18Rik	ENSMUSG00000064202	0dCtr	-0.0670931	0.903225	Foxf2	1.7428	9.24837e-09
433456	4631405J19Rik	ENSMUSG00000075027	0dCtr	0	NA	Foxf2	0	NA
74034	4632404H12Rik	ENSMUSG00000042579	0dCtr	0.00993586	0.986384	Foxf2	-0.146293	0.668737
70808	4632415L05Rik	ENSMUSG00000048106	0dCtr	-0.11267	0.763754	Foxf2	-0.686914	0.0144946
666737	4632427E13Rik	ENSMUSG00000074024	0dCtr	0.398827	0.569535	Foxf2	-0.252596	0.74525
100043102	4632428C04Rik	ENSMUSG00000097184	0dCtr	1.31902	0.0138249	Foxf2	1.46402	0.00640808
320737	4732416N19Rik	NA	0dCtr	-0.189971	0.849588	Foxf2	0.0282313	0.979658
654804	4732471J01Rik	ENSMUSG00000053714	0dCtr	1.49959	1.6985e-05	Foxf2	0.764913	0.0597116
319871	4732490B19Rik	ENSMUSG00000085421	0dCtr	0.0128049	NA	Foxf2	0.0125849	NA
224523	4732491K20Rik	ENSMUSG00000097350	0dCtr	-0.29576	0.231019	Foxf2	-0.0183775	0.953631
77710	4831407H17Rik	NA	0dCtr	NA	NA	Foxf2	NA	NA
320965	4831440E17Rik	NA	0dCtr	-0.0706235	0.946734	Foxf2	-0.527689	0.534659
71624	4833411C07Rik	ENSMUSG00000109089	0dCtr	0	NA	Foxf2	0	NA
73904	4833412C05Rik	ENSMUSG00000097697	0dCtr	-0.00977318	NA	Foxf2	-0.0100302	NA
73761	4833415N18Rik	NA	0dCtr	-0.248632	NA	Foxf2	-0.470805	NA
73906	4833417C18Rik	ENSMUSG00000086015	0dCtr	0.273761	0.48978	Foxf2	-0.249819	0.548351
74597	4833418N02Rik	ENSMUSG00000085287	0dCtr	-0.998001	0.0249764	Foxf2	-0.644239	0.158896
73915	4833419F23Rik	NA	0dCtr	-0.240666	0.789559	Foxf2	0.0242131	0.981221
67392	4833420G17Rik	ENSMUSG00000062822	0dCtr	-0.210352	0.490818	Foxf2	-0.0812137	0.807804
373852	4833422C13Rik	ENSMUSG00000074782	0dCtr	-0.0210719	NA	Foxf2	-0.0212941	NA
75768	4833422M21Rik	ENSMUSG00000097619	0dCtr	0	NA	Foxf2	0.0125849	NA
228151	4833423E24Rik	ENSMUSG00000075217	0dCtr	0	NA	Foxf2	0	NA
74601	4833427F10Rik	ENSMUSG00000092171	0dCtr	-1.00271	0.201666	Foxf2	0.812484	0.314201
235345	4833427G06Rik	ENSMUSG00000032057	0dCtr	0	NA	Foxf2	0	NA
74602	4833428L15Rik	ENSMUSG00000097074	0dCtr	0	NA	Foxf2	0	NA
97820	4833439L19Rik	ENSMUSG00000025871	0dCtr	0.022068	0.91621	Foxf2	0.656876	1.43424e-07
74042	4921501E09Rik	ENSMUSG00000023350	0dCtr	0	NA	Foxf2	0.0125849	NA
70832	4921504A21Rik	ENSMUSG00000097626	0dCtr	0	NA	Foxf2	0	NA
70909	4921504E06Rik	ENSMUSG00000026734	0dCtr	0	NA	Foxf2	0	NA
70821	4921507P07Rik	ENSMUSG00000029828	0dCtr	1.76525	0.00313078	Foxf2	0.715022	0.332452
70845	4921508D12Rik	ENSMUSG00000027345	0dCtr	0	NA	Foxf2	0	NA
381393	4921509C19Rik	ENSMUSG00000061525	0dCtr	0	NA	Foxf2	0.0125849	NA
70917	4921509O07Rik	NA	0dCtr	-0.435092	NA	Foxf2	-0.195097	NA
70924	4921511C10Rik	ENSMUSG00000104585	0dCtr	0	NA	Foxf2	0	NA
245598	4921511C20Rik	ENSMUSG00000049815	0dCtr	NA	NA	Foxf2	NA	NA
70920	4921511H03Rik	ENSMUSG00000040514	0dCtr	0	NA	Foxf2	0	NA
70858	4921511I17Rik	NA	0dCtr	1.13469	NA	Foxf2	0.150449	NA
667256	4921511M17Rik	ENSMUSG00000094577	0dCtr	0	NA	Foxf2	0	NA
70874	4921513I03Rik	ENSMUSG00000044544	0dCtr	0	NA	Foxf2	0	NA
70886	4921515E04Rik	NA	0dCtr	0	NA	Foxf2	0	NA
70900	4921517D22Rik	ENSMUSG00000049902	0dCtr	0	NA	Foxf2	0	NA
78758	4921518K17Rik	ENSMUSG00000085851	0dCtr	0	NA	Foxf2	0	NA
66714	4921524J17Rik	ENSMUSG00000036934	0dCtr	-0.114588	0.836362	Foxf2	-0.180278	0.728924
70901	4921524L21Rik	ENSMUSG00000039540	0dCtr	0	NA	Foxf2	0	NA
74050	4921525O09Rik	NA	0dCtr	-0.178063	0.857314	Foxf2	0.0499966	0.962837
320178	4921529L05Rik	ENSMUSG00000108060	0dCtr	NA	NA	Foxf2	NA	NA
66732	4921530L21Rik	ENSMUSG00000034689	0dCtr	0	NA	Foxf2	0	NA
66730	4921531C22Rik	ENSMUSG00000085704	0dCtr	-0.335637	0.136431	Foxf2	-0.00706915	0.981525
70960	4921531P14Rik	NA	0dCtr	0	NA	Foxf2	0	NA
664619	4921533I20Rik	NA	0dCtr	0.164816	0.873653	Foxf2	-0.750627	0.390155
66737	4921534H16Rik	ENSMUSG00000090255	0dCtr	-0.0257233	NA	Foxf2	-0.026227	NA
67430	4921536K21Rik	ENSMUSG00000020434	0dCtr	-0.0968528	0.797509	Foxf2	-0.0222659	0.955254
70941	4921539E11Rik	ENSMUSG00000028520	0dCtr	0	NA	Foxf2	0	NA
381816	4922502D21Rik	ENSMUSG00000047720	0dCtr	0	NA	Foxf2	0	NA
78136	4922502H24Rik	NA	0dCtr	0.0128364	NA	Foxf2	0	NA
70962	4922502N22Rik	ENSMUSG00000108128	0dCtr	NA	NA	Foxf2	NA	NA
73803	4930401C15Rik	NA	0dCtr	NA	NA	Foxf2	NA	NA
73816	4930401O10Rik	ENSMUSG00000085528	0dCtr	NA	NA	Foxf2	NA	NA
73924	4930401O12Rik	ENSMUSG00000087460	0dCtr	0.024058	NA	Foxf2	0	NA
74854	4930402F06Rik	ENSMUSG00000079421	0dCtr	0	NA	Foxf2	0	NA
73796	4930402F11Rik	ENSMUSG00000108885	0dCtr	NA	NA	Foxf2	NA	NA
228602	4930402H24Rik	ENSMUSG00000027309	0dCtr	-0.337597	0.330332	Foxf2	0.360079	0.294096
75775	4930402K13Rik	ENSMUSG00000045797	0dCtr	NA	NA	Foxf2	NA	NA
73820	4930404A05Rik	NA	0dCtr	-0.00978645	NA	Foxf2	-0.0100302	NA
73815	4930404H11Rik	NA	0dCtr	0	NA	Foxf2	0	NA
67394	4930404I05Rik	ENSMUSG00000087354	0dCtr	0	NA	Foxf2	0	NA
432479	4930404N11Rik	ENSMUSG00000020234	0dCtr	0.373442	0.651779	Foxf2	-0.135125	0.8831
74896	4930405A10Rik	NA	0dCtr	NA	NA	Foxf2	NA	NA
74846	4930405A21Rik	ENSMUSG00000086638	0dCtr	-0.263843	0.748183	Foxf2	-0.0758934	0.934158
73922	4930405D11Rik	ENSMUSG00000085940	0dCtr	0	NA	Foxf2	0	NA
73811	4930405J17Rik	NA	0dCtr	NA	NA	Foxf2	NA	NA
78106	4930405L22Rik	ENSMUSG00000106602	0dCtr	NA	NA	Foxf2	NA	NA
414079	4930405O22Rik	ENSMUSG00000090565	0dCtr	-0.0519184	NA	Foxf2	-0.351493	NA
73806	4930406D18Rik	ENSMUSG00000086923	0dCtr	NA	NA	Foxf2	NA	NA
77223	4930407G08Rik	ENSMUSG00000086713	0dCtr	NA	NA	Foxf2	NA	NA
328573	4930407I10Rik	ENSMUSG00000075524	0dCtr	-0.0730959	NA	Foxf2	-0.0467271	NA
77198	4930407I19Rik	NA	0dCtr	NA	NA	Foxf2	NA	NA
73938	4930412B13Rik	ENSMUSG00000086221	0dCtr	0	NA	Foxf2	0	NA
320152	4930412C18Rik	NA	0dCtr	0	NA	Foxf2	0	NA
381347	4930412O13Rik	NA	0dCtr	0	NA	Foxf2	0	NA
74627	4930413E15Rik	ENSMUSG00000107144	0dCtr	NA	NA	Foxf2	NA	NA
71637	4930413F20Rik	NA	0dCtr	NA	NA	Foxf2	NA	NA
73951	4930413G21Rik	NA	0dCtr	-0.198683	0.826837	Foxf2	-0.467084	0.573076
73889	4930413M19Rik	NA	0dCtr	NA	NA	Foxf2	NA	NA
73894	4930414N06Rik	NA	0dCtr	0	NA	Foxf2	0	NA
73862	4930415F15Rik	ENSMUSG00000020191	0dCtr	0	NA	Foxf2	0	NA
245511	4930415L06Rik	ENSMUSG00000035387	0dCtr	0	NA	Foxf2	0	NA
73863	4930415O20Rik	ENSMUSG00000022993	0dCtr	-0.440227	NA	Foxf2	0.392872	NA
73870	4930417O13Rik	ENSMUSG00000108129	0dCtr	0	NA	Foxf2	0	NA
73887	4930417O22Rik	ENSMUSG00000071818	0dCtr	0	NA	Foxf2	0	NA
73874	4930419G24Rik	ENSMUSG00000087625	0dCtr	NA	NA	Foxf2	NA	NA
73872	4930423M02Rik	ENSMUSG00000086066	0dCtr	NA	NA	Foxf2	NA	NA
73865	4930425K10Rik	ENSMUSG00000106880	0dCtr	NA	NA	Foxf2	NA	NA
75024	4930425L21Rik	ENSMUSG00000107396	0dCtr	0	NA	Foxf2	0	NA
74635	4930425O10Rik	ENSMUSG00000105838	0dCtr	0	NA	Foxf2	0	NA
74644	4930426D05Rik	NA	0dCtr	0	NA	Foxf2	0	NA
74629	4930426L09Rik	ENSMUSG00000026736	0dCtr	-1.53831	0.00175572	Foxf2	-0.0207066	0.974927
104732	4930427A07Rik	ENSMUSG00000037466	0dCtr	0.461658	0.0090319	Foxf2	-0.637755	0.000160336
78110	4930428D20Rik	ENSMUSG00000107073	0dCtr	0	NA	Foxf2	0	NA
73867	4930428E07Rik	NA	0dCtr	NA	NA	Foxf2	NA	NA
73856	4930428G15Rik	NA	0dCtr	0	NA	Foxf2	0	NA
654809	4930428O21Rik	ENSMUSG00000106333	0dCtr	0	NA	Foxf2	0	NA
67576	4930429B21Rik	NA	0dCtr	-1.05287	0.00464939	Foxf2	-0.106864	0.816307
74624	4930429D17Rik	ENSMUSG00000104956	0dCtr	0.0662816	NA	Foxf2	0	NA
74622	4930429F11Rik	NA	0dCtr	NA	NA	Foxf2	NA	NA
74633	4930429F24Rik	ENSMUSG00000086918	0dCtr	0.653319	NA	Foxf2	0.341516	NA
67575	4930430A15Rik	ENSMUSG00000027157	0dCtr	NA	NA	Foxf2	NA	NA
68281	4930430F08Rik	ENSMUSG00000046567	0dCtr	0.717128	0.274326	Foxf2	-0.402368	0.591395
73784	4930430F21Rik	NA	0dCtr	NA	NA	Foxf2	NA	NA
73772	4930430J02Rik	NA	0dCtr	-0.00977755	NA	Foxf2	-0.0100302	NA
75783	4930431F12Rik	ENSMUSG00000062496	0dCtr	NA	NA	Foxf2	NA	NA
73895	4930431P03Rik	NA	0dCtr	0	NA	Foxf2	0	NA
73877	4930432J09Rik	NA	0dCtr	0	NA	Foxf2	0	NA
74666	4930432K21Rik	ENSMUSG00000008129	0dCtr	-0.739212	0.00954291	Foxf2	0.143337	0.675536
619318	4930432M17Rik	ENSMUSG00000074248	0dCtr	-0.0813846	NA	Foxf2	0.111761	NA
73959	4930433B08Rik	ENSMUSG00000102699	0dCtr	0	NA	Foxf2	0	NA
243944	4930433I11Rik	ENSMUSG00000091692	0dCtr	0	NA	Foxf2	0	NA
114673	4930433N12Rik	ENSMUSG00000042360	0dCtr	0	NA	Foxf2	0	NA
74667	4930434J06Rik	NA	0dCtr	NA	NA	Foxf2	NA	NA
74663	4930435E12Rik	ENSMUSG00000022798	0dCtr	0	NA	Foxf2	0	NA
73977	4930438E09Rik	ENSMUSG00000093472	0dCtr	NA	NA	Foxf2	NA	NA
74689	4930440C22Rik	ENSMUSG00000100518	0dCtr	0	NA	Foxf2	0	NA
78158	4930440I19Rik	ENSMUSG00000085431	0dCtr	0.0128278	NA	Foxf2	0	NA
78156	4930441H08Rik	ENSMUSG00000108669	0dCtr	NA	NA	Foxf2	NA	NA
73962	4930441J16Rik	ENSMUSG00000085405	0dCtr	NA	NA	Foxf2	NA	NA
74660	4930442J19Rik	ENSMUSG00000087609	0dCtr	NA	NA	Foxf2	NA	NA
67583	4930442L01Rik	ENSMUSG00000087223	0dCtr	0	NA	Foxf2	0	NA
74687	4930443O20Rik	ENSMUSG00000086969	0dCtr	-0.272755	0.783249	Foxf2	-0.256655	0.79848
73968	4930444F02Rik	NA	0dCtr	0	NA	Foxf2	0	NA
114671	4930444G20Rik	ENSMUSG00000069712	0dCtr	0	NA	Foxf2	0	NA
75789	4930444M15Rik	ENSMUSG00000097172	0dCtr	-0.775375	0.00549823	Foxf2	1.18751	1.41344e-07
75799	4930444P10Rik	ENSMUSG00000067795	0dCtr	0.632856	NA	Foxf2	-0.568339	NA
73985	4930445N18Rik	ENSMUSG00000097738	0dCtr	0.0591411	NA	Foxf2	0.276892	NA
74892	4930447A16Rik	ENSMUSG00000022288	0dCtr	NA	NA	Foxf2	NA	NA
75801	4930447C04Rik	ENSMUSG00000021098	0dCtr	0	NA	Foxf2	0	NA
76873	4930447F24Rik	ENSMUSG00000102224	0dCtr	0.694912	0.23289	Foxf2	1.48027	0.0030899
73961	4930447J18Rik	NA	0dCtr	NA	NA	Foxf2	NA	NA
432745	4930447K03Rik	NA	0dCtr	-1.46008	0.0487203	Foxf2	-0.973553	0.247224
108871	4930447M23Rik	NA	0dCtr	0	NA	Foxf2	0.0132003	NA
71647	4930447N08Rik	ENSMUSG00000106583	0dCtr	0	NA	Foxf2	0	NA
73972	4930448C13Rik	NA	0dCtr	0	NA	Foxf2	0	NA
73992	4930448F12Rik	NA	0dCtr	NA	NA	Foxf2	NA	NA
74872	4930448H16Rik	ENSMUSG00000089879	0dCtr	NA	NA	Foxf2	NA	NA
74897	4930448I06Rik	ENSMUSG00000104072	0dCtr	0	NA	Foxf2	0	NA
73965	4930448I18Rik	ENSMUSG00000104870	0dCtr	NA	NA	Foxf2	NA	NA
74662	4930448K20Rik	ENSMUSG00000082843	0dCtr	-0.0349309	0.980421	Foxf2	0.54936	0.544165
74864	4930449E01Rik	ENSMUSG00000022116	0dCtr	0.0128178	NA	Foxf2	0	NA
78120	4930449E18Rik	NA	0dCtr	0	NA	Foxf2	0.0125849	NA
67410	4930449I24Rik	ENSMUSG00000079093	0dCtr	0	NA	Foxf2	0	NA
74684	4930451G09Rik	NA	0dCtr	-0.733109	0.217654	Foxf2	-0.663655	0.284455
78118	4930451I11Rik	ENSMUSG00000045989	0dCtr	0	NA	Foxf2	0	NA
71092	4930452A19Rik	NA	0dCtr	0	NA	Foxf2	0	NA
74430	4930452B06Rik	ENSMUSG00000021747	0dCtr	0.0128055	NA	Foxf2	0	NA
73989	4930452G13Rik	NA	0dCtr	NA	NA	Foxf2	NA	NA
78112	4930452N14Rik	ENSMUSG00000099933	0dCtr	0	NA	Foxf2	0	NA
100503481	4930453H23Rik	NA	0dCtr	0	NA	Foxf2	0	NA
74688	4930453L07Rik	ENSMUSG00000109215	0dCtr	-0.0855664	0.940299	Foxf2	2.24648	0.00142696
67609	4930453N24Rik	ENSMUSG00000059920	0dCtr	0.222748	0.519593	Foxf2	-0.0123334	0.977093
74859	4930455B14Rik	ENSMUSG00000097898	0dCtr	NA	NA	Foxf2	NA	NA
73990	4930455C13Rik	NA	0dCtr	0.0016746	NA	Foxf2	-0.00984208	NA
75795	4930455D15Rik	ENSMUSG00000097553	0dCtr	0	NA	Foxf2	0	NA
76397	4930455F16Rik	NA	0dCtr	NA	NA	Foxf2	NA	NA
78917	4930455G09Rik	ENSMUSG00000085761	0dCtr	0.163275	NA	Foxf2	0.160181	NA
74654	4930455H04Rik	ENSMUSG00000080907	0dCtr	0	NA	Foxf2	0	NA
67585	4930455J16Rik	NA	0dCtr	0	NA	Foxf2	0	NA
71650	4930456L15Rik	ENSMUSG00000078618	0dCtr	0	NA	Foxf2	0	NA
74881	4930459C07Rik	NA	0dCtr	-0.151903	NA	Foxf2	0.0383524	NA
78163	4930459L07Rik	ENSMUSG00000105234	0dCtr	NA	NA	Foxf2	NA	NA
74879	4930461G14Rik	ENSMUSG00000097651	0dCtr	0.2968	0.169591	Foxf2	-0.534675	0.007201
75804	4930463O16Rik	ENSMUSG00000020033	0dCtr	0	NA	Foxf2	0.0131522	NA
67640	4930465K10Rik	NA	0dCtr	-1.00681	0.177769	Foxf2	0.59709	0.501322
74968	4930465M20Rik	ENSMUSG00000085641	0dCtr	0	NA	Foxf2	0	NA
75814	4930467D21Rik	NA	0dCtr	0	NA	Foxf2	0.0125849	NA
626415	4930467E23Rik	ENSMUSG00000096265	0dCtr	NA	NA	Foxf2	NA	NA
74928	4930467K11Rik	ENSMUSG00000097370	0dCtr	0.0127899	NA	Foxf2	0	NA
100502590	4930469G21Rik	NA	0dCtr	0	NA	Foxf2	0	NA
75815	4930470H14Rik	NA	0dCtr	NA	NA	Foxf2	NA	NA
75017	4930470O06Rik	ENSMUSG00000110406	0dCtr	NA	NA	Foxf2	NA	NA
67637	4930470P17Rik	ENSMUSG00000043583	0dCtr	0	NA	Foxf2	0	NA
78176	4930471C04Rik	ENSMUSG00000091686	0dCtr	0	NA	Foxf2	0	NA
74966	4930471G03Rik	NA	0dCtr	0	NA	Foxf2	0	NA
75787	4930471M09Rik	ENSMUSG00000097693	0dCtr	0	NA	Foxf2	0.0125849	NA
321014	4930473A02Rik	ENSMUSG00000060029	0dCtr	0.824102	0.300507	Foxf2	0.731051	0.385561
75025	4930473O22Rik	NA	0dCtr	0	NA	Foxf2	0	NA
320624	4930474G06Rik	NA	0dCtr	NA	NA	Foxf2	NA	NA
74967	4930474H20Rik	NA	0dCtr	NA	NA	Foxf2	NA	NA
74917	4930474M22Rik	NA	0dCtr	0	NA	Foxf2	0	NA
218921	4930474N05Rik	ENSMUSG00000096405	0dCtr	NA	NA	Foxf2	NA	NA
67639	4930474N09Rik	NA	0dCtr	0	NA	Foxf2	0	NA
74905	4930477N07Rik	NA	0dCtr	0	NA	Foxf2	0	NA
75818	4930478L05Rik	NA	0dCtr	0	NA	Foxf2	0	NA
74429	4930478P22Rik	ENSMUSG00000106762	0dCtr	0	NA	Foxf2	0	NA
74925	4930479D17Rik	ENSMUSG00000085238	0dCtr	-0.0947625	NA	Foxf2	-0.264972	NA
74910	4930480E11Rik	ENSMUSG00000035651	0dCtr	NA	NA	Foxf2	NA	NA
74988	4930480G23Rik	NA	0dCtr	0	NA	Foxf2	0	NA
78800	4930480K15Rik	ENSMUSG00000090160	0dCtr	0	NA	Foxf2	0	NA
75016	4930480K23Rik	ENSMUSG00000097284	0dCtr	-0.0146249	0.995139	Foxf2	0.118988	0.911448
74930	4930480M12Rik	NA	0dCtr	0	NA	Foxf2	0	NA
74931	4930481A15Rik	ENSMUSG00000086938	0dCtr	-0.543022	NA	Foxf2	-0.0146709	NA
75001	4930482G09Rik	NA	0dCtr	NA	NA	Foxf2	NA	NA
67638	4930483J18Rik	ENSMUSG00000047938	0dCtr	-0.682629	0.37558	Foxf2	0.239164	0.783713
74953	4930483K19Rik	ENSMUSG00000086241	0dCtr	0.0128266	NA	Foxf2	0.0125849	NA
74970	4930483O08Rik	ENSMUSG00000109816	0dCtr	-0.021084	NA	Foxf2	-0.0100302	NA
75813	4930484H19Rik	NA	0dCtr	NA	NA	Foxf2	NA	NA
78170	4930486F22Rik	NA	0dCtr	0	NA	Foxf2	0	NA
75028	4930486I03Rik	ENSMUSG00000089914	0dCtr	0	NA	Foxf2	0	NA
214639	4930486L24Rik	ENSMUSG00000050345	0dCtr	-3.653	4.22936e-15	Foxf2	0.72837	0.0781681
78172	4930487D11Rik	ENSMUSG00000106932	0dCtr	NA	NA	Foxf2	NA	NA
74992	4930487H11Rik	NA	0dCtr	0	NA	Foxf2	0	NA
74971	4930488B22Rik	ENSMUSG00000092578	0dCtr	0	NA	Foxf2	0	NA
75809	4930488L21Rik	NA	0dCtr	0.0241307	NA	Foxf2	0	NA
70969	4930500F04Rik	ENSMUSG00000107214	0dCtr	0	NA	Foxf2	0	NA
74973	4930500L23Rik	ENSMUSG00000106056	0dCtr	0.0241021	NA	Foxf2	0.0125849	NA
74951	4930502A04Rik	NA	0dCtr	NA	NA	Foxf2	NA	NA
74995	4930502E09Rik	ENSMUSG00000086799	0dCtr	0	NA	Foxf2	0	NA
75013	4930502E18Rik	ENSMUSG00000055555	0dCtr	-2.38106	0.000140601	Foxf2	-0.97087	0.154258
75015	4930503B20Rik	ENSMUSG00000048652	0dCtr	-0.137687	NA	Foxf2	-0.142849	NA
74954	4930503E14Rik	ENSMUSG00000072595	0dCtr	-0.614878	NA	Foxf2	0.445337	NA
75030	4930503E24Rik	NA	0dCtr	0.173142	0.534142	Foxf2	0.163034	0.556315
218902	4930503F20Rik	NA	0dCtr	NA	NA	Foxf2	NA	NA
74941	4930503H13Rik	NA	0dCtr	NA	NA	Foxf2	NA	NA
269033	4930503L19Rik	ENSMUSG00000044906	0dCtr	0.586907	0.193619	Foxf2	-1.08119	0.0144441
74942	4930503O07Rik	ENSMUSG00000103692	0dCtr	NA	NA	Foxf2	NA	NA
75076	4930504C09Rik	NA	0dCtr	NA	NA	Foxf2	NA	NA
403200	4930504O13Rik	ENSMUSG00000052642	0dCtr	0	NA	Foxf2	0	NA
75087	4930505A04Rik	ENSMUSG00000040919	0dCtr	0.024122	NA	Foxf2	0	NA
75088	4930505G20Rik	ENSMUSG00000093551	0dCtr	NA	NA	Foxf2	NA	NA
75073	4930505K13Rik	ENSMUSG00000109414	0dCtr	0	NA	Foxf2	0	NA
78015	4930505K14Rik	ENSMUSG00000085740	0dCtr	-0.00975918	NA	Foxf2	0.00127737	NA
75044	4930506A18Rik	NA	0dCtr	0	NA	Foxf2	0.0564321	NA
75060	4930506C21Rik	ENSMUSG00000087478	0dCtr	-0.951055	0.236435	Foxf2	-0.358456	0.714019
74706	4930507D05Rik	ENSMUSG00000097129	0dCtr	-0.538525	0.493209	Foxf2	0.129519	0.887566
75043	4930507D10Rik	ENSMUSG00000086703	0dCtr	0	NA	Foxf2	0	NA
75115	4930509E16Rik	ENSMUSG00000096986	0dCtr	0	NA	Foxf2	0.121852	NA
74693	4930509J09Rik	ENSMUSG00000102362	0dCtr	NA	NA	Foxf2	NA	NA
75819	4930509K18Rik	ENSMUSG00000087137	0dCtr	0	NA	Foxf2	0	NA
74712	4930511A02Rik	ENSMUSG00000097841	0dCtr	0	NA	Foxf2	0	NA
78178	4930511A08Rik	ENSMUSG00000045095	0dCtr	0.267757	0.785982	Foxf2	0.759525	0.382609
78773	4930511E03Rik	ENSMUSG00000108187	0dCtr	-0.0315921	NA	Foxf2	0.00650164	NA
75084	4930511M06Rik	ENSMUSG00000086607	0dCtr	0	NA	Foxf2	0.0125849	NA
74724	4930512B01Rik	NA	0dCtr	NA	NA	Foxf2	NA	NA
75131	4930512J16Rik	ENSMUSG00000107622	0dCtr	0	NA	Foxf2	0.179586	NA
102631730	4930512M02Rik	ENSMUSG00000062511	0dCtr	NA	NA	Foxf2	NA	NA
75095	4930513D17Rik	ENSMUSG00000106741	0dCtr	0	NA	Foxf2	0.147227	NA
319960	4930513N10Rik	ENSMUSG00000074136	0dCtr	-0.578663	0.124717	Foxf2	0.347148	0.354316
75125	4930513O06Rik	ENSMUSG00000031270	0dCtr	0	NA	Foxf2	0.0125849	NA
75128	4930515B02Rik	ENSMUSG00000087045	0dCtr	0	NA	Foxf2	0	NA
67642	4930515G01Rik	ENSMUSG00000092183	0dCtr	-0.41594	0.370956	Foxf2	0.22404	0.648003
75070	4930515G16Rik	NA	0dCtr	-0.115806	NA	Foxf2	0.161945	NA
75069	4930515L03Rik	NA	0dCtr	NA	NA	Foxf2	NA	NA
75133	4930515L19Rik	ENSMUSG00000085157	0dCtr	NA	NA	Foxf2	NA	NA
74702	4930517E11Rik	ENSMUSG00000085496	0dCtr	NA	NA	Foxf2	NA	NA
75117	4930517M08Rik	NA	0dCtr	0.0128397	NA	Foxf2	0	NA
75123	4930518J21Rik	ENSMUSG00000110310	0dCtr	0	NA	Foxf2	0	NA
71654	4930518P08Rik	NA	0dCtr	0	NA	Foxf2	0	NA
75090	4930519D14Rik	ENSMUSG00000086263	0dCtr	0	NA	Foxf2	0	NA
114676	4930519F09Rik	NA	0dCtr	0.254389	0.617883	Foxf2	0.85769	0.0350109
75106	4930519F16Rik	NA	0dCtr	0	NA	Foxf2	0	NA
108970	4930519F24Rik	ENSMUSG00000101584	0dCtr	NA	NA	Foxf2	NA	NA
67593	4930519G04Rik	ENSMUSG00000029564	0dCtr	0	NA	Foxf2	0.0125849	NA
75058	4930519H02Rik	ENSMUSG00000105185	0dCtr	0	NA	Foxf2	0.0125849	NA
78019	4930519K11Rik	NA	0dCtr	NA	NA	Foxf2	NA	NA
75116	4930520O04Rik	ENSMUSG00000074039	0dCtr	-0.00978291	NA	Foxf2	-0.0100302	NA
75086	4930520P13Rik	NA	0dCtr	NA	NA	Foxf2	NA	NA
75066	4930521E06Rik	ENSMUSG00000101701	0dCtr	NA	NA	Foxf2	NA	NA
67646	4930522H14Rik	ENSMUSG00000060491	0dCtr	0	NA	Foxf2	0	NA
78180	4930522O17Rik	ENSMUSG00000086947	0dCtr	NA	NA	Foxf2	NA	NA
67647	4930523C07Rik	ENSMUSG00000090394	0dCtr	0.446833	0.20408	Foxf2	1.39122	1.11097e-06
74726	4930523O13Rik	NA	0dCtr	NA	NA	Foxf2	NA	NA
67592	4930524B15Rik	ENSMUSG00000020299	0dCtr	0	NA	Foxf2	0	NA
74725	4930524B17Rik	ENSMUSG00000107217	0dCtr	0	NA	Foxf2	0	NA
75822	4930524C18Rik	NA	0dCtr	NA	NA	Foxf2	NA	NA
75071	4930524N10Rik	ENSMUSG00000059663	0dCtr	0	NA	Foxf2	0	NA
75096	4930524O05Rik	NA	0dCtr	0	NA	Foxf2	0	NA
74700	4930524O08Rik	ENSMUSG00000098627	0dCtr	0	NA	Foxf2	0	NA
78127	4930525C09Rik	NA	0dCtr	NA	NA	Foxf2	NA	NA
75100	4930525D18Rik	NA	0dCtr	-0.844918	0.292437	Foxf2	-0.624614	0.479148
320163	4930525G20Rik	ENSMUSG00000097276	0dCtr	0	NA	Foxf2	0	NA
102636142	4930526H09Rik	NA	0dCtr	-0.286715	NA	Foxf2	-0.288043	NA
75135	4930526I15Rik	NA	0dCtr	0.993048	0.0388098	Foxf2	-0.203668	0.747875
75138	4930526L06Rik	ENSMUSG00000097091	0dCtr	0	NA	Foxf2	0	NA
67651	4930527F14Rik	NA	0dCtr	0	NA	Foxf2	0	NA
78199	4930527G23Rik	NA	0dCtr	NA	NA	Foxf2	NA	NA
67735	4930528A17Rik	NA	0dCtr	-0.186566	0.81095	Foxf2	0.499383	0.443142
75223	4930528D03Rik	ENSMUSG00000097502	0dCtr	NA	NA	Foxf2	NA	NA
75831	4930528G23Rik	ENSMUSG00000084909	0dCtr	NA	NA	Foxf2	NA	NA
78034	4930528H21Rik	ENSMUSG00000107681	0dCtr	0	NA	Foxf2	0	NA
78193	4930528P14Rik	ENSMUSG00000087309	0dCtr	NA	NA	Foxf2	NA	NA
619677	4930529C04Rik	ENSMUSG00000086377	0dCtr	0	NA	Foxf2	0.0798388	NA
75155	4930529K09Rik	NA	0dCtr	NA	NA	Foxf2	NA	NA
78023	4930529L06Rik	NA	0dCtr	0	NA	Foxf2	0	NA
75833	4930532I03Rik	NA	0dCtr	NA	NA	Foxf2	NA	NA
75233	4930532M18Rik	ENSMUSG00000100221	0dCtr	0	NA	Foxf2	0	NA
75166	4930533B01Rik	ENSMUSG00000084798	0dCtr	NA	NA	Foxf2	NA	NA
75205	4930533N22Rik	ENSMUSG00000108803	0dCtr	0	NA	Foxf2	0	NA
75159	4930533P14Rik	ENSMUSG00000100589	0dCtr	NA	NA	Foxf2	NA	NA
75180	4930538K18Rik	ENSMUSG00000028642	0dCtr	-0.682164	0.378076	Foxf2	1.86375	0.00142696
75208	4930539C22Rik	ENSMUSG00000105765	0dCtr	NA	NA	Foxf2	NA	NA
207819	4930539E08Rik	ENSMUSG00000048905	0dCtr	-0.411066	0.481847	Foxf2	0.52497	0.318529
319587	4930539J05Rik	ENSMUSG00000097032	0dCtr	0.390977	0.678417	Foxf2	-0.783946	0.367378
75149	4930539M17Rik	ENSMUSG00000103116	0dCtr	1.53401	0.017604	Foxf2	1.42803	0.0376551
75203	4930539N22Rik	NA	0dCtr	0	NA	Foxf2	0	NA
78025	4930540M03Rik	NA	0dCtr	0	NA	Foxf2	0	NA
75175	4930542C21Rik	NA	0dCtr	0	NA	Foxf2	0	NA
75211	4930542D17Rik	NA	0dCtr	-0.0411992	NA	Foxf2	-0.0183529	NA
75239	4930543E12Rik	ENSMUSG00000110009	0dCtr	-0.021116	NA	Foxf2	-0.0213377	NA
75187	4930543N07Rik	ENSMUSG00000110037	0dCtr	0	NA	Foxf2	0	NA
668433	4930544D05Rik	ENSMUSG00000087279	0dCtr	0	NA	Foxf2	0	NA
67653	4930544G11Rik	ENSMUSG00000036463	0dCtr	-0.00982787	NA	Foxf2	-0.0100302	NA
75161	4930544M13Rik	ENSMUSG00000051758	0dCtr	0	NA	Foxf2	0	NA
75162	4930545E07Rik	NA	0dCtr	0	NA	Foxf2	0	NA
75148	4930545H06Rik	NA	0dCtr	0	NA	Foxf2	0	NA
78805	4930545L23Rik	ENSMUSG00000085247	0dCtr	0	NA	Foxf2	0	NA
78931	4930546C10Rik	NA	0dCtr	0	NA	Foxf2	0	NA
78194	4930546K05Rik	NA	0dCtr	0.399885	0.652936	Foxf2	0.466042	0.600063
78031	4930547E08Rik	ENSMUSG00000086687	0dCtr	0	NA	Foxf2	0	NA
75145	4930547E14Rik	NA	0dCtr	NA	NA	Foxf2	NA	NA
75281	4930548G14Rik	ENSMUSG00000051198	0dCtr	0	NA	Foxf2	0	NA
67656	4930548H24Rik	ENSMUSG00000029138	0dCtr	0.256171	NA	Foxf2	0.147234	NA
78043	4930548J01Rik	NA	0dCtr	0	NA	Foxf2	0	NA
75360	4930548K13Rik	ENSMUSG00000086257	0dCtr	NA	NA	Foxf2	NA	NA
67663	4930549C01Rik	ENSMUSG00000036921	0dCtr	0	NA	Foxf2	0	NA
75243	4930549C15Rik	NA	0dCtr	0	NA	Foxf2	0	NA
75286	4930549G23Rik	NA	0dCtr	0.0781164	NA	Foxf2	0	NA
75311	4930550C14Rik	ENSMUSG00000005131	0dCtr	0	NA	Foxf2	0.0125849	NA
75245	4930550C17Rik	ENSMUSG00000097361	0dCtr	0	NA	Foxf2	0	NA
75352	4930550L24Rik	ENSMUSG00000046180	0dCtr	-1.36333	0.0274581	Foxf2	0.104667	0.900696
75367	4930552N02Rik	ENSMUSG00000070984	0dCtr	NA	NA	Foxf2	NA	NA
77594	4930552P12Rik	ENSMUSG00000097632	0dCtr	-1.1439	0.0412181	Foxf2	1.73971	1.68249e-05
75315	4930553C11Rik	NA	0dCtr	NA	NA	Foxf2	NA	NA
75247	4930553E22Rik	NA	0dCtr	0	NA	Foxf2	0	NA
75253	4930554C24Rik	ENSMUSG00000099724	0dCtr	NA	NA	Foxf2	NA	NA
75280	4930554G24Rik	ENSMUSG00000085452	0dCtr	0	NA	Foxf2	0	NA
77631	4930554H23Rik	ENSMUSG00000097682	0dCtr	0	NA	Foxf2	0	NA
75354	4930554I06Rik	NA	0dCtr	0.71731	0.396192	Foxf2	-0.446728	0.626043
75279	4930555B11Rik	ENSMUSG00000086396	0dCtr	0.226158	NA	Foxf2	0.558449	NA
78086	4930555B12Rik	ENSMUSG00000085619	0dCtr	NA	NA	Foxf2	NA	NA
108978	4930555G01Rik	ENSMUSG00000096197	0dCtr	NA	NA	Foxf2	NA	NA
75252	4930555G21Rik	NA	0dCtr	NA	NA	Foxf2	NA	NA
75361	4930555K05Rik	NA	0dCtr	0	NA	Foxf2	0	NA
75310	4930556C24Rik	NA	0dCtr	0	NA	Foxf2	0	NA
75332	4930556G01Rik	NA	0dCtr	0	NA	Foxf2	0.0125849	NA
75349	4930556J02Rik	NA	0dCtr	0	NA	Foxf2	0	NA
75259	4930556M19Rik	ENSMUSG00000097058	0dCtr	-0.115045	0.815699	Foxf2	0.993881	0.00190484
75301	4930556N09Rik	NA	0dCtr	0	NA	Foxf2	0.0238925	NA
75285	4930556N13Rik	ENSMUSG00000092399	0dCtr	0	NA	Foxf2	0	NA
75322	4930557F10Rik	ENSMUSG00000085488	0dCtr	NA	NA	Foxf2	NA	NA
75357	4930557J02Rik	ENSMUSG00000106902	0dCtr	NA	NA	Foxf2	NA	NA
78202	4930557K07Rik	ENSMUSG00000108034	0dCtr	0	NA	Foxf2	0	NA
67654	4930558C23Rik	ENSMUSG00000105734	0dCtr	0	NA	Foxf2	0	NA
75330	4930558F17Rik	ENSMUSG00000106506	0dCtr	NA	NA	Foxf2	NA	NA
75274	4930558G05Rik	ENSMUSG00000086244	0dCtr	NA	NA	Foxf2	NA	NA
75323	4930558J18Rik	ENSMUSG00000097519	0dCtr	0.685393	0.153092	Foxf2	-0.319363	0.598822
75368	4930558K02Rik	ENSMUSG00000086277	0dCtr	0	NA	Foxf2	0	NA
75295	4930559C10Rik	NA	0dCtr	NA	NA	Foxf2	NA	NA
78809	4930562C15Rik	ENSMUSG00000022518	0dCtr	0	NA	Foxf2	0.0125849	NA
75255	4930562F07Rik	ENSMUSG00000026729	0dCtr	0	NA	Foxf2	0	NA
75328	4930563D23Rik	ENSMUSG00000051728	0dCtr	0	NA	Foxf2	0	NA
75370	4930563E18Rik	ENSMUSG00000097387	0dCtr	0	NA	Foxf2	0.11923	NA
75304	4930563E22Rik	NA	0dCtr	-0.833029	0.0754767	Foxf2	-0.915212	0.0545892
75369	4930563F08Rik	ENSMUSG00000105773	0dCtr	NA	NA	Foxf2	NA	NA
75347	4930563H07Rik	ENSMUSG00000107656	0dCtr	NA	NA	Foxf2	NA	NA
78213	4930563M20Rik	NA	0dCtr	NA	NA	Foxf2	NA	NA
75258	4930563M21Rik	ENSMUSG00000050702	0dCtr	NA	NA	Foxf2	NA	NA
75341	4930564C03Rik	NA	0dCtr	0	NA	Foxf2	0	NA
75269	4930564D02Rik	ENSMUSG00000051788	0dCtr	0	NA	Foxf2	0	NA
75309	4930565D16Rik	ENSMUSG00000104004	0dCtr	0	NA	Foxf2	0	NA
68306	4930565N06Rik	ENSMUSG00000084834	0dCtr	0	NA	Foxf2	0	NA
75930	4930567H12Rik	NA	0dCtr	0	NA	Foxf2	0	NA
619303	4930567H17Rik	ENSMUSG00000073141	0dCtr	NA	NA	Foxf2	NA	NA
78221	4930567J20Rik	NA	0dCtr	0	NA	Foxf2	0	NA
75845	4930567K12Rik	ENSMUSG00000109382	0dCtr	NA	NA	Foxf2	NA	NA
78056	4930567K20Rik	NA	0dCtr	NA	NA	Foxf2	NA	NA
75859	4930568D16Rik	ENSMUSG00000026882	0dCtr	NA	NA	Foxf2	NA	NA
78219	4930568E12Rik	NA	0dCtr	0	NA	Foxf2	0	NA
75857	4930568G15Rik	ENSMUSG00000102408	0dCtr	NA	NA	Foxf2	NA	NA
329782	4930570G19Rik	ENSMUSG00000085084	0dCtr	0	NA	Foxf2	0	NA
75861	4930571K23Rik	NA	0dCtr	NA	NA	Foxf2	NA	NA
78048	4930571O06Rik	NA	0dCtr	NA	NA	Foxf2	NA	NA
75916	4930572K03Rik	ENSMUSG00000105308	0dCtr	NA	NA	Foxf2	NA	NA
381715	4930572O03Rik	ENSMUSG00000069720	0dCtr	0	NA	Foxf2	0	NA
75862	4930572O13Rik	NA	0dCtr	0	NA	Foxf2	0	NA
78049	4930573O16Rik	NA	0dCtr	0	NA	Foxf2	0	NA
67746	4930577N17Rik	ENSMUSG00000087440	0dCtr	-0.0926748	0.773293	Foxf2	-1.05421	9.93988e-06
75905	4930578C19Rik	ENSMUSG00000037358	0dCtr	0	NA	Foxf2	0	NA
78058	4930578E11Rik	NA	0dCtr	NA	NA	Foxf2	NA	NA
67750	4930578I06Rik	ENSMUSG00000021961	0dCtr	0	NA	Foxf2	0	NA
75951	4930578M01Rik	ENSMUSG00000097587	0dCtr	0.0424358	NA	Foxf2	0.122587	NA
78215	4930578N18Rik	NA	0dCtr	NA	NA	Foxf2	NA	NA
67741	4930579F01Rik	ENSMUSG00000012042	0dCtr	0	NA	Foxf2	0	NA
75913	4930579G18Rik	NA	0dCtr	1.26093	NA	Foxf2	0.446893	NA
75939	4930579G24Rik	ENSMUSG00000027811	0dCtr	-0.0744826	0.766737	Foxf2	-0.438532	0.0196973
75855	4930579H20Rik	ENSMUSG00000101636	0dCtr	NA	NA	Foxf2	NA	NA
75854	4930579J19Rik	NA	0dCtr	NA	NA	Foxf2	NA	NA
75881	4930579K19Rik	ENSMUSG00000051074	0dCtr	-0.25392	0.63896	Foxf2	-0.0532781	0.931359
75878	4930579P08Rik	NA	0dCtr	0	NA	Foxf2	0	NA
78934	4930581F22Rik	ENSMUSG00000070315	0dCtr	0.545226	0.362595	Foxf2	0.341134	0.60596
67745	4930583K01Rik	ENSMUSG00000055159	0dCtr	0.0964299	NA	Foxf2	0.179233	NA
75946	4930583P06Rik	ENSMUSG00000086954	0dCtr	NA	NA	Foxf2	NA	NA
75942	4930584F24Rik	ENSMUSG00000029044	0dCtr	0	NA	Foxf2	0.0125849	NA
75887	4930586N03Rik	ENSMUSG00000087097	0dCtr	0	NA	Foxf2	0	NA
75893	4930587E11Rik	ENSMUSG00000107563	0dCtr	NA	NA	Foxf2	NA	NA
381798	4930590J08Rik	ENSMUSG00000034063	0dCtr	0.331034	0.729402	Foxf2	1.21101	0.134677
75910	4930590L20Rik	ENSMUSG00000102368	0dCtr	NA	NA	Foxf2	NA	NA
68175	4930591A17Rik	NA	0dCtr	0	NA	Foxf2	0	NA
75877	4930591E09Rik	NA	0dCtr	NA	NA	Foxf2	NA	NA
75880	4930592A05Rik	NA	0dCtr	0	NA	Foxf2	0	NA
75853	4930592I03Rik	NA	0dCtr	0	NA	Foxf2	0	NA
71301	4930593A02Rik	ENSMUSG00000097725	0dCtr	0.0241352	NA	Foxf2	0	NA
78060	4930593C16Rik	ENSMUSG00000086365	0dCtr	0	NA	Foxf2	0	NA
77633	4930594C11Rik	ENSMUSG00000103948	0dCtr	0.884598	0.108957	Foxf2	-0.532091	0.431134
75947	4930594O21Rik	ENSMUSG00000085677	0dCtr	0	NA	Foxf2	0	NA
78062	4930595D18Rik	ENSMUSG00000083193	0dCtr	0	NA	Foxf2	0	NA
245492	4930595M18Rik	ENSMUSG00000060673	0dCtr	NA	NA	Foxf2	NA	NA
239036	4930596D02Rik	ENSMUSG00000041068	0dCtr	0	NA	Foxf2	0	NA
78229	4930596I21Rik	ENSMUSG00000104900	0dCtr	0	NA	Foxf2	0	NA
75389	4930597A21Rik	ENSMUSG00000086501	0dCtr	0	NA	Foxf2	0	NA
75377	4930597G03Rik	NA	0dCtr	0	NA	Foxf2	0	NA
75381	4930598F16Rik	ENSMUSG00000100777	0dCtr	0	NA	Foxf2	0.0125849	NA
75379	4930599N23Rik	ENSMUSG00000073144	0dCtr	-0.582583	NA	Foxf2	-0.399754	NA
70933	4931402G19Rik	NA	0dCtr	NA	NA	Foxf2	NA	NA
70942	4931403E22Rik	ENSMUSG00000093772	0dCtr	0	NA	Foxf2	0	NA
70934	4931403G20Rik	NA	0dCtr	0	NA	Foxf2	0	NA
74054	4931406B18Rik	ENSMUSG00000013353	0dCtr	0	NA	Foxf2	0	NA
70984	4931406C07Rik	ENSMUSG00000031938	0dCtr	-0.132917	0.711726	Foxf2	-0.398245	0.185152
77592	4931406H21Rik	NA	0dCtr	-0.00981598	NA	Foxf2	-0.0100302	NA
233103	4931406P16Rik	ENSMUSG00000066571	0dCtr	-0.858037	0.00609439	Foxf2	-0.827656	0.00883214
210940	4931408C20Rik	ENSMUSG00000073722	0dCtr	0	NA	Foxf2	0	NA
77059	4931408D14Rik	NA	0dCtr	-0.45852	0.0347198	Foxf2	0.771577	4.71657e-05
231045	4931409K22Rik	ENSMUSG00000038199	0dCtr	0.012894	NA	Foxf2	0.0352	NA
74359	4931414P19Rik	ENSMUSG00000022179	0dCtr	-0.467294	0.0508977	Foxf2	0.0560369	0.85411
66740	4931417E11Rik	ENSMUSG00000056197	0dCtr	0	NA	Foxf2	0	NA
70970	4931419H13Rik	ENSMUSG00000106589	0dCtr	0	NA	Foxf2	0	NA
70972	4931420L22Rik	NA	0dCtr	0	NA	Foxf2	0	NA
70981	4931423N10Rik	ENSMUSG00000026774	0dCtr	0	NA	Foxf2	0	NA
74356	4931428F04Rik	ENSMUSG00000014837	0dCtr	-0.706561	0.000515285	Foxf2	0.0595984	0.827865
70988	4931428L18Rik	ENSMUSG00000086727	0dCtr	2.21653	5.54897e-05	Foxf2	0.872066	0.212134
74361	4931429L15Rik	ENSMUSG00000056617	0dCtr	NA	NA	Foxf2	NA	NA
70971	4931429P17Rik	ENSMUSG00000047324	0dCtr	0	NA	Foxf2	0	NA
74363	4931430N09Rik	NA	0dCtr	0	NA	Foxf2	0	NA
70973	4931431B13Rik	ENSMUSG00000108354	0dCtr	NA	NA	Foxf2	NA	NA
74364	4931431C16Rik	ENSMUSG00000055061	0dCtr	-0.462283	0.593216	Foxf2	-0.190498	0.84592
70980	4931431F19Rik	ENSMUSG00000055643	0dCtr	NA	NA	Foxf2	NA	NA
216622	4931440F15Rik	ENSMUSG00000078157	0dCtr	-0.112108	0.919186	Foxf2	0.242749	0.809333
71000	4931440J10Rik	ENSMUSG00000097775	0dCtr	0.01282	NA	Foxf2	0	NA
71004	4931440P22Rik	ENSMUSG00000074580	0dCtr	0.359096	0.393923	Foxf2	0.319061	0.446055
214604	4932411E22Rik	ENSMUSG00000047490	0dCtr	0.20331	NA	Foxf2	0.00136573	NA
237029	4932411N23Rik	ENSMUSG00000058670	0dCtr	0	NA	Foxf2	0	NA
75722	4932412D23Rik	ENSMUSG00000075070	0dCtr	-0.00978427	NA	Foxf2	0.00127737	NA
319215	4932413F04Rik	ENSMUSG00000099616	0dCtr	0	NA	Foxf2	0	NA
237694	4932414J04Rik	ENSMUSG00000078962	0dCtr	0	NA	Foxf2	0	NA
75721	4932414N04Rik	ENSMUSG00000079324	0dCtr	0	NA	Foxf2	0	NA
211496	4932415M13Rik	ENSMUSG00000062036	0dCtr	0	NA	Foxf2	0	NA
654409	4932416H05Rik	NA	0dCtr	-0.881675	0.000417018	Foxf2	-0.297825	0.290712
442809	4932416K20Rik	NA	0dCtr	0	NA	Foxf2	0	NA
245509	4932429P05Rik	ENSMUSG00000079513	0dCtr	0	NA	Foxf2	0	NA
319819	4932435O22Rik	ENSMUSG00000062391	0dCtr	0	NA	Foxf2	0	NA
229227	4932438A13Rik	ENSMUSG00000037270	0dCtr	0.697942	0.31539	Foxf2	-0.157261	0.853959
74387	4932438H23Rik	ENSMUSG00000039851	0dCtr	-0.00979223	NA	Foxf2	-0.0100302	NA
319216	4932441J04Rik	ENSMUSG00000097216	0dCtr	-0.00977547	NA	Foxf2	-0.0100302	NA
403185	4932443I19Rik	ENSMUSG00000090336	0dCtr	0	NA	Foxf2	0	NA
73326	4932702P03Rik	NA	0dCtr	NA	NA	Foxf2	NA	NA
66747	4933400A11Rik	ENSMUSG00000055357	0dCtr	0	NA	Foxf2	0	NA
71052	4933400B14Rik	NA	0dCtr	NA	NA	Foxf2	NA	NA
331003	4933400C23Rik	ENSMUSG00000101734	0dCtr	NA	NA	Foxf2	NA	NA
74403	4933400F21Rik	NA	0dCtr	0	NA	Foxf2	0	NA
71058	4933400L20Rik	ENSMUSG00000110336	0dCtr	0	NA	Foxf2	0	NA
71011	4933401B06Rik	ENSMUSG00000055700	0dCtr	0	NA	Foxf2	0.175477	NA
71008	4933401D09Rik	NA	0dCtr	0	NA	Foxf2	0	NA
71038	4933401H06Rik	ENSMUSG00000106306	0dCtr	0	NA	Foxf2	0	NA
71029	4933402C06Rik	ENSMUSG00000102004	0dCtr	0.177051	NA	Foxf2	0	NA
74426	4933402D24Rik	ENSMUSG00000025961	0dCtr	-0.491501	NA	Foxf2	-0.101964	NA
74437	4933402E13Rik	ENSMUSG00000045330	0dCtr	-0.186739	0.841995	Foxf2	0.67519	0.419362
330820	4933402J07Rik	ENSMUSG00000069971	0dCtr	0	NA	Foxf2	0	NA
71057	4933402J10Rik	ENSMUSG00000106013	0dCtr	NA	NA	Foxf2	NA	NA
74425	4933402J15Rik	NA	0dCtr	0	NA	Foxf2	0	NA
233918	4933402N03Rik	ENSMUSG00000013668	0dCtr	0	NA	Foxf2	0	NA
545732	4933402N22Rik	ENSMUSG00000067848	0dCtr	0	NA	Foxf2	0	NA
108803	4933402P03Rik	ENSMUSG00000044084	0dCtr	NA	NA	Foxf2	NA	NA
71030	4933403O08Rik	ENSMUSG00000079460	0dCtr	NA	NA	Foxf2	NA	NA
74066	4933404G15Rik	NA	0dCtr	0	NA	Foxf2	0	NA
74061	4933404K08Rik	ENSMUSG00000085122	0dCtr	NA	NA	Foxf2	NA	NA
71018	4933404K13Rik	NA	0dCtr	0	NA	Foxf2	0	NA
66752	4933404O12Rik	ENSMUSG00000097908	0dCtr	0.273459	0.151257	Foxf2	-0.594135	0.000683327
74057	4933405D12Rik	ENSMUSG00000097852	0dCtr	-0.62781	0.459795	Foxf2	0.93642	0.229358
71056	4933405E24Rik	ENSMUSG00000086209	0dCtr	-0.291144	NA	Foxf2	0.207025	NA
71046	4933405L10Rik	ENSMUSG00000013158	0dCtr	0.993555	0.125376	Foxf2	0.714206	0.32073
243996	4933405O20Rik	ENSMUSG00000084234	0dCtr	-0.0715683	NA	Foxf2	0.136824	NA
74076	4933406C10Rik	ENSMUSG00000097494	0dCtr	-0.146469	NA	Foxf2	0.438889	NA
74065	4933406D12Rik	ENSMUSG00000085796	0dCtr	0	NA	Foxf2	0	NA
68308	4933406F09Rik	ENSMUSG00000090585	0dCtr	NA	NA	Foxf2	NA	NA
74059	4933406G16Rik	ENSMUSG00000086025	0dCtr	NA	NA	Foxf2	NA	NA
71045	4933406I18Rik	ENSMUSG00000087475	0dCtr	0	NA	Foxf2	0	NA
77800	4933406J10Rik	ENSMUSG00000086690	0dCtr	NA	NA	Foxf2	NA	NA
71033	4933406K04Rik	ENSMUSG00000085820	0dCtr	NA	NA	Foxf2	NA	NA
240755	4933406M09Rik	ENSMUSG00000050526	0dCtr	NA	NA	Foxf2	NA	NA
108809	4933407E24Rik	NA	0dCtr	-0.195614	NA	Foxf2	0.0487774	NA
71125	4933407G14Rik	NA	0dCtr	NA	NA	Foxf2	NA	NA
74072	4933407I05Rik	NA	0dCtr	0	NA	Foxf2	0	NA
74396	4933407K13Rik	ENSMUSG00000087396	0dCtr	-0.484046	0.40576	Foxf2	-0.482934	0.409137
71141	4933407L21Rik	ENSMUSG00000026224	0dCtr	0	NA	Foxf2	0	NA
271508	4933408B17Rik	ENSMUSG00000049357	0dCtr	0.0422473	0.972212	Foxf2	-0.21802	0.814652
74454	4933408J17Rik	ENSMUSG00000097407	0dCtr	0.083293	0.939855	Foxf2	0.70666	0.417006
71122	4933408N05Rik	NA	0dCtr	0	NA	Foxf2	0	NA
227998	4933409G03Rik	ENSMUSG00000053896	0dCtr	0	NA	Foxf2	0	NA
108816	4933409K07Rik	NA	0dCtr	NA	NA	Foxf2	NA	NA
71067	4933411E08Rik	NA	0dCtr	-1.64566	6.38017e-25	Foxf2	-1.27561	1.0648e-16
71090	4933411G06Rik	ENSMUSG00000062224	0dCtr	0	NA	Foxf2	0	NA
66765	4933411K16Rik	ENSMUSG00000090369	0dCtr	-2.85761	6.39629e-33	Foxf2	0.174327	0.470067
71086	4933412E12Rik	NA	0dCtr	-0.842065	2.7727e-06	Foxf2	-0.256516	0.216371
71088	4933412E24Rik	ENSMUSG00000071749	0dCtr	NA	NA	Foxf2	NA	NA
71071	4933412O06Rik	NA	0dCtr	0	NA	Foxf2	0.0891435	NA
71149	4933413G19Rik	ENSMUSG00000079304	0dCtr	0.209708	0.536825	Foxf2	-0.538336	0.0871231
71106	4933413J09Rik	ENSMUSG00000021874	0dCtr	0	NA	Foxf2	0	NA
71100	4933413L06Rik	ENSMUSG00000079048	0dCtr	0	NA	Foxf2	0	NA
66755	4933415F23Rik	ENSMUSG00000073730	0dCtr	0	NA	Foxf2	0	NA
619332	4933416C03Rik	ENSMUSG00000074734	0dCtr	0	NA	Foxf2	0	NA
71081	4933416E03Rik	ENSMUSG00000085198	0dCtr	0	NA	Foxf2	0	NA
71159	4933416I08Rik	ENSMUSG00000079593	0dCtr	0	NA	Foxf2	0	NA
71174	4933416M06Rik	ENSMUSG00000100733	0dCtr	NA	NA	Foxf2	NA	NA
71082	4933416M07Rik	NA	0dCtr	-0.00925414	NA	Foxf2	0.00178977	NA
66761	4933417A18Rik	ENSMUSG00000021415	0dCtr	NA	NA	Foxf2	NA	NA
71186	4933417D19Rik	ENSMUSG00000097637	0dCtr	0.0713315	0.950035	Foxf2	1.23501	0.126867
71134	4933417E11Rik	ENSMUSG00000101848	0dCtr	0	1	Foxf2	0.765295	0.367216
71182	4933417G07Rik	ENSMUSG00000106572	0dCtr	-0.221514	0.624924	Foxf2	0.170857	0.707915
71153	4933417O13Rik	ENSMUSG00000101360	0dCtr	0.00322356	NA	Foxf2	0.153501	NA
71162	4933421I07Rik	ENSMUSG00000030463	0dCtr	0	NA	Foxf2	0	NA
100504166	4933421O10Rik	ENSMUSG00000085037	0dCtr	-0.239868	0.504583	Foxf2	-0.125068	0.744483
71133	4933422A05Rik	NA	0dCtr	0.325031	0.712783	Foxf2	0.522857	0.539537
74456	4933424G05Rik	NA	0dCtr	1.36532	0.0365011	Foxf2	0.999803	0.171349
71166	4933424G06Rik	ENSMUSG00000102416	0dCtr	-0.437641	0.631609	Foxf2	0.255064	0.799696
74458	4933425B07Rik	NA	0dCtr	0.0889232	0.935823	Foxf2	1.02308	0.217081
66763	4933425L06Rik	ENSMUSG00000021718	0dCtr	0	NA	Foxf2	0	NA
232217	4933427D06Rik	ENSMUSG00000055403	0dCtr	-1.59314	0.0119277	Foxf2	0.0524286	0.951543
74477	4933427D14Rik	ENSMUSG00000020807	0dCtr	0.0487811	0.893753	Foxf2	-1.00896	1.90596e-05
66769	4933427E11Rik	ENSMUSG00000044276	0dCtr	0.700239	0.211845	Foxf2	0.157587	0.828126
71234	4933427E13Rik	ENSMUSG00000033015	0dCtr	NA	NA	Foxf2	NA	NA
71235	4933427I22Rik	ENSMUSG00000085928	0dCtr	0	NA	Foxf2	0.0125849	NA
71293	4933428C19Rik	ENSMUSG00000086355	0dCtr	0	NA	Foxf2	0	NA
100141474	4933428G20Rik	ENSMUSG00000047988	0dCtr	0.522394	0.564797	Foxf2	-0.32849	0.739134
71232	4933429K18Rik	NA	0dCtr	0	NA	Foxf2	0	NA
66770	4933429O19Rik	NA	0dCtr	0	NA	Foxf2	0	NA
71285	4933430H16Rik	ENSMUSG00000109106	0dCtr	0	NA	Foxf2	0	NA
214106	4933430I17Rik	ENSMUSG00000058046	0dCtr	0.0303208	0.982926	Foxf2	0.0979196	0.927316
71316	4933430M04Rik	ENSMUSG00000086892	0dCtr	0	NA	Foxf2	0	NA
71249	4933430N04Rik	ENSMUSG00000108848	0dCtr	0	NA	Foxf2	0	NA
329735	4933431E20Rik	ENSMUSG00000086968	0dCtr	0.192098	0.527271	Foxf2	0.78319	0.00091388
71265	4933431G14Rik	ENSMUSG00000108709	0dCtr	NA	NA	Foxf2	NA	NA
71196	4933432G23Rik	NA	0dCtr	0	NA	Foxf2	0	NA
71264	4933432I03Rik	NA	0dCtr	0	NA	Foxf2	0	NA
66779	4933432I09Rik	NA	0dCtr	0.00177847	NA	Foxf2	0.597375	NA
75793	4933432K03Rik	NA	0dCtr	0	NA	Foxf2	0	NA
71314	4933433F19Rik	ENSMUSG00000097044	0dCtr	0	NA	Foxf2	0	NA
66785	4933433G08Rik	NA	0dCtr	NA	NA	Foxf2	NA	NA
71274	4933433G15Rik	ENSMUSG00000097021	0dCtr	-0.486478	NA	Foxf2	0.00195174	NA
71226	4933433G19Rik	NA	0dCtr	0.13615	NA	Foxf2	0.0465268	NA
74473	4933433H22Rik	NA	0dCtr	-0.140534	0.889379	Foxf2	0.0755613	0.943176
99650	4933434E20Rik	ENSMUSG00000027942	0dCtr	-0.210516	0.160058	Foxf2	-0.0535229	0.767236
71209	4933436E23Rik	ENSMUSG00000103844	0dCtr	NA	NA	Foxf2	NA	NA
71244	4933436H12Rik	ENSMUSG00000108924	0dCtr	0	NA	Foxf2	0	NA
66780	4933436I01Rik	ENSMUSG00000025288	0dCtr	NA	NA	Foxf2	NA	NA
71247	4933438B17Rik	ENSMUSG00000105490	0dCtr	0	NA	Foxf2	0	NA
71270	4933438K21Rik	ENSMUSG00000093617	0dCtr	NA	NA	Foxf2	NA	NA
74476	4933439C10Rik	ENSMUSG00000072893	0dCtr	0.250378	0.472879	Foxf2	0.10368	0.789164
71319	4933439K11Rik	ENSMUSG00000085184	0dCtr	0	NA	Foxf2	0.0125849	NA
71321	4933440J02Rik	ENSMUSG00000097082	0dCtr	-0.217073	0.800626	Foxf2	0.703071	0.365152
71208	4933440M02Rik	ENSMUSG00000045928	0dCtr	0.847625	0.287458	Foxf2	-0.219693	0.817069
381622	5031410I06Rik	ENSMUSG00000051940	0dCtr	NA	NA	Foxf2	NA	NA
269630	5031425E22Rik	ENSMUSG00000073147	0dCtr	0.599318	0.00288412	Foxf2	0.316711	0.157487
319684	5031425F14Rik	NA	0dCtr	0	NA	Foxf2	0	NA
68144	5031426D15Rik	NA	0dCtr	0	NA	Foxf2	0	NA
100503613	5031434C07Rik	NA	0dCtr	-0.0613657	NA	Foxf2	0.0892886	NA
100039684	5031434O11Rik	NA	0dCtr	0.541559	0.522244	Foxf2	1.34378	0.0633929
223739	5031439G07Rik	ENSMUSG00000036046	0dCtr	-0.142805	0.47328	Foxf2	0.292337	0.0940602
75958	5033403F01Rik	ENSMUSG00000096932	0dCtr	-0.46348	0.583556	Foxf2	0.381914	0.654336
75954	5033403H07Rik	ENSMUSG00000106352	0dCtr	-0.107993	0.889921	Foxf2	0.640115	0.31421
114668	5033404E19Rik	ENSMUSG00000102185	0dCtr	0	NA	Foxf2	0	NA
77675	5033406O09Rik	NA	0dCtr	0.498854	0.0184238	Foxf2	-0.112098	0.681244
75996	5033428I22Rik	ENSMUSG00000097910	0dCtr	0	NA	Foxf2	0	NA
76676	5330411J11Rik	ENSMUSG00000087455	0dCtr	-0.0736711	NA	Foxf2	-0.0736129	NA
414081	5330413P13Rik	ENSMUSG00000086822	0dCtr	0	NA	Foxf2	0	NA
229722	5330417C22Rik	ENSMUSG00000040412	0dCtr	2.07123	0.000250128	Foxf2	1.31536	0.047014
100043213	5330434G04Rik	ENSMUSG00000087620	0dCtr	NA	NA	Foxf2	NA	NA
321015	5330439B14Rik	ENSMUSG00000104234	0dCtr	0	NA	Foxf2	0	NA
71392	5430401F13Rik	ENSMUSG00000094113	0dCtr	NA	NA	Foxf2	NA	NA
71351	5430402E10Rik	ENSMUSG00000044121	0dCtr	0	NA	Foxf2	0	NA
73183	5430402O13Rik	ENSMUSG00000085776	0dCtr	0.244032	0.797608	Foxf2	-0.390317	0.661614
330737	5430403N17Rik	ENSMUSG00000109761	0dCtr	-1.10535	0.00538432	Foxf2	-0.973691	0.0164468
74487	5430405H02Rik	ENSMUSG00000085741	0dCtr	-0.395101	0.274588	Foxf2	0.0795383	0.847605
100503199	5430416N02Rik	ENSMUSG00000097772	0dCtr	-0.463468	0.0772781	Foxf2	-0.00055747	1
71406	5430416O09Rik	ENSMUSG00000028475	0dCtr	-0.207322	0.837275	Foxf2	0.762765	0.367216
71395	5430419D17Rik	ENSMUSG00000006204	0dCtr	0.0216211	0.988227	Foxf2	0.324971	0.702503
74489	5430421F17Rik	ENSMUSG00000110140	0dCtr	-0.722679	0.288242	Foxf2	0.196744	0.801656
71416	5430425K12Rik	NA	0dCtr	0.783537	0.347372	Foxf2	0.071125	0.948115
71349	5430427M07Rik	NA	0dCtr	0	NA	Foxf2	0	NA
71398	5430427O19Rik	ENSMUSG00000025058	0dCtr	0.00153854	NA	Foxf2	0.00127737	NA
71422	5430428K19Rik	NA	0dCtr	0	NA	Foxf2	0	NA
71368	5430431A17Rik	ENSMUSG00000108322	0dCtr	0	NA	Foxf2	0.0125849	NA
71342	5430434I15Rik	ENSMUSG00000106002	0dCtr	0	NA	Foxf2	0	NA
71432	5430437J10Rik	NA	0dCtr	-0.732166	0.316494	Foxf2	-0.48171	0.542618
71362	5430440P10Rik	NA	0dCtr	0.0167515	NA	Foxf2	0.763281	NA
232426	5530400C23Rik	ENSMUSG00000055594	0dCtr	0	NA	Foxf2	0	NA
71388	5530401A14Rik	ENSMUSG00000020703	0dCtr	0	NA	Foxf2	0	NA
71445	5530601H04Rik	ENSMUSG00000087174	0dCtr	-0.674316	0.121179	Foxf2	-0.0902111	0.868402
70487	5730403I07Rik	ENSMUSG00000099170	0dCtr	-0.995464	NA	Foxf2	0.430008	NA
70489	5730405O15Rik	ENSMUSG00000087424	0dCtr	-0.487037	0.591863	Foxf2	-0.554669	0.544304
67531	5730408K05Rik	NA	0dCtr	0.371043	0.227328	Foxf2	-0.213822	0.540286
230757	5730409E04Rik	ENSMUSG00000073755	0dCtr	0	NA	Foxf2	0	NA
70491	5730412P04Rik	ENSMUSG00000087553	0dCtr	0	NA	Foxf2	0.0125849	NA
70550	5730416F02Rik	ENSMUSG00000081793	0dCtr	-1.6748	0.00847178	Foxf2	0.304742	0.675751
70523	5730420D15Rik	ENSMUSG00000097766	0dCtr	-0.0935965	NA	Foxf2	0.227604	NA
433966	5730422E09Rik	ENSMUSG00000097191	0dCtr	-0.778572	0.340559	Foxf2	0.304552	0.759715
70538	5730435O14Rik	ENSMUSG00000091370	0dCtr	0	NA	Foxf2	0.0238925	NA
70591	5730455P16Rik	ENSMUSG00000057181	0dCtr	0.329672	0.235086	Foxf2	-0.398708	0.149624
70594	5730460C07Rik	ENSMUSG00000062046	0dCtr	0	NA	Foxf2	0	NA
70592	5730480H06Rik	ENSMUSG00000029089	0dCtr	-0.320704	0.740193	Foxf2	0.213265	0.830964
70602	5730488B01Rik	ENSMUSG00000103995	0dCtr	NA	NA	Foxf2	NA	NA
236366	5730507C01Rik	ENSMUSG00000073197	0dCtr	0.012786	NA	Foxf2	0	NA
70617	5730508B09Rik	ENSMUSG00000050549	0dCtr	1.24174	2.36607e-18	Foxf2	0.645251	1.41962e-05
70626	5730522E02Rik	NA	0dCtr	0	NA	Foxf2	0	NA
67313	5730559C18Rik	ENSMUSG00000041605	0dCtr	-0.358869	0.118109	Foxf2	-0.0914297	0.744024
244234	5830411N06Rik	ENSMUSG00000054672	0dCtr	0	NA	Foxf2	0	NA
74757	5830416I19Rik	ENSMUSG00000106219	0dCtr	0	NA	Foxf2	0	NA
100302730	5830417I10Rik	NA	0dCtr	0.160555	0.585763	Foxf2	-0.271572	0.311932
100529079	5830418P13Rik	ENSMUSG00000086236	0dCtr	0.490499	0.521917	Foxf2	-0.59046	0.470849
76062	5830428M24Rik	NA	0dCtr	0.286969	NA	Foxf2	1.18592	NA
67765	5830432E09Rik	ENSMUSG00000097471	0dCtr	0	NA	Foxf2	0	NA
641454	5830444B04Rik	ENSMUSG00000084803	0dCtr	0	NA	Foxf2	0	NA
76100	5830454E08Rik	ENSMUSG00000052658	0dCtr	0.632182	0.249998	Foxf2	-0.0706904	0.926563
622307	5830473C10Rik	ENSMUSG00000070690	0dCtr	1.22046	0.0554135	Foxf2	3.23543	1.68481e-09
320939	5930403L14Rik	NA	0dCtr	NA	NA	Foxf2	NA	NA
319616	5930412G12Rik	ENSMUSG00000072591	0dCtr	0	NA	Foxf2	0	NA
319982	5930430L01Rik	ENSMUSG00000106951	0dCtr	-0.555768	0.0482374	Foxf2	-0.658371	0.0178026
328324	5930438M14Rik	NA	0dCtr	0.0128432	NA	Foxf2	0	NA
109198	6030407O03Rik	ENSMUSG00000100301	0dCtr	0	NA	Foxf2	0	NA
77717	6030408B16Rik	ENSMUSG00000075408	0dCtr	-0.630739	0.46855	Foxf2	-0.0185947	0.987009
319477	6030419C18Rik	ENSMUSG00000066607	0dCtr	-1.26902	1.65953e-07	Foxf2	-1.17206	4.07786e-07
77878	6030440G07Rik	NA	0dCtr	0	NA	Foxf2	0.0125849	NA
320719	6030443J06Rik	ENSMUSG00000097207	0dCtr	-0.64872	0.449963	Foxf2	-0.161654	0.877505
77877	6030458C11Rik	ENSMUSG00000022195	0dCtr	-0.387299	0.120744	Foxf2	-0.0374552	0.910384
234863	6030466F02Rik	NA	0dCtr	0	NA	Foxf2	0.0125849	NA
77727	6030468B19Rik	ENSMUSG00000025573	0dCtr	-1.61194	0.026269	Foxf2	-1.67337	0.0275967
100043065	6030469F06Rik	NA	0dCtr	NA	NA	Foxf2	NA	NA
78238	6030471H07Rik	ENSMUSG00000085217	0dCtr	NA	NA	Foxf2	NA	NA
77883	6030498E09Rik	ENSMUSG00000051361	0dCtr	NA	NA	Foxf2	NA	NA
76133	6230400D17Rik	NA	0dCtr	0.0209959	0.988324	Foxf2	0.0165717	0.987009
103712	6330403K07Rik	NA	0dCtr	0	NA	Foxf2	0	NA
70720	6330407A03Rik	NA	0dCtr	0	NA	Foxf2	0	NA
321008	6330408A02Rik	ENSMUSG00000070814	0dCtr	-0.948519	9.62186e-06	Foxf2	0.772907	4.76319e-05
70730	6330409D20Rik	ENSMUSG00000009551	0dCtr	-0.474863	NA	Foxf2	-0.157437	NA
319224	6330410L21Rik	ENSMUSG00000105960	0dCtr	0	NA	Foxf2	0	NA
70753	6330415B21Rik	ENSMUSG00000108077	0dCtr	NA	NA	Foxf2	NA	NA
320020	6330415G19Rik	NA	0dCtr	-0.672726	0.339069	Foxf2	0.130727	0.875865
69004	6330418K02Rik	ENSMUSG00000085227	0dCtr	0.0358115	0.94991	Foxf2	0.389654	0.335736
229613	6330549D23Rik	ENSMUSG00000045327	0dCtr	-0.0684891	0.829502	Foxf2	0.243145	0.345468
76880	6430411K18Rik	NA	0dCtr	NA	NA	Foxf2	NA	NA
78068	6430503K07Rik	ENSMUSG00000053545	0dCtr	NA	NA	Foxf2	NA	NA
381933	6430531B16Rik	ENSMUSG00000073795	0dCtr	1.01193	0.14311	Foxf2	0.68519	0.377477
234797	6430548M08Rik	ENSMUSG00000031824	0dCtr	-1.05748	0.000326135	Foxf2	0.703345	0.0115862
320095	6430550D23Rik	ENSMUSG00000074646	0dCtr	-0.261503	0.704682	Foxf2	0.607474	0.294652
320893	6430562O15Rik	NA	0dCtr	0.412452	NA	Foxf2	0.0142809	NA
235599	6430571L13Rik	ENSMUSG00000037977	0dCtr	-2.23116	5.61146e-08	Foxf2	0.138152	0.768901
319582	6430573F11Rik	ENSMUSG00000039620	0dCtr	0	NA	Foxf2	0	NA
330324	6430584L05Rik	ENSMUSG00000108228	0dCtr	0	NA	Foxf2	0	NA
78605	6430706D22Rik	NA	0dCtr	0.411459	0.0108036	Foxf2	-0.270523	0.117468
76218	6430710C18Rik	ENSMUSG00000085427	0dCtr	0	NA	Foxf2	0.160475	NA
76220	6530402F18Rik	ENSMUSG00000079499	0dCtr	0	NA	Foxf2	0	NA
320739	6530403H02Rik	NA	0dCtr	0	NA	Foxf2	0	NA
67791	6530411M01Rik	ENSMUSG00000097049	0dCtr	0	NA	Foxf2	0	NA
78073	6720468P15Rik	NA	0dCtr	-0.0112003	NA	Foxf2	0.0271789	NA
77741	6720483E21Rik	ENSMUSG00000097934	0dCtr	-0.260765	0.786397	Foxf2	-1.14142	0.154919
211378	6720489N17Rik	ENSMUSG00000072066	0dCtr	-0.00316235	1	Foxf2	0.0894528	0.924922
228778	6820408C15Rik	ENSMUSG00000032680	0dCtr	-0.00979209	NA	Foxf2	0.0125849	NA
547150	6820431F20Rik	ENSMUSG00000071796	0dCtr	0.233293	0.810317	Foxf2	-0.158664	0.87686
546157	7420426K07Rik	ENSMUSG00000074123	0dCtr	NA	NA	Foxf2	NA	NA
100038657	7420461P10Rik	ENSMUSG00000091060	0dCtr	0	NA	Foxf2	0	NA
74517	7420700N18Rik	ENSMUSG00000109915	0dCtr	0	NA	Foxf2	0	NA
71457	7420701I03Rik	NA	0dCtr	NA	NA	Foxf2	NA	NA
328577	7530416G11Rik	ENSMUSG00000096607	0dCtr	0	NA	Foxf2	0	NA
77119	7630403G23Rik	ENSMUSG00000098758	0dCtr	NA	NA	Foxf2	NA	NA
78609	8030411F24Rik	ENSMUSG00000027444	0dCtr	0	NA	Foxf2	0	NA
211001	8030423F21Rik	ENSMUSG00000052295	0dCtr	0.00150671	NA	Foxf2	-0.0100302	NA
77166	8030423J24Rik	ENSMUSG00000021600	0dCtr	0.0827273	NA	Foxf2	0.163172	NA
77543	8030442B05Rik	ENSMUSG00000102674	0dCtr	-0.595564	0.48778	Foxf2	-0.011121	0.992237
77173	8030443G20Rik	ENSMUSG00000086483	0dCtr	0	NA	Foxf2	0	NA
319533	8030451O07Rik	NA	0dCtr	0	NA	Foxf2	0	NA
77171	8030455M16Rik	NA	0dCtr	-0.418158	NA	Foxf2	-0.423934	NA
212163	8030462N17Rik	ENSMUSG00000047466	0dCtr	-0.362185	0.370449	Foxf2	-0.422466	0.28683
213393	8430408G22Rik	ENSMUSG00000048489	0dCtr	3.3647	1.14412e-21	Foxf2	1.68461	8.49776e-06
74529	8430422H06Rik	NA	0dCtr	NA	NA	Foxf2	NA	NA
71473	8430423G03Rik	ENSMUSG00000079069	0dCtr	0.450922	0.596748	Foxf2	-0.617352	0.473145
78102	8430426J06Rik	NA	0dCtr	0.0320108	0.982462	Foxf2	-0.0787823	0.943518
71523	8430429K09Rik	ENSMUSG00000034587	0dCtr	-0.420692	0.145314	Foxf2	-0.895683	0.000807471
78148	8430430B14Rik	NA	0dCtr	-0.200497	0.827669	Foxf2	0.468044	0.589865
78103	8430431K14Rik	NA	0dCtr	NA	NA	Foxf2	NA	NA
71510	8430436N08Rik	ENSMUSG00000086070	0dCtr	0	NA	Foxf2	0	NA
74541	8430437L04Rik	ENSMUSG00000085252	0dCtr	0	NA	Foxf2	0	NA
100041574	9030025P20Rik	ENSMUSG00000036552	0dCtr	0.176687	0.746869	Foxf2	0.543228	0.227053
77665	9030204H09Rik	ENSMUSG00000086449	0dCtr	0	NA	Foxf2	0	NA
71528	9030404E10Rik	NA	0dCtr	2.03833	0.00142474	Foxf2	0.457162	0.615698
74530	9030612E09Rik	ENSMUSG00000045008	0dCtr	0	NA	Foxf2	0	NA
217830	9030617O03Rik	ENSMUSG00000021185	0dCtr	0.247306	0.246037	Foxf2	-0.614907	0.000898401
105892	9030619P08Rik	ENSMUSG00000053168	0dCtr	0.107592	NA	Foxf2	0	NA
66808	9030624G23Rik	ENSMUSG00000073158	0dCtr	-0.0414951	NA	Foxf2	0.00906201	NA
71517	9030624J02Rik	ENSMUSG00000030982	0dCtr	-0.385562	0.00219779	Foxf2	0.08972	0.564019
71545	9030625G05Rik	NA	0dCtr	-0.131972	0.903225	Foxf2	1.02882	0.202015
71583	9130008F23Rik	ENSMUSG00000054951	0dCtr	-1.4895	0.00420163	Foxf2	0.099793	0.874288
71617	9130011E15Rik	ENSMUSG00000039901	0dCtr	-0.151572	0.358761	Foxf2	-0.397355	0.00489374
71581	9130015A21Rik	NA	0dCtr	-0.456066	NA	Foxf2	-0.492999	NA
71613	9130015L21Rik	ENSMUSG00000086653	0dCtr	0	NA	Foxf2	0	NA
78921	9130019O22Rik	ENSMUSG00000030823	0dCtr	-0.548244	0.0152694	Foxf2	-0.039675	0.897143
100042056	9130019P16Rik	ENSMUSG00000073067	0dCtr	-1.99128	0.000534985	Foxf2	0.63463	0.270273
100043133	9130023H24Rik	ENSMUSG00000062944	0dCtr	-1.04809	5.20919e-05	Foxf2	-0.0456802	0.898106
329160	9130024F11Rik	ENSMUSG00000087022	0dCtr	1.30362	0.000544583	Foxf2	-0.0505924	0.937665
229550	9130204L05Rik	ENSMUSG00000091175	0dCtr	0	NA	Foxf2	0	NA
77668	9130209A04Rik	NA	0dCtr	0	NA	Foxf2	0	NA
330350	9130221F21Rik	ENSMUSG00000108356	0dCtr	0	NA	Foxf2	0	NA
77124	9130221H12Rik	ENSMUSG00000090330	0dCtr	0.0754506	0.790917	Foxf2	0.0858381	0.75296
329159	9130227L01Rik	ENSMUSG00000099950	0dCtr	-0.0097555	NA	Foxf2	-0.0100302	NA
231253	9130230L23Rik	ENSMUSG00000054598	0dCtr	0.489675	NA	Foxf2	0.367893	NA
75758	9130401M01Rik	ENSMUSG00000101892	0dCtr	0.0109968	0.975012	Foxf2	0.358227	0.0684319
619326	9130409I23Rik	ENSMUSG00000038768	0dCtr	0.582283	NA	Foxf2	0.607651	NA
71576	9130409J20Rik	ENSMUSG00000085683	0dCtr	-0.269128	0.719351	Foxf2	0.96392	0.0884693
619293	9230009I02Rik	ENSMUSG00000072982	0dCtr	0	NA	Foxf2	0	NA
109335	9230102K24Rik	NA	0dCtr	0	NA	Foxf2	0	NA
77682	9230102O04Rik	ENSMUSG00000079602	0dCtr	0	NA	Foxf2	0	NA
77705	9230104L09Rik	ENSMUSG00000027446	0dCtr	0.091947	NA	Foxf2	0	NA
320626	9230105E05Rik	ENSMUSG00000090191	0dCtr	0.0881042	NA	Foxf2	-0.0321802	NA
234912	9230110C19Rik	ENSMUSG00000053070	0dCtr	-0.190696	0.756052	Foxf2	0.0903183	0.886313
77080	9230110F15Rik	ENSMUSG00000047980	0dCtr	0	NA	Foxf2	0	NA
78243	9230112D13Rik	ENSMUSG00000021797	0dCtr	NA	NA	Foxf2	NA	NA
100504561	9230112J17Rik	NA	0dCtr	1.79057	0.00386216	Foxf2	1.05441	0.146746
414108	9230114K14Rik	ENSMUSG00000097145	0dCtr	0.0767014	0.929973	Foxf2	0.0417215	0.959403
321017	9230116L04Rik	NA	0dCtr	0.471982	0.536215	Foxf2	-0.502201	0.530547
320054	9230116N13Rik	ENSMUSG00000097403	0dCtr	-0.91064	0.0709901	Foxf2	-0.902862	0.0858263
78082	9230117E06Rik	ENSMUSG00000089874	0dCtr	0	NA	Foxf2	0	NA
100048895	9330020H09Rik	NA	0dCtr	-0.351472	0.203234	Foxf2	0.105768	0.737924
330427	9330102E08Rik	ENSMUSG00000107879	0dCtr	-1.60824	0.000314577	Foxf2	-0.347775	0.521354
319983	9330111N05Rik	ENSMUSG00000097098	0dCtr	0	NA	Foxf2	0	NA
328957	9330117O12Rik	NA	0dCtr	0	NA	Foxf2	0	NA
100689703	9330133O14Rik	NA	0dCtr	-0.892294	2.8569e-05	Foxf2	-0.216182	0.392318
319870	9330136K24Rik	ENSMUSG00000097781	0dCtr	-0.866097	0.278407	Foxf2	-0.270438	0.784771
414085	9330151L19Rik	ENSMUSG00000097061	0dCtr	0.152141	0.676807	Foxf2	0.0919071	0.804662
319472	9330158H04Rik	ENSMUSG00000073154	0dCtr	0	NA	Foxf2	0	NA
212448	9330159F19Rik	ENSMUSG00000004360	0dCtr	-0.348887	0.592933	Foxf2	-0.363378	0.577613
319673	9330159M07Rik	ENSMUSG00000097177	0dCtr	0.412159	0.571187	Foxf2	0.392965	0.597876
493800	9330162012Rik	NA	0dCtr	-0.03739	NA	Foxf2	-0.017792	NA
320272	9330162B11Rik	ENSMUSG00000103577	0dCtr	NA	NA	Foxf2	NA	NA
320377	9330175E14Rik	ENSMUSG00000097194	0dCtr	0	NA	Foxf2	0	NA
442821	9330175M20Rik	ENSMUSG00000101799	0dCtr	0	NA	Foxf2	0	NA
329780	9330178D15Rik	ENSMUSG00000104553	0dCtr	0	NA	Foxf2	0	NA
77558	9330179D12Rik	ENSMUSG00000097166	0dCtr	0.847846	0.178729	Foxf2	1.12415	0.0687524
231014	9330182L06Rik	ENSMUSG00000056004	0dCtr	0	NA	Foxf2	0	NA
328531	9330182O14Rik	ENSMUSG00000094112	0dCtr	0	NA	Foxf2	0	NA
380930	9330188P03Rik	NA	0dCtr	-0.217441	0.823023	Foxf2	0.259706	0.783612
319466	9330199G10Rik	NA	0dCtr	0	NA	Foxf2	0	NA
381572	9430007A20Rik	ENSMUSG00000028593	0dCtr	NA	NA	Foxf2	NA	NA
77248	9430014N10Rik	NA	0dCtr	NA	NA	Foxf2	NA	NA
230996	9430015G10Rik	ENSMUSG00000059939	0dCtr	-0.426747	0.000670359	Foxf2	-0.408363	0.00113701
68115	9430016H08Rik	ENSMUSG00000025971	0dCtr	-0.0595714	0.710081	Foxf2	-0.192129	0.143112
319812	9430018G01Rik	NA	0dCtr	-0.327798	0.736501	Foxf2	-0.541392	0.556315
77269	9430019J16Rik	NA	0dCtr	NA	NA	Foxf2	NA	NA
240185	9430020K01Rik	ENSMUSG00000033960	0dCtr	-0.00537628	0.995685	Foxf2	0.701975	0.0106721
77288	9430021M05Rik	NA	0dCtr	0	NA	Foxf2	0	NA
320692	9430037G07Rik	ENSMUSG00000097073	0dCtr	0.825032	0.28292	Foxf2	0.351456	0.701294
77252	9430038I01Rik	ENSMUSG00000040139	0dCtr	0.21383	0.457745	Foxf2	0.0720071	0.827519
77323	9430041J12Rik	ENSMUSG00000086155	0dCtr	0	NA	Foxf2	0.0238925	NA
100037260	9430060I03Rik	ENSMUSG00000100632	0dCtr	0.0410254	0.97423	Foxf2	0.230685	0.807102
77857	9430065F17Rik	ENSMUSG00000097360	0dCtr	-1.01369	0.197677	Foxf2	-0.0699886	0.949532
77358	9430069I07Rik	ENSMUSG00000094447	0dCtr	0	NA	Foxf2	0.0125849	NA
320189	9430076C15Rik	NA	0dCtr	-0.032419	NA	Foxf2	-0.0326453	NA
77290	9430078K24Rik	NA	0dCtr	-0.0479765	NA	Foxf2	0.0447069	NA
77428	9430083A17Rik	NA	0dCtr	-0.115142	0.847921	Foxf2	0.475601	0.314201
434350	9430091E24Rik	NA	0dCtr	-0.184136	0.856124	Foxf2	-0.433216	0.644366
77432	9530002B09Rik	ENSMUSG00000023263	0dCtr	0	NA	Foxf2	0	NA
77397	9530003J23Rik	ENSMUSG00000020177	0dCtr	0	NA	Foxf2	0	NA
77398	9530014B07Rik	NA	0dCtr	0	NA	Foxf2	0	NA
77442	9530020I12Rik	NA	0dCtr	0	NA	Foxf2	0	NA
77341	9530026F06Rik	ENSMUSG00000085447	0dCtr	0	NA	Foxf2	0	NA
330385	9530026P05Rik	ENSMUSG00000097462	0dCtr	0.0128115	NA	Foxf2	0	NA
100500713	9530027J09Rik	ENSMUSG00000097197	0dCtr	0.0230966	NA	Foxf2	0.0219158	NA
654796	9530036O11Rik	ENSMUSG00000097726	0dCtr	0	NA	Foxf2	0	NA
319781	9530051G07Rik	ENSMUSG00000085982	0dCtr	0	NA	Foxf2	0	NA
619321	9530052E02Rik	ENSMUSG00000096938	0dCtr	-1.09624	0.162981	Foxf2	-0.235491	0.813134
319482	9530053A07Rik	ENSMUSG00000078776	0dCtr	0.769752	0.00113959	Foxf2	0.30262	0.277703
319626	9530059O14Rik	ENSMUSG00000097736	0dCtr	NA	NA	Foxf2	NA	NA
78739	9530062K07Rik	ENSMUSG00000108030	0dCtr	-1.50441	0.0179034	Foxf2	-0.13073	0.873934
213673	9530068E07Rik	ENSMUSG00000036275	0dCtr	-0.897004	2.77777e-17	Foxf2	-0.283848	0.0153061
68283	9530077C05Rik	ENSMUSG00000036411	0dCtr	0.49647	0.108949	Foxf2	0.245189	0.492345
319247	9530080O11Rik	ENSMUSG00000044125	0dCtr	-0.103265	NA	Foxf2	0.027506	NA
638247	9530082P21Rik	ENSMUSG00000097006	0dCtr	0.260108	0.334637	Foxf2	1.00981	2.20228e-06
320440	9530091C08Rik	NA	0dCtr	0	NA	Foxf2	0	NA
319251	9630001P10Rik	ENSMUSG00000097825	0dCtr	NA	NA	Foxf2	NA	NA
319903	9630013A20Rik	NA	0dCtr	0	NA	Foxf2	0	NA
78883	9630013K17Rik	ENSMUSG00000086359	0dCtr	0.0128294	NA	Foxf2	0.0238925	NA
319562	9630028B13Rik	ENSMUSG00000051295	0dCtr	0	NA	Foxf2	0	NA
320684	9630028H03Rik	ENSMUSG00000085631	0dCtr	0	NA	Foxf2	0	NA
319720	9630028I04Rik	NA	0dCtr	0.364073	0.66544	Foxf2	-1.12987	0.144866
328829	9830107B12Rik	ENSMUSG00000073386	0dCtr	0.103713	0.919697	Foxf2	0.606857	0.474636
329753	9830132P13Rik	ENSMUSG00000104763	0dCtr	0.0849041	NA	Foxf2	0.0841732	NA
402757	9830166K06Rik	NA	0dCtr	0	NA	Foxf2	0	NA
268759	9930012K11Rik	ENSMUSG00000044551	0dCtr	0.407151	0.0903936	Foxf2	0.898143	1.67857e-05
320469	9930014A18Rik	NA	0dCtr	-0.263358	0.323236	Foxf2	-0.931183	2.99445e-05
240613	9930021J03Rik	ENSMUSG00000046138	0dCtr	0.322588	0.632808	Foxf2	-0.266549	0.702575
194268	9930104L06Rik	NA	0dCtr	-0.00346257	0.997012	Foxf2	0.30894	0.167173
77762	9930111H07Rik	ENSMUSG00000100217	0dCtr	NA	NA	Foxf2	NA	NA
667214	9930111J21Rik1	ENSMUSG00000069893	0dCtr	-0.962773	0.233356	Foxf2	-0.712383	0.421399
245240	9930111J21Rik2	ENSMUSG00000069892	0dCtr	-0.0314824	NA	Foxf2	-0.0317153	NA
50518	a	ENSMUSG00000027596	0dCtr	0	NA	Foxf2	0	NA
319266	A130010J15Rik	ENSMUSG00000079144	0dCtr	0.408137	0.262293	Foxf2	0.300444	0.43331
319272	A130077B15Rik	NA	0dCtr	NA	NA	Foxf2	NA	NA
117586	A1bg	ENSMUSG00000022347	0dCtr	0	NA	Foxf2	0	NA
69865	A1cf	ENSMUSG00000052595	0dCtr	-0.00978343	NA	Foxf2	-0.0100302	NA
319951	A230001M10Rik	ENSMUSG00000105891	0dCtr	0	NA	Foxf2	0	NA
319750	A230009B12Rik	ENSMUSG00000089633	0dCtr	0	NA	Foxf2	0.0238925	NA
100125339	A230020J21Rik	ENSMUSG00000097845	0dCtr	0.0527072	NA	Foxf2	-0.070941	NA
319487	A230028O05Rik	ENSMUSG00000096960	0dCtr	-0.600023	0.4862	Foxf2	0.0357544	0.974484
319277	A230046K03Rik	ENSMUSG00000034560	0dCtr	0.376657	0.62813	Foxf2	-0.445727	0.56584
319278	A230050P20Rik	ENSMUSG00000038884	0dCtr	0.0235008	NA	Foxf2	0.113746	NA
319469	A230056J06Rik	ENSMUSG00000021557	0dCtr	0	NA	Foxf2	0	NA
320845	A230056P14Rik	NA	0dCtr	0.385495	NA	Foxf2	0.842932	NA
319893	A230057D06Rik	NA	0dCtr	0.971664	0.198927	Foxf2	0.521683	0.541915
380787	A230065H16Rik	ENSMUSG00000087075	0dCtr	-0.528889	0.506626	Foxf2	0.450154	0.607707
100043072	A230070E04Rik	NA	0dCtr	0	NA	Foxf2	0	NA
320742	A230072C01Rik	NA	0dCtr	-0.19017	0.711844	Foxf2	0.309842	0.497004
331547	A230072E10Rik	ENSMUSG00000084771	0dCtr	0.509079	NA	Foxf2	0.525425	NA
320210	A230077H06Rik	ENSMUSG00000100600	0dCtr	0	NA	Foxf2	0	NA
320466	A230103J11Rik	ENSMUSG00000087026	0dCtr	-0.636466	0.303567	Foxf2	0.299882	0.642535
320132	A230108P19Rik	ENSMUSG00000087125	0dCtr	NA	NA	Foxf2	NA	NA
232345	A2m	ENSMUSG00000030111	0dCtr	0	NA	Foxf2	0	NA
234624	A330008L17Rik	ENSMUSG00000052479	0dCtr	NA	NA	Foxf2	NA	NA
380977	A330009N23Rik	ENSMUSG00000097915	0dCtr	1.37768	0.0524828	Foxf2	0.650833	0.446785
102637797	A330015K06Rik	ENSMUSG00000104093	0dCtr	-0.068466	0.951318	Foxf2	-0.667535	0.441212
320977	A330023F24Rik	ENSMUSG00000096929	0dCtr	0.084543	0.940932	Foxf2	0.878203	0.299398
319931	A330032B11Rik	ENSMUSG00000097591	0dCtr	0.0241307	NA	Foxf2	0	NA
320614	A330033J07Rik	ENSMUSG00000097622	0dCtr	0	NA	Foxf2	0	NA
319727	A330035P11Rik	NA	0dCtr	-2.08762	0.000445996	Foxf2	-1.38376	0.026038
74333	A330040F15Rik	ENSMUSG00000086213	0dCtr	2.10106	0.00242288	Foxf2	1.01487	0.219652
319556	A330041J22Rik	ENSMUSG00000087466	0dCtr	-1.10221	0.152646	Foxf2	-1.38673	0.0712974
320315	A330048O09Rik	ENSMUSG00000097326	0dCtr	0	NA	Foxf2	0	NA
327768	A330049N07Rik	NA	0dCtr	0.0241253	NA	Foxf2	0	NA
606735	A330069E16Rik	ENSMUSG00000097868	0dCtr	-0.487131	0.305136	Foxf2	-0.350341	0.466559
381673	A330070K13Rik	ENSMUSG00000052014	0dCtr	0	NA	Foxf2	0	NA
434353	A330074K22Rik	ENSMUSG00000097960	0dCtr	-2.23306	5.72339e-08	Foxf2	0.592724	0.103809
100503592	A330076C08Rik	NA	0dCtr	NA	NA	Foxf2	NA	NA
320026	A330076H08Rik	ENSMUSG00000109321	0dCtr	0.0830177	NA	Foxf2	0.028676	NA
107003	A330093E20Rik	NA	0dCtr	0	NA	Foxf2	0	NA
77920	A330102I10Rik	ENSMUSG00000086363	0dCtr	-0.326994	NA	Foxf2	-0.138021	NA
215493	A3galt2	ENSMUSG00000028794	0dCtr	-0.321818	0.738568	Foxf2	-0.212017	0.832465
97159	A430005L14Rik	ENSMUSG00000047613	0dCtr	0.416748	0.0701149	Foxf2	0.043235	0.888888
243308	A430033K04Rik	ENSMUSG00000056014	0dCtr	0.0558328	0.949022	Foxf2	-0.406411	0.563023
320312	A430035B10Rik	ENSMUSG00000087305	0dCtr	1.18488	0.0847603	Foxf2	-0.247796	0.795264
654440	A430046D13Rik	ENSMUSG00000097353	0dCtr	0.378679	0.401126	Foxf2	0.903367	0.0186355
319493	A430078G23Rik	ENSMUSG00000074497	0dCtr	0	NA	Foxf2	0	NA
320486	A430078I02Rik	ENSMUSG00000085589	0dCtr	-0.299812	NA	Foxf2	-0.534265	NA
623726	A430085M09Rik	NA	0dCtr	-0.0098028	NA	Foxf2	-0.0100302	NA
106059	A430088P11Rik	NA	0dCtr	0	NA	Foxf2	0	NA
331195	A430089I19Rik	ENSMUSG00000094560	0dCtr	-0.021074	NA	Foxf2	-0.0100302	NA
319803	A430090L17Rik	NA	0dCtr	0	NA	Foxf2	0	NA
403202	A430093F15Rik	ENSMUSG00000067577	0dCtr	-1.3294	0.0645123	Foxf2	0.220874	0.806111
214239	A430105I19Rik	ENSMUSG00000045838	0dCtr	-1.77525	3.38741e-38	Foxf2	0.561377	6.07641e-05
239559	A4galt	ENSMUSG00000047878	0dCtr	0	NA	Foxf2	0.152593	NA
333424	A4gnt	ENSMUSG00000037953	0dCtr	-0.374817	0.670716	Foxf2	-0.382334	0.668112
381384	A530006G24Rik	ENSMUSG00000051986	0dCtr	NA	NA	Foxf2	NA	NA
329562	A530013C23Rik	ENSMUSG00000006462	0dCtr	-0.0210874	0.981593	Foxf2	0.59117	0.240471
319942	A530016L24Rik	ENSMUSG00000043122	0dCtr	1.54601	2.07436e-10	Foxf2	1.08923	1.31256e-05
381287	A530032D15Rik	ENSMUSG00000089844	0dCtr	0	NA	Foxf2	0	NA
328190	A530046M15Rik	NA	0dCtr	-0.905895	0.263686	Foxf2	0.0146189	0.98983
442846	A530050N04Rik	NA	0dCtr	0	NA	Foxf2	0	NA
208079	A530053G22Rik	ENSMUSG00000046764	0dCtr	NA	NA	Foxf2	NA	NA
320846	A530058N18Rik	ENSMUSG00000087694	0dCtr	0	NA	Foxf2	0	NA
328830	A530064D06Rik	ENSMUSG00000043939	0dCtr	0	NA	Foxf2	0.362413	NA
328263	A530065N20Rik	NA	0dCtr	0	NA	Foxf2	0	NA
100415915	A530072M11Rik	ENSMUSG00000085112	0dCtr	-0.79978	0.335457	Foxf2	-0.0405511	0.970729
664702	A530088E08Rik	NA	0dCtr	0	NA	Foxf2	0	NA
319293	A530099J19Rik	ENSMUSG00000047462	0dCtr	0	NA	Foxf2	0	NA
319997	A630001G21Rik	ENSMUSG00000052760	0dCtr	-0.788101	0.333946	Foxf2	-0.311265	0.751112
545280	A630010A05Rik	ENSMUSG00000075395	0dCtr	NA	NA	Foxf2	NA	NA
100504594	A630012P03Rik	ENSMUSG00000055110	0dCtr	0	NA	Foxf2	0	NA
408254	A630019I02Rik	NA	0dCtr	0	NA	Foxf2	0	NA
328489	A630020A06	ENSMUSG00000097662	0dCtr	-0.351594	NA	Foxf2	-0.143316	NA
105518	A630023A22Rik	ENSMUSG00000095493	0dCtr	-1.22713	0.0250069	Foxf2	-0.147437	0.829527
231603	A630023P12Rik	ENSMUSG00000048215	0dCtr	0	NA	Foxf2	0	NA
213438	A630033H20Rik	ENSMUSG00000054293	0dCtr	0	NA	Foxf2	0	NA
320642	A630066F11Rik	NA	0dCtr	-0.179123	0.713611	Foxf2	-0.19893	0.674424
320770	A630072M18Rik	ENSMUSG00000101013	0dCtr	-0.374989	0.181328	Foxf2	0.338854	0.2068
381819	A630073D07Rik	ENSMUSG00000067541	0dCtr	0	NA	Foxf2	0	NA
100043910	A630075F10Rik	ENSMUSG00000097065	0dCtr	0	NA	Foxf2	0	NA
319929	A630076J17Rik	ENSMUSG00000094613	0dCtr	0	NA	Foxf2	0	NA
319973	A630077J23Rik	NA	0dCtr	NA	NA	Foxf2	NA	NA
320586	A630089N07Rik	NA	0dCtr	0.355296	0.705527	Foxf2	-0.309491	0.753509
235973	A630095E13Rik	ENSMUSG00000070313	0dCtr	-3.48626	2.6186e-15	Foxf2	0.871128	0.0133213
381272	A630095N17Rik	ENSMUSG00000096094	0dCtr	-0.828528	0.270636	Foxf2	0.99675	0.141373
320449	A730004F24Rik	ENSMUSG00000103690	0dCtr	0	NA	Foxf2	0	NA
320638	A730006G06Rik	NA	0dCtr	0	NA	Foxf2	0	NA
212427	A730008H23Rik	ENSMUSG00000044783	0dCtr	0.518582	0.0207627	Foxf2	-0.260885	0.300217
225583	A730017C20Rik	ENSMUSG00000050875	0dCtr	0	NA	Foxf2	0.0125849	NA
613258	A730017L22Rik	NA	0dCtr	0.115178	0.854928	Foxf2	-0.10875	0.859353
100504733	A730018C14Rik	NA	0dCtr	0	NA	Foxf2	0	NA
100504262	A730020E08Rik	NA	0dCtr	0	NA	Foxf2	0	NA
100503044	A730020M07Rik	ENSMUSG00000044522	0dCtr	1.72141	3.59674e-07	Foxf2	1.34513	0.000135094
329513	A730036I17Rik	ENSMUSG00000056738	0dCtr	0.0237811	NA	Foxf2	-0.0911574	NA
330958	A730043L09Rik	NA	0dCtr	1.33601e-05	NA	Foxf2	0.0375901	NA
319764	A730046J19Rik	ENSMUSG00000085139	0dCtr	0	NA	Foxf2	0	NA
319783	A730056A06Rik	ENSMUSG00000097756	0dCtr	0	NA	Foxf2	0	NA
100504703	A730063M14Rik	NA	0dCtr	-0.829836	0.108462	Foxf2	-0.178381	0.774091
101786	A730082K24Rik	ENSMUSG00000108379	0dCtr	0	NA	Foxf2	0	NA
654800	A730085K08Rik	NA	0dCtr	0	NA	Foxf2	0	NA
319798	A730090N16Rik	NA	0dCtr	0.416575	0.637669	Foxf2	-0.656762	0.451291
320297	A830009L08Rik	ENSMUSG00000097182	0dCtr	0.001529	NA	Foxf2	-0.0100302	NA
231570	A830010M20Rik	ENSMUSG00000044060	0dCtr	-0.246837	0.767795	Foxf2	-0.867379	0.230689
319702	A830011K09Rik	ENSMUSG00000089957	0dCtr	0	NA	Foxf2	0	NA
320492	A830018L16Rik	ENSMUSG00000057715	0dCtr	0.0128202	NA	Foxf2	0	NA
320072	A830019L24Rik	ENSMUSG00000105923	0dCtr	0	NA	Foxf2	0	NA
402767	A830052D11Rik	ENSMUSG00000097413	0dCtr	-0.212425	0.792978	Foxf2	0.981865	0.115807
382252	A830080D01Rik	ENSMUSG00000044150	0dCtr	-0.105672	0.882645	Foxf2	-0.567612	0.324955
320174	A830082K12Rik	NA	0dCtr	0.0730619	0.948648	Foxf2	-0.430602	0.638966
414093	A830082N09Rik	NA	0dCtr	-0.0640095	0.958091	Foxf2	-1.03862	0.210077
77127	A930001A20Rik	ENSMUSG00000098008	0dCtr	-0.659803	0.441835	Foxf2	0.278267	0.782082
319314	A930001C03Rik	ENSMUSG00000087132	0dCtr	0.262729	0.620181	Foxf2	-0.556195	0.273428
319467	A930002C04Rik	NA	0dCtr	NA	NA	Foxf2	NA	NA
68162	A930003A15Rik	NA	0dCtr	-0.0472302	NA	Foxf2	0.0533382	NA
330052	A930003O13Rik	ENSMUSG00000105076	0dCtr	0	NA	Foxf2	0	NA
77940	A930004D18Rik	ENSMUSG00000054057	0dCtr	-0.195369	0.429944	Foxf2	-0.357482	0.109642
68161	A930005H10Rik	ENSMUSG00000054426	0dCtr	0.693964	0.0107055	Foxf2	0.638688	0.022634
319854	A930006I01Rik	ENSMUSG00000087278	0dCtr	0.629299	NA	Foxf2	0.133899	NA
100503120	A930006K02Rik	ENSMUSG00000084866	0dCtr	-0.322038	0.561628	Foxf2	-0.63468	0.216823
77779	A930007I19Rik	ENSMUSG00000097855	0dCtr	0.5416	0.118971	Foxf2	0.110526	0.802461
77798	A930009A15Rik	ENSMUSG00000092210	0dCtr	NA	NA	Foxf2	NA	NA
319818	A930011G23Rik	ENSMUSG00000089809	0dCtr	0.125036	NA	Foxf2	0.0645047	NA
626275	A930012L18Rik	ENSMUSG00000097610	0dCtr	0.500985	0.513309	Foxf2	-0.107874	0.910171
68074	A930013F10Rik	NA	0dCtr	0.376342	0.69146	Foxf2	-0.428437	0.652279
77810	A930015D03Rik	NA	0dCtr	-1.83069	3.32453e-19	Foxf2	-0.426175	0.0500068
100503495	A930016O22Rik	ENSMUSG00000040705	0dCtr	1.49576	0.0273776	Foxf2	1.33271	0.0684158
239410	A930017M01Rik	NA	0dCtr	-0.0097864	NA	Foxf2	-0.0100302	NA
68243	A930018P22Rik	ENSMUSG00000032671	0dCtr	0	NA	Foxf2	0	NA
77806	A930019D19Rik	ENSMUSG00000085958	0dCtr	0	NA	Foxf2	0	NA
109202	A930024E05Rik	ENSMUSG00000056735	0dCtr	-1.18905	0.0962869	Foxf2	0.296553	0.725418
77835	A930031H19Rik	ENSMUSG00000086262	0dCtr	0	NA	Foxf2	0	NA
78443	A930041C12Rik	ENSMUSG00000085900	0dCtr	0.351931	0.695115	Foxf2	1.50617	0.0468504
100043450	AA387883	NA	0dCtr	0	NA	Foxf2	0	NA
433100	AA388235	NA	0dCtr	-0.00980075	NA	Foxf2	-0.0326453	NA
100359413	AA413626	ENSMUSG00000084381	0dCtr	0.152269	0.879956	Foxf2	-0.210629	0.824383
245350	AA414768	NA	0dCtr	0.0787486	0.94316	Foxf2	0.0635623	0.951964
433752	AA415398	ENSMUSG00000087385	0dCtr	-0.771278	0.214669	Foxf2	0.18942	0.79446
613254	AA465934	ENSMUSG00000093483	0dCtr	-0.418508	0.0741947	Foxf2	-0.533569	0.0186355
433470	AA467197	ENSMUSG00000033213	0dCtr	-0.416786	0.629731	Foxf2	-0.149418	0.880187
380934	AA536875	NA	0dCtr	0	NA	Foxf2	0	NA
100272219	AA543186	ENSMUSG00000097345	0dCtr	-0.503848	0.350461	Foxf2	-0.779766	0.140589
100417434	AA543401	ENSMUSG00000092125	0dCtr	NA	NA	Foxf2	NA	NA
57866	AA545190	NA	0dCtr	0	NA	Foxf2	0	NA
241051	AA619741	NA	0dCtr	NA	NA	Foxf2	NA	NA
100554	AA792892	ENSMUSG00000073497	0dCtr	NA	NA	Foxf2	NA	NA
212439	AA986860	ENSMUSG00000042510	0dCtr	0.343653	0.0435829	Foxf2	0.945628	1.33485e-10
223921	Aaas	ENSMUSG00000036678	0dCtr	-0.0687076	0.76078	Foxf2	-0.532508	0.000939977
78894	Aacs	ENSMUSG00000029482	0dCtr	1.16622	4.23061e-09	Foxf2	0.492831	0.0243514
67758	Aadac	ENSMUSG00000027761	0dCtr	-0.00979195	NA	Foxf2	-0.0100302	NA
639634	Aadacl2	ENSMUSG00000091376	0dCtr	0	NA	Foxf2	0	NA
230883	Aadacl3	ENSMUSG00000078507	0dCtr	0	NA	Foxf2	0	NA
23923	Aadat	ENSMUSG00000057228	0dCtr	3.2565	2.2949e-08	Foxf2	0.970536	0.21119
66129	Aaed1	ENSMUSG00000021482	0dCtr	-0.405824	0.0872721	Foxf2	-0.0339037	0.915822
66939	Aagab	ENSMUSG00000037257	0dCtr	-0.0599929	0.75705	Foxf2	0.290705	0.0487646
269774	Aak1	ENSMUSG00000057230	0dCtr	0.508045	0.271838	Foxf2	-0.595986	0.195225
66273	Aamdc	ENSMUSG00000035642	0dCtr	-0.42961	0.0402881	Foxf2	0.0215819	0.94247
227290	Aamp	ENSMUSG00000006299	0dCtr	0.346234	0.115609	Foxf2	0.252635	0.275134
11298	Aanat	ENSMUSG00000020804	0dCtr	0	NA	Foxf2	0	NA
68295	Aar2	ENSMUSG00000027628	0dCtr	-0.0487156	0.845698	Foxf2	0.276151	0.150076
239435	Aard	ENSMUSG00000068522	0dCtr	0	NA	Foxf2	0	NA
234734	Aars	ENSMUSG00000031960	0dCtr	0.567555	0.000204156	Foxf2	0.559523	0.000205553
224805	Aars2	ENSMUSG00000023938	0dCtr	0.301298	0.312289	Foxf2	0.265342	0.381345
69684	Aarsd1	ENSMUSG00000075528	0dCtr	1.02403	1.29403e-07	Foxf2	0.145626	0.571347
231326	Aasdh	ENSMUSG00000055923	0dCtr	-0.602953	0.0214988	Foxf2	-0.0346736	0.92466
67618	Aasdhppt	ENSMUSG00000025894	0dCtr	0.0745661	0.892723	Foxf2	-0.672693	0.0962725
30956	Aass	ENSMUSG00000029695	0dCtr	2.61471	2.43227e-07	Foxf2	1.72181	0.00203616
56321	Aatf	ENSMUSG00000018697	0dCtr	-0.298754	0.05661	Foxf2	-0.661083	2.20673e-06
11302	Aatk	ENSMUSG00000025375	0dCtr	-1.2716	0.0831039	Foxf2	0.605271	0.449067
382062	AB124611	ENSMUSG00000057191	0dCtr	-0.143792	NA	Foxf2	0.120238	NA
268860	Abat	ENSMUSG00000057880	0dCtr	0.347563	0.718608	Foxf2	0.232091	0.818805
11303	Abca1	ENSMUSG00000015243	0dCtr	0	NA	Foxf2	0	NA
74591	Abca12	ENSMUSG00000050296	0dCtr	1.56143	0.0326489	Foxf2	0.111854	0.916042
268379	Abca13	ENSMUSG00000004668	0dCtr	-0.0865584	NA	Foxf2	0.0782848	NA
67928	Abca14	ENSMUSG00000062017	0dCtr	0.482483	0.569414	Foxf2	1.01456	0.177733
320631	Abca15	ENSMUSG00000054746	0dCtr	0	NA	Foxf2	0	NA
233810	Abca16	ENSMUSG00000051900	0dCtr	0	NA	Foxf2	0	NA
381072	Abca17	ENSMUSG00000035435	0dCtr	-0.548971	0.50713	Foxf2	0.732244	0.386864
11305	Abca2	ENSMUSG00000026944	0dCtr	-0.193609	0.457536	Foxf2	0.246608	0.319654
27410	Abca3	ENSMUSG00000024130	0dCtr	0.368948	0.0400194	Foxf2	0.901037	1.23828e-08
11304	Abca4	ENSMUSG00000028125	0dCtr	2.98687	1.23663e-16	Foxf2	3.27711	2.50007e-20
217265	Abca5	ENSMUSG00000018800	0dCtr	0.578469	0.394708	Foxf2	-0.20106	0.802174
76184	Abca6	ENSMUSG00000044749	0dCtr	3.20165	1.21495e-06	Foxf2	0.312431	0.751106
27403	Abca7	ENSMUSG00000035722	0dCtr	0.753786	0.000780546	Foxf2	1.01941	1.86964e-06
217258	Abca8a	ENSMUSG00000041828	0dCtr	-0.103685	NA	Foxf2	-0.103882	NA
27404	Abca8b	ENSMUSG00000020620	0dCtr	-0.670453	0.293832	Foxf2	-0.804537	0.217099
217262	Abca9	ENSMUSG00000041797	0dCtr	-0.207114	0.832203	Foxf2	0.714781	0.410044
56199	Abcb10	ENSMUSG00000031974	0dCtr	0.0962842	0.563985	Foxf2	-0.544082	1.80642e-05
27413	Abcb11	ENSMUSG00000027048	0dCtr	0.501073	0.580994	Foxf2	1.19971	0.141485
18671	Abcb1a	ENSMUSG00000040584	0dCtr	0.964943	0.00413758	Foxf2	0.609552	0.096655
18669	Abcb1b	ENSMUSG00000028970	0dCtr	0.285889	0.400165	Foxf2	0.456112	0.147132
18670	Abcb4	ENSMUSG00000042476	0dCtr	-0.214244	0.819008	Foxf2	1.25226	0.0656712
77706	Abcb5	ENSMUSG00000072791	0dCtr	1.02543	NA	Foxf2	0.36872	NA
74104	Abcb6	ENSMUSG00000026198	0dCtr	1.33555	1.78896e-16	Foxf2	0.200573	0.329317
11306	Abcb7	ENSMUSG00000031333	0dCtr	1.34404	0.00233251	Foxf2	0.312217	0.585896
74610	Abcb8	ENSMUSG00000028973	0dCtr	0.357446	0.0795321	Foxf2	0.199221	0.37292
56325	Abcb9	ENSMUSG00000029408	0dCtr	-0.111812	0.862713	Foxf2	0.656075	0.148574
17250	Abcc1	ENSMUSG00000023088	0dCtr	0.0823912	0.691631	Foxf2	0.108517	0.573971
224814	Abcc10	ENSMUSG00000032842	0dCtr	0.719183	0.00337633	Foxf2	0.991771	1.93737e-05
244562	Abcc12	ENSMUSG00000036872	0dCtr	-0.692481	0.412376	Foxf2	2.02554	0.00335978
12780	Abcc2	ENSMUSG00000025194	0dCtr	3.44258	1.60731e-23	Foxf2	3.82201	1.38582e-29
76408	Abcc3	ENSMUSG00000020865	0dCtr	1.3948	1.79725e-16	Foxf2	0.929565	5.17409e-08
239273	Abcc4	ENSMUSG00000032849	0dCtr	1.14189	3.82868e-12	Foxf2	0.534342	0.00223805
27416	Abcc5	ENSMUSG00000022822	0dCtr	0.853659	1.33989e-08	Foxf2	0.844627	8.73422e-09
27421	Abcc6	ENSMUSG00000030834	0dCtr	0.382438	0.681399	Foxf2	2.36356	0.000207348
20927	Abcc8	ENSMUSG00000040136	0dCtr	0.883028	0.23736	Foxf2	0.881674	0.26028
20928	Abcc9	ENSMUSG00000030249	0dCtr	0	NA	Foxf2	0	NA
11666	Abcd1	ENSMUSG00000031378	0dCtr	1.08776	7.64134e-09	Foxf2	0.93873	5.84853e-07
26874	Abcd2	ENSMUSG00000055782	0dCtr	0	NA	Foxf2	0	NA
19299	Abcd3	ENSMUSG00000028127	0dCtr	1.2396	6.48517e-05	Foxf2	0.278784	0.475848
19300	Abcd4	ENSMUSG00000021240	0dCtr	-0.360512	0.0554936	Foxf2	0.602291	0.000290554
24015	Abce1	ENSMUSG00000058355	0dCtr	0.32504	0.706312	Foxf2	-0.453571	0.588426
224742	Abcf1	ENSMUSG00000038762	0dCtr	0.339255	0.0546511	Foxf2	0.291873	0.10684
27407	Abcf2	ENSMUSG00000028953	0dCtr	0.174872	0.305979	Foxf2	0.0327163	0.874279
27406	Abcf3	ENSMUSG00000003234	0dCtr	0.341334	0.0364592	Foxf2	0.514291	0.000730335
11307	Abcg1	ENSMUSG00000024030	0dCtr	-0.220348	0.818603	Foxf2	0.015831	0.988393
26357	Abcg2	ENSMUSG00000029802	0dCtr	0.432013	0.318069	Foxf2	0.825861	0.0336416
27405	Abcg3	ENSMUSG00000029299	0dCtr	0	NA	Foxf2	0	NA
192663	Abcg4	ENSMUSG00000032131	0dCtr	-0.031508	0.982462	Foxf2	-0.88927	0.293043
27409	Abcg5	ENSMUSG00000040505	0dCtr	0.0783186	NA	Foxf2	0.146837	NA
67470	Abcg8	ENSMUSG00000024254	0dCtr	0.202871	0.84251	Foxf2	0.359353	0.712951
57742	Abhd1	ENSMUSG00000006638	0dCtr	0.192025	0.490552	Foxf2	0.833348	8.27012e-05
213012	Abhd10	ENSMUSG00000033157	0dCtr	-0.214754	0.335427	Foxf2	-0.380177	0.0612501
68758	Abhd11	ENSMUSG00000040532	0dCtr	-0.0842759	0.743258	Foxf2	0.37482	0.0594975
69812	Abhd11os	ENSMUSG00000085042	0dCtr	3.05198	7.28822e-08	Foxf2	4.20925	3.93041e-15
76192	Abhd12	ENSMUSG00000032046	0dCtr	-0.719785	4.67881e-06	Foxf2	0.457229	0.00500331
100504285	Abhd12b	ENSMUSG00000090121	0dCtr	0.0128202	NA	Foxf2	0	NA
68904	Abhd13	ENSMUSG00000040396	0dCtr	-0.211806	0.268434	Foxf2	-0.283586	0.119121
68644	Abhd14a	ENSMUSG00000042210	0dCtr	-0.700011	0.00296133	Foxf2	-0.0102084	0.976767
76491	Abhd14b	ENSMUSG00000042073	0dCtr	0.638212	0.000957485	Foxf2	0.822978	8.36661e-06
67477	Abhd15	ENSMUSG00000000686	0dCtr	-1.06712	0.130918	Foxf2	-0.558518	0.479412
193742	Abhd16a	ENSMUSG00000007036	0dCtr	0.328077	0.133545	Foxf2	0.467169	0.0232046
241850	Abhd16b	ENSMUSG00000055882	0dCtr	0	NA	Foxf2	0	NA
216169	Abhd17a	ENSMUSG00000003346	0dCtr	0.370229	0.24349	Foxf2	0.171724	0.63104
226016	Abhd17b	ENSMUSG00000047368	0dCtr	0.30927	0.464454	Foxf2	-0.664844	0.0795435
70178	Abhd17c	ENSMUSG00000038459	0dCtr	-0.319013	0.0416096	Foxf2	0.154396	0.374946
269423	Abhd18	ENSMUSG00000037818	0dCtr	0.627767	0.446326	Foxf2	-0.0676779	0.9493
54608	Abhd2	ENSMUSG00000039202	0dCtr	0.703799	0.0300105	Foxf2	1.25472	2.91753e-05
106861	Abhd3	ENSMUSG00000002475	0dCtr	-1.365	0.000799334	Foxf2	0.183399	0.715331
105501	Abhd4	ENSMUSG00000040997	0dCtr	-0.955304	6.1526e-08	Foxf2	0.189414	0.386385
67469	Abhd5	ENSMUSG00000032540	0dCtr	-0.257956	0.121454	Foxf2	-0.0747781	0.706672
66082	Abhd6	ENSMUSG00000025277	0dCtr	0.574722	0.00185706	Foxf2	0.624768	0.000603445
64296	Abhd8	ENSMUSG00000007950	0dCtr	1.52229	2.91766e-09	Foxf2	-0.596151	0.03927
11308	Abi1	ENSMUSG00000058835	0dCtr	-0.485913	0.0920854	Foxf2	-0.305452	0.327519
329165	Abi2	ENSMUSG00000026782	0dCtr	0.998167	0.0149186	Foxf2	-0.305097	0.551218
66610	Abi3	ENSMUSG00000018381	0dCtr	1.83134	2.17173e-20	Foxf2	0.254696	0.314895
320712	Abi3bp	ENSMUSG00000035258	0dCtr	1.79818	0.00831135	Foxf2	0.99103	0.21702
11350	Abl1	ENSMUSG00000026842	0dCtr	-0.577984	0.00187692	Foxf2	-0.407944	0.0368274
11352	Abl2	ENSMUSG00000026596	0dCtr	-0.176022	0.759716	Foxf2	-0.596247	0.213257
226251	Ablim1	ENSMUSG00000025085	0dCtr	0.866741	0.000340758	Foxf2	0.50504	0.0545367
231148	Ablim2	ENSMUSG00000029095	0dCtr	1.16214	0.0163877	Foxf2	1.06095	0.0370413
319713	Ablim3	ENSMUSG00000032735	0dCtr	-0.281837	0.773861	Foxf2	1.2347	0.107004
80908	Abo	ENSMUSG00000015787	0dCtr	-0.0210884	NA	Foxf2	-0.0213377	NA
109934	Abr	ENSMUSG00000017631	0dCtr	-1.335	1.7632e-13	Foxf2	-0.526337	0.00744621
223513	Abra	ENSMUSG00000042895	0dCtr	0	NA	Foxf2	0	NA
73112	Abracl	ENSMUSG00000078453	0dCtr	-1.25012	8.35516e-05	Foxf2	0.390929	0.296502
30946	Abt1	ENSMUSG00000036376	0dCtr	0.11728	0.598477	Foxf2	-0.626894	0.000252527
80283	Abtb1	ENSMUSG00000030083	0dCtr	0.0602947	0.842467	Foxf2	0.326492	0.161822
99382	Abtb2	ENSMUSG00000032724	0dCtr	-0.985856	2.4917e-06	Foxf2	0.130555	0.633095
113868	Acaa1a	ENSMUSG00000036138	0dCtr	0.751114	0.000614638	Foxf2	0.277453	0.279717
235674	Acaa1b	ENSMUSG00000010651	0dCtr	1.18706	0.000189777	Foxf2	0.474527	0.209486
52538	Acaa2	ENSMUSG00000036880	0dCtr	-0.751486	7.8793e-05	Foxf2	-0.481177	0.0164689
107476	Acaca	ENSMUSG00000020532	0dCtr	0.171771	0.690109	Foxf2	-0.596396	0.0905493
100705	Acacb	ENSMUSG00000042010	0dCtr	-2.45674	1.21423e-06	Foxf2	0.258496	0.650616
71985	Acad10	ENSMUSG00000029456	0dCtr	-0.00883342	0.98407	Foxf2	0.686084	0.000708379
102632	Acad11	ENSMUSG00000090150	0dCtr	-0.288622	0.139247	Foxf2	-0.186662	0.369912
338350	Acad12	ENSMUSG00000042647	0dCtr	-0.261589	0.523773	Foxf2	0.492285	0.160727
66948	Acad8	ENSMUSG00000031969	0dCtr	-0.110851	0.555568	Foxf2	-1.01186	1.8812e-12
229211	Acad9	ENSMUSG00000027710	0dCtr	0.0805278	0.659577	Foxf2	0.119524	0.473769
11363	Acadl	ENSMUSG00000026003	0dCtr	-0.137878	0.32966	Foxf2	0.121004	0.394189
11364	Acadm	ENSMUSG00000062908	0dCtr	1.11492	5.17239e-05	Foxf2	-0.0880269	0.823215
11409	Acads	ENSMUSG00000029545	0dCtr	0.0265577	0.939684	Foxf2	0.660198	0.00229721
66885	Acadsb	ENSMUSG00000030861	0dCtr	0.258777	0.663531	Foxf2	-0.472876	0.385441
11370	Acadvl	ENSMUSG00000018574	0dCtr	-0.239182	0.191025	Foxf2	0.11882	0.556567
11595	Acan	ENSMUSG00000030607	0dCtr	-0.426979	NA	Foxf2	-0.273667	NA
216859	Acap1	ENSMUSG00000001588	0dCtr	0.511139	0.0794741	Foxf2	0.191556	0.583592
78618	Acap2	ENSMUSG00000049076	0dCtr	0.688804	0.187364	Foxf2	-0.911149	0.0766105
140500	Acap3	ENSMUSG00000029033	0dCtr	0.51168	0.0195871	Foxf2	-0.131214	0.630867
110446	Acat1	ENSMUSG00000032047	0dCtr	0.956267	2.46226e-17	Foxf2	0.57261	6.75784e-07
110460	Acat2	ENSMUSG00000023832	0dCtr	0.779593	7.21032e-06	Foxf2	0.387177	0.042437
224530	Acat3	ENSMUSG00000062480	0dCtr	-1.23338	0.0242343	Foxf2	-0.335081	0.602716
170760	Acbd3	ENSMUSG00000026499	0dCtr	0.334271	0.489201	Foxf2	-0.499634	0.275249
67131	Acbd4	ENSMUSG00000056938	0dCtr	0.174034	0.465059	Foxf2	0.373574	0.0712871
74159	Acbd5	ENSMUSG00000026781	0dCtr	1.07156	0.0648499	Foxf2	0.423971	0.543533
72482	Acbd6	ENSMUSG00000033701	0dCtr	0.535023	0.0129428	Foxf2	0.147109	0.578187
78245	Acbd7	ENSMUSG00000026644	0dCtr	0.321018	NA	Foxf2	0	NA
329470	Accs	ENSMUSG00000040272	0dCtr	-0.906525	7.77898e-08	Foxf2	-0.181352	0.374419
381411	Accsl	ENSMUSG00000075023	0dCtr	0.0572314	0.953503	Foxf2	1.84808	0.000593098
497652	Acd	ENSMUSG00000038000	0dCtr	0.0350625	0.898367	Foxf2	-0.0382122	0.881473
11421	Ace	ENSMUSG00000020681	0dCtr	-0.186136	NA	Foxf2	0.329703	NA
70008	Ace2	ENSMUSG00000015405	0dCtr	4.50078	1.78214e-13	Foxf2	0.840863	0.314369
217246	Ace3	ENSMUSG00000101605	0dCtr	2.29781	0.000155082	Foxf2	3.31687	9.93237e-09
171168	Acer1	ENSMUSG00000045019	0dCtr	0.0128424	NA	Foxf2	0	NA
230379	Acer2	ENSMUSG00000038007	0dCtr	0.500138	0.578548	Foxf2	-0.224512	0.819886
66190	Acer3	ENSMUSG00000030760	0dCtr	1.1759	0.000271629	Foxf2	-0.308707	0.445414
11423	Ache	ENSMUSG00000023328	0dCtr	1.07335	0.171056	Foxf2	1.0279	0.214734
56215	Acin1	ENSMUSG00000022185	0dCtr	0.531121	0.00273372	Foxf2	-0.0371826	0.882598
13349	Ackr1	ENSMUSG00000037872	0dCtr	0	NA	Foxf2	0	NA
59289	Ackr2	ENSMUSG00000044534	0dCtr	-0.372521	0.688938	Foxf2	-0.124602	0.906468
12778	Ackr3	ENSMUSG00000044337	0dCtr	1.37149	1.9737e-06	Foxf2	1.0293	0.000604593
252837	Ackr4	ENSMUSG00000079355	0dCtr	0	NA	Foxf2	0	NA
104112	Acly	ENSMUSG00000020917	0dCtr	-0.350389	0.0265702	Foxf2	0.279335	0.0873647
266645	Acmsd	ENSMUSG00000026348	0dCtr	0.156538	NA	Foxf2	0.580163	NA
230161	Acnat1	ENSMUSG00000070985	0dCtr	1.77737	0.014006	Foxf2	1.4512	0.0645339
209186	Acnat2	ENSMUSG00000060317	0dCtr	1.74697	0.00135796	Foxf2	2.14231	6.54381e-05
11428	Aco1	ENSMUSG00000028405	0dCtr	0.264292	0.0574564	Foxf2	0.586759	1.74244e-06
11429	Aco2	ENSMUSG00000022477	0dCtr	0.0756935	0.714798	Foxf2	0.262244	0.11596
16365	Acod1	ENSMUSG00000022126	0dCtr	0.212662	NA	Foxf2	0	NA
26897	Acot1	ENSMUSG00000072949	0dCtr	-0.954856	0.000333433	Foxf2	-0.432442	0.145708
64833	Acot10	ENSMUSG00000047565	0dCtr	-0.00135979	1	Foxf2	0.135254	0.722292
329910	Acot11	ENSMUSG00000034853	0dCtr	-0.743192	0.378192	Foxf2	1.68448	0.0228552
74156	Acot12	ENSMUSG00000021620	0dCtr	0.580013	0.514377	Foxf2	0.270411	0.788244
66834	Acot13	ENSMUSG00000006717	0dCtr	-0.302755	0.171458	Foxf2	0.145708	0.550646
171210	Acot2	ENSMUSG00000021226	0dCtr	-0.720666	0.0274817	Foxf2	-0.0279426	0.951137
171281	Acot3	ENSMUSG00000021228	0dCtr	0	NA	Foxf2	0	NA
171282	Acot4	ENSMUSG00000052392	0dCtr	0	NA	Foxf2	0	NA
217698	Acot5	ENSMUSG00000042540	0dCtr	0	NA	Foxf2	0	NA
217700	Acot6	ENSMUSG00000043487	0dCtr	0	NA	Foxf2	0	NA
70025	Acot7	ENSMUSG00000028937	0dCtr	-0.170967	0.491159	Foxf2	0.0382876	0.894554
170789	Acot8	ENSMUSG00000017307	0dCtr	0.747234	0.000169817	Foxf2	0.866348	5.96001e-06
56360	Acot9	ENSMUSG00000025287	0dCtr	0.149628	0.69667	Foxf2	0.0996629	0.799388
11430	Acox1	ENSMUSG00000020777	0dCtr	-0.13372	0.401755	Foxf2	0.261319	0.0641852
93732	Acox2	ENSMUSG00000021751	0dCtr	0.665952	0.0386412	Foxf2	0.155128	0.704818
80911	Acox3	ENSMUSG00000029098	0dCtr	-1.15588	2.2902e-16	Foxf2	0.0825855	0.663286
74121	Acoxl	ENSMUSG00000027380	0dCtr	-0.191169	0.840013	Foxf2	0.426584	0.635847
11431	Acp1	ENSMUSG00000044573	0dCtr	0.236742	0.553121	Foxf2	-0.65629	0.0666084
11432	Acp2	ENSMUSG00000002103	0dCtr	-0.899747	9.62572e-10	Foxf2	0.136173	0.463405
11433	Acp5	ENSMUSG00000001348	0dCtr	1.41381	0.0568421	Foxf2	1.92915	0.00915339
66659	Acp6	ENSMUSG00000028093	0dCtr	-0.719976	6.71594e-06	Foxf2	-0.459477	0.00573258
101744	Acp7	ENSMUSG00000037469	0dCtr	-1.01448	0.199429	Foxf2	-0.0479929	0.964933
56318	Acpp	ENSMUSG00000032561	0dCtr	-0.575881	0.280959	Foxf2	0.531659	0.269167
100503991	Acpt	ENSMUSG00000012777	0dCtr	NA	NA	Foxf2	NA	NA
11434	Acr	ENSMUSG00000022622	0dCtr	NA	NA	Foxf2	NA	NA
54137	Acrbp	ENSMUSG00000072770	0dCtr	0.709012	0.0335608	Foxf2	-0.114085	0.806988
11451	Acrv1	ENSMUSG00000032110	0dCtr	0	NA	Foxf2	0	NA
94180	Acsbg1	ENSMUSG00000032281	0dCtr	-3.00939	7.31373e-67	Foxf2	-0.263445	0.213777
328845	Acsbg2	ENSMUSG00000024207	0dCtr	-0.00976869	NA	Foxf2	-0.0100302	NA
264895	Acsf2	ENSMUSG00000076435	0dCtr	0.758	0.00106433	Foxf2	1.24584	8.23742e-09
257633	Acsf3	ENSMUSG00000015016	0dCtr	0.480789	0.0131066	Foxf2	0.318198	0.126461
14081	Acsl1	ENSMUSG00000018796	0dCtr	0.0182586	0.949022	Foxf2	-1.02685	4.04131e-10
74205	Acsl3	ENSMUSG00000032883	0dCtr	-0.110011	0.846199	Foxf2	-0.974212	0.0187793
50790	Acsl4	ENSMUSG00000031278	0dCtr	1.12363	0.0124944	Foxf2	-0.32299	0.56489
433256	Acsl5	ENSMUSG00000024981	0dCtr	1.20314	2.92416e-19	Foxf2	0.194729	0.24044
216739	Acsl6	ENSMUSG00000020333	0dCtr	-1.6341	0.0206426	Foxf2	0.287281	0.749024
117147	Acsm1	ENSMUSG00000033533	0dCtr	0.0240945	NA	Foxf2	0	NA
233799	Acsm2	ENSMUSG00000030945	0dCtr	0.0467331	NA	Foxf2	0.0125849	NA
20216	Acsm3	ENSMUSG00000030935	0dCtr	0	NA	Foxf2	0	NA
233801	Acsm4	ENSMUSG00000047026	0dCtr	0	NA	Foxf2	0	NA
272428	Acsm5	ENSMUSG00000030972	0dCtr	0.0128211	NA	Foxf2	0.0352	NA
68738	Acss1	ENSMUSG00000027452	0dCtr	0	NA	Foxf2	0.0125849	NA
60525	Acss2	ENSMUSG00000027605	0dCtr	1.55928	1.64967e-17	Foxf2	1.96891	4.69535e-29
74945	Acss2os	ENSMUSG00000086529	0dCtr	0	NA	Foxf2	0	NA
380660	Acss3	ENSMUSG00000035948	0dCtr	0	NA	Foxf2	0	NA
11459	Acta1	ENSMUSG00000031972	0dCtr	-4.57855	4.36687e-31	Foxf2	2.8421	9.36634e-16
11475	Acta2	ENSMUSG00000035783	0dCtr	-4.82223	1.34802e-35	Foxf2	0.703162	0.0426771
11461	Actb	ENSMUSG00000029580	0dCtr	-0.58933	0.00212489	Foxf2	0.535541	0.00554778
238880	Actbl2	ENSMUSG00000055194	0dCtr	0.438268	0.626459	Foxf2	0.294974	0.762122
11464	Actc1	ENSMUSG00000068614	0dCtr	0.57385	0.420848	Foxf2	0.694521	0.330561
11465	Actg1	ENSMUSG00000062825	0dCtr	-0.5478	0.0350483	Foxf2	0.291725	0.305959
11468	Actg2	ENSMUSG00000059430	0dCtr	-1.76445	0.000721574	Foxf2	1.47864	0.000797553
70362	Actl10	ENSMUSG00000078129	0dCtr	0	NA	Foxf2	0	NA
67722	Actl11	ENSMUSG00000066368	0dCtr	0	NA	Foxf2	0	NA
56456	Actl6a	ENSMUSG00000027671	0dCtr	-0.0639157	0.72604	Foxf2	-0.158349	0.304424
83766	Actl6b	ENSMUSG00000029712	0dCtr	0	NA	Foxf2	0.0125849	NA
11470	Actl7a	ENSMUSG00000070979	0dCtr	0	NA	Foxf2	0	NA
11471	Actl7b	ENSMUSG00000070980	0dCtr	-0.633928	NA	Foxf2	-0.437548	NA
69481	Actl9	ENSMUSG00000092519	0dCtr	0	NA	Foxf2	0	NA
109711	Actn1	ENSMUSG00000015143	0dCtr	-2.02446	2.47137e-38	Foxf2	-0.333895	0.0685497
11472	Actn2	ENSMUSG00000052374	0dCtr	-0.458805	NA	Foxf2	0.473533	NA
11474	Actn3	ENSMUSG00000006457	0dCtr	-0.203638	0.793233	Foxf2	0.57654	0.365334
60595	Actn4	ENSMUSG00000054808	0dCtr	0.24879	0.242098	Foxf2	0.23407	0.274088
56444	Actr10	ENSMUSG00000021076	0dCtr	-0.102578	0.573574	Foxf2	0.00244418	0.991489
54130	Actr1a	ENSMUSG00000025228	0dCtr	-0.520835	0.00121536	Foxf2	-0.151047	0.436135
226977	Actr1b	ENSMUSG00000037351	0dCtr	-0.107563	0.62813	Foxf2	-0.0528676	0.820068
66713	Actr2	ENSMUSG00000020152	0dCtr	0.129533	0.82674	Foxf2	-0.400908	0.427011
74117	Actr3	ENSMUSG00000026341	0dCtr	-0.204333	0.53615	Foxf2	-0.103905	0.770148
242894	Actr3b	ENSMUSG00000056367	0dCtr	-0.862406	0.287757	Foxf2	0.603382	0.482798
109275	Actr5	ENSMUSG00000037761	0dCtr	0.649036	0.00243116	Foxf2	-0.0742728	0.801295
67019	Actr6	ENSMUSG00000019948	0dCtr	-0.445542	0.454815	Foxf2	-0.828547	0.136498
56249	Actr8	ENSMUSG00000015971	0dCtr	-0.0862606	0.633404	Foxf2	-0.0774613	0.664358
73360	Actrt1	ENSMUSG00000046615	0dCtr	NA	NA	Foxf2	NA	NA
73353	Actrt2	ENSMUSG00000051276	0dCtr	0	NA	Foxf2	0	NA
76652	Actrt3	ENSMUSG00000037737	0dCtr	0.0487564	NA	Foxf2	0	NA
11477	Acvr1	ENSMUSG00000026836	0dCtr	-1.7962	2.34148e-34	Foxf2	-1.06673	2.10694e-13
11479	Acvr1b	ENSMUSG00000000532	0dCtr	0.33576	0.0422333	Foxf2	0.678318	4.09966e-06
269275	Acvr1c	ENSMUSG00000026834	0dCtr	0	NA	Foxf2	0	NA
11480	Acvr2a	ENSMUSG00000052155	0dCtr	0.462408	0.220645	Foxf2	-0.112353	0.807722
11481	Acvr2b	ENSMUSG00000061393	0dCtr	0.122251	0.695445	Foxf2	-0.562566	0.0209127
11482	Acvrl1	ENSMUSG00000000530	0dCtr	-2.21155	0.000237179	Foxf2	-1.84265	0.00272606
109652	Acy1	ENSMUSG00000023262	0dCtr	0.0965084	0.73383	Foxf2	0.122717	0.645733
71670	Acy3	ENSMUSG00000024866	0dCtr	0.27929	0.203311	Foxf2	0.858941	2.47553e-06
66204	Acyp1	ENSMUSG00000008822	0dCtr	-0.0715877	0.817531	Foxf2	0.39528	0.0795561
75572	Acyp2	ENSMUSG00000060923	0dCtr	0	NA	Foxf2	0	NA
11486	Ada	ENSMUSG00000017697	0dCtr	0.36801	0.1284	Foxf2	0.305087	0.226644
21744	Adad1	ENSMUSG00000027719	0dCtr	0	NA	Foxf2	0	NA
75773	Adad2	ENSMUSG00000024266	0dCtr	0	NA	Foxf2	0	NA
75894	Adal	ENSMUSG00000027259	0dCtr	0.479473	0.198601	Foxf2	0.0131698	0.979658
11487	Adam10	ENSMUSG00000054693	0dCtr	-0.192145	0.732393	Foxf2	-0.214902	0.693491
11488	Adam11	ENSMUSG00000020926	0dCtr	-1.44889	0.0145545	Foxf2	0.234557	0.741717
11489	Adam12	ENSMUSG00000054555	0dCtr	0	NA	Foxf2	0.462604	NA
11490	Adam15	ENSMUSG00000028041	0dCtr	-0.39096	0.0883477	Foxf2	-0.18418	0.474786
11491	Adam17	ENSMUSG00000052593	0dCtr	0.167072	0.733605	Foxf2	-0.554364	0.173038
13524	Adam18	ENSMUSG00000031552	0dCtr	0	NA	Foxf2	0.0125849	NA
11492	Adam19	ENSMUSG00000011256	0dCtr	-0.0950127	NA	Foxf2	0.235245	NA
280668	Adam1a	ENSMUSG00000072647	0dCtr	0.303409	0.647205	Foxf2	-0.331255	0.628099
280667	Adam1b	ENSMUSG00000062438	0dCtr	0	NA	Foxf2	0	NA
11495	Adam2	ENSMUSG00000022039	0dCtr	-0.0213736	NA	Foxf2	0.0274715	NA
384806	Adam20	ENSMUSG00000046282	0dCtr	NA	NA	Foxf2	NA	NA
56622	Adam21	ENSMUSG00000008438	0dCtr	-0.211764	0.824857	Foxf2	0.526568	0.554532
11496	Adam22	ENSMUSG00000040537	0dCtr	-0.383097	NA	Foxf2	-0.370556	NA
23792	Adam23	ENSMUSG00000025964	0dCtr	-0.131179	0.903316	Foxf2	1.10188	0.157505
13526	Adam24	ENSMUSG00000046723	0dCtr	NA	NA	Foxf2	NA	NA
23793	Adam25	ENSMUSG00000071937	0dCtr	NA	NA	Foxf2	NA	NA
13525	Adam26a	ENSMUSG00000048516	0dCtr	0	NA	Foxf2	0	NA
382007	Adam26b	ENSMUSG00000063900	0dCtr	0	NA	Foxf2	0	NA
13522	Adam28	ENSMUSG00000014725	0dCtr	-0.184933	0.794248	Foxf2	0.506116	0.429912
244486	Adam29	ENSMUSG00000046258	0dCtr	NA	NA	Foxf2	NA	NA
11497	Adam3	ENSMUSG00000031553	0dCtr	0	NA	Foxf2	0	NA
71078	Adam30	ENSMUSG00000043468	0dCtr	0	NA	Foxf2	0	NA
353188	Adam32	ENSMUSG00000037437	0dCtr	0.300381	0.739559	Foxf2	1.42319	0.0584959
110751	Adam33	ENSMUSG00000027318	0dCtr	0.290365	0.762434	Foxf2	0.717948	0.39397
252866	Adam34	ENSMUSG00000079058	0dCtr	0	NA	Foxf2	0	NA
546055	Adam39	ENSMUSG00000054033	0dCtr	NA	NA	Foxf2	NA	NA
11498	Adam4	ENSMUSG00000072972	0dCtr	-0.073608	NA	Foxf2	0.0949346	NA
11499	Adam5	ENSMUSG00000031554	0dCtr	0	NA	Foxf2	0	NA
238406	Adam6a	ENSMUSG00000043945	0dCtr	NA	NA	Foxf2	NA	NA
238405	Adam6b	ENSMUSG00000051804	0dCtr	NA	NA	Foxf2	NA	NA
11500	Adam7	ENSMUSG00000022056	0dCtr	0	NA	Foxf2	0	NA
11501	Adam8	ENSMUSG00000025473	0dCtr	-1.53181	1.33359e-14	Foxf2	0.46554	0.0369016
11502	Adam9	ENSMUSG00000031555	0dCtr	-0.0539666	0.921169	Foxf2	-0.0669322	0.895572
58860	Adamdec1	ENSMUSG00000022057	0dCtr	0	NA	Foxf2	0	NA
11504	Adamts1	ENSMUSG00000022893	0dCtr	0.279683	0.564195	Foxf2	-0.039069	0.946967
224697	Adamts10	ENSMUSG00000024299	0dCtr	-0.0446869	0.904338	Foxf2	0.391442	0.1398
239337	Adamts12	ENSMUSG00000047497	0dCtr	-0.933005	0.220677	Foxf2	-0.924056	0.246391
279028	Adamts13	ENSMUSG00000014852	0dCtr	0.441353	0.618422	Foxf2	2.4049	0.000707012
237360	Adamts14	ENSMUSG00000059901	0dCtr	-0.247299	NA	Foxf2	0.412254	NA
235130	Adamts15	ENSMUSG00000033453	0dCtr	0.258974	NA	Foxf2	0.697232	NA
271127	Adamts16	ENSMUSG00000049538	0dCtr	-4.61839	3.33506e-22	Foxf2	-2.82243	5.26563e-13
233332	Adamts17	ENSMUSG00000058145	0dCtr	0	NA	Foxf2	0.0286569	NA
208936	Adamts18	ENSMUSG00000053399	0dCtr	0	NA	Foxf2	0	NA
240322	Adamts19	ENSMUSG00000053441	0dCtr	0	NA	Foxf2	0	NA
216725	Adamts2	ENSMUSG00000036545	0dCtr	0	1	Foxf2	0	1
223838	Adamts20	ENSMUSG00000022449	0dCtr	0	NA	Foxf2	0	NA
330119	Adamts3	ENSMUSG00000043635	0dCtr	0.584734	0.485361	Foxf2	0.080303	0.939496
240913	Adamts4	ENSMUSG00000006403	0dCtr	-3.70441	2.53266e-37	Foxf2	-2.19365	3.54409e-18
23794	Adamts5	ENSMUSG00000022894	0dCtr	-0.47569	NA	Foxf2	-0.264616	NA
108154	Adamts6	ENSMUSG00000046169	0dCtr	-2.73638	1.42031e-06	Foxf2	-1.52978	0.0083531
108153	Adamts7	ENSMUSG00000032363	0dCtr	-3.85479	1.23043e-22	Foxf2	0.0563911	0.875063
30806	Adamts8	ENSMUSG00000031994	0dCtr	-0.426267	NA	Foxf2	-0.414151	NA
101401	Adamts9	ENSMUSG00000030022	0dCtr	0	NA	Foxf2	0	NA
77739	Adamtsl1	ENSMUSG00000066113	0dCtr	-0.412674	0.631594	Foxf2	0.0807998	0.939505
77794	Adamtsl2	ENSMUSG00000036040	0dCtr	-4.11885	4.71347e-13	Foxf2	-3.06993	2.59812e-08
269959	Adamtsl3	ENSMUSG00000070469	0dCtr	-0.638216	NA	Foxf2	-0.868943	NA
229595	Adamtsl4	ENSMUSG00000015850	0dCtr	-0.540168	0.0298338	Foxf2	-0.438981	0.0884844
66548	Adamtsl5	ENSMUSG00000043822	0dCtr	0.779026	0.000603976	Foxf2	0.572415	0.0156469
231821	Adap1	ENSMUSG00000056413	0dCtr	4.22865	4.18541e-53	Foxf2	2.64159	1.33218e-21
216991	Adap2	ENSMUSG00000020709	0dCtr	0.598976	0.473545	Foxf2	-0.052436	0.960512
56417	Adar	ENSMUSG00000027951	0dCtr	0.030479	0.897913	Foxf2	-0.00303136	0.990193
110532	Adarb1	ENSMUSG00000020262	0dCtr	-1.78721	2.36323e-16	Foxf2	-0.986633	7.44398e-06
94191	Adarb2	ENSMUSG00000052551	0dCtr	0	NA	Foxf2	0	NA
30947	Adat1	ENSMUSG00000031949	0dCtr	-0.346003	0.128059	Foxf2	-0.0288381	0.923313
66757	Adat2	ENSMUSG00000019808	0dCtr	0.314776	0.123005	Foxf2	-0.420689	0.0487646
100113398	Adat3	ENSMUSG00000035370	0dCtr	1.35141	0.00027721	Foxf2	-0.0919291	0.865632
72113	Adck1	ENSMUSG00000021044	0dCtr	-0.466838	0.018034	Foxf2	0.371845	0.0613034
57869	Adck2	ENSMUSG00000046947	0dCtr	0.0646004	0.811758	Foxf2	0.254399	0.241007
268822	Adck5	ENSMUSG00000022550	0dCtr	0.907018	1.01583e-05	Foxf2	0.0108551	0.973443
432530	Adcy1	ENSMUSG00000020431	0dCtr	1.02523	0.199914	Foxf2	0.553089	0.547702
271639	Adcy10	ENSMUSG00000026567	0dCtr	0	NA	Foxf2	0	NA
210044	Adcy2	ENSMUSG00000021536	0dCtr	0.153277	NA	Foxf2	0	NA
104111	Adcy3	ENSMUSG00000020654	0dCtr	-0.972817	0.206847	Foxf2	0.000856515	1
104110	Adcy4	ENSMUSG00000022220	0dCtr	-0.0097666	NA	Foxf2	-0.0100302	NA
224129	Adcy5	ENSMUSG00000022840	0dCtr	-0.194591	NA	Foxf2	0.0520818	NA
11512	Adcy6	ENSMUSG00000022994	0dCtr	0.507094	0.0138064	Foxf2	0.531005	0.00930383
11513	Adcy7	ENSMUSG00000031659	0dCtr	-5.58145	7.28214e-52	Foxf2	-0.428593	0.17675
11514	Adcy8	ENSMUSG00000022376	0dCtr	-0.218587	0.816299	Foxf2	0.226242	0.81115
11515	Adcy9	ENSMUSG00000005580	0dCtr	0.0279154	0.94131	Foxf2	1.39894	6.45719e-11
11516	Adcyap1	ENSMUSG00000024256	0dCtr	0	NA	Foxf2	0	NA
11517	Adcyap1r1	ENSMUSG00000029778	0dCtr	-0.0211163	NA	Foxf2	0.0125849	NA
11518	Add1	ENSMUSG00000029106	0dCtr	-0.690216	3.4876e-08	Foxf2	-0.28008	0.0431497
11519	Add2	ENSMUSG00000030000	0dCtr	-3.38411	2.17506e-81	Foxf2	-1.11825	1.2461e-10
27360	Add3	ENSMUSG00000025026	0dCtr	0.695973	0.00511203	Foxf2	-1.52267	3.19849e-11
215772	Adgb	ENSMUSG00000050994	0dCtr	0.134073	NA	Foxf2	0	NA
52389	Adgra1	ENSMUSG00000025475	0dCtr	-5.99338	1.35269e-73	Foxf2	-0.707159	0.00648635
78560	Adgra2	ENSMUSG00000031486	0dCtr	-1.41346	0.0462105	Foxf2	-0.0669786	0.946371
70693	Adgra3	ENSMUSG00000029090	0dCtr	-1.12047	1.28672e-09	Foxf2	-0.89149	1.27211e-06
107831	Adgrb1	ENSMUSG00000034730	0dCtr	0.329732	0.734748	Foxf2	1.13827	0.167043
230775	Adgrb2	ENSMUSG00000028782	0dCtr	-0.380443	0.332803	Foxf2	0.416223	0.281359
[truncated: 22,455 more rows]

## Sheet: signLog2FC1_siFoxf2vsCtrl4d
EG	SYMBOL	ENSEMBL	vs_4dsiCtrl	log2FoldChange	padj
17384	Mmp10	ENSMUSG00000047562	Foxf2	-4.77636	4.37307e-25
12835	Col6a3	ENSMUSG00000048126	Foxf2	-4.49477	2.40961e-26
14238	Foxf2	ENSMUSG00000038402	Foxf2	-4.39136	2.84991e-109
26360	Angptl2	ENSMUSG00000004105	Foxf2	-4.37269	6.83014e-32
14613	Gja5	ENSMUSG00000057123	Foxf2	-4.15838	1.82568e-20
231633	Tmem119	ENSMUSG00000054675	Foxf2	-4.13162	2.5138e-30
18596	Pdgfrb	ENSMUSG00000024620	Foxf2	-4.03954	4.61977e-45
14918	Gucy2d	ENSMUSG00000074003	Foxf2	-3.51517	3.96554e-08
66195	Lce1g	ENSMUSG00000027919	Foxf2	-3.38268	9.41425e-18
17395	Mmp9	ENSMUSG00000017737	Foxf2	-3.34683	5.57623e-10
11602	Angpt4	ENSMUSG00000027460	Foxf2	-3.20974	6.69597e-20
16156	Il11	ENSMUSG00000004371	Foxf2	-3.19609	2.24129e-17
20271	Scn5a	ENSMUSG00000032511	Foxf2	-3.13031	7.60361e-10
12489	Cd33	ENSMUSG00000004609	Foxf2	-3.12079	4.69248e-07
235534	Pxylp1	ENSMUSG00000043587	Foxf2	-3.08402	9.57275e-72
77794	Adamtsl2	ENSMUSG00000036040	Foxf2	-3.06993	2.59812e-08
16985	Lsp1	ENSMUSG00000018819	Foxf2	-3.06613	2.40283e-31
12797	Cnn1	ENSMUSG00000001349	Foxf2	-3.03763	1.6808e-12
14127	Fcer1g	ENSMUSG00000058715	Foxf2	-2.86086	1.68452e-05
22403	Wisp2	ENSMUSG00000027656	Foxf2	-2.83846	3.89691e-30
18584	Pde8a	ENSMUSG00000025584	Foxf2	-2.83637	4.57397e-14
207215	Fbxo40	ENSMUSG00000047746	Foxf2	-2.82337	4.42068e-06
271127	Adamts16	ENSMUSG00000049538	Foxf2	-2.82243	5.26563e-13
21956	Tnnt2	ENSMUSG00000026414	Foxf2	-2.71242	4.70359e-39
594843	Has2os	ENSMUSG00000086541	Foxf2	-2.64129	8.22804e-05
622473	Ripply1	ENSMUSG00000072945	Foxf2	-2.61553	0.000115866
80284	Smim12	ENSMUSG00000042380	Foxf2	-2.60743	1.3886e-43
228801	Bpifb1	ENSMUSG00000027485	Foxf2	-2.60328	2.05444e-05
14118	Fbn1	ENSMUSG00000027204	Foxf2	-2.55568	1.06512e-11
236899	Pcyt1b	ENSMUSG00000035246	Foxf2	-2.54526	5.59203e-20
235505	Cd109	ENSMUSG00000046186	Foxf2	-2.46575	1.87717e-07
13041	Ctsw	ENSMUSG00000024910	Foxf2	-2.44989	1.06609e-12
66725	Lrrk2	ENSMUSG00000036273	Foxf2	-2.42538	3.79577e-07
69638	Enho	ENSMUSG00000028445	Foxf2	-2.42055	0.000179844
15162	Hck	ENSMUSG00000003283	Foxf2	-2.40077	3.66443e-09
53619	Blcap	ENSMUSG00000067787	Foxf2	-2.36631	2.24709e-46
68519	Eml1	ENSMUSG00000058070	Foxf2	-2.34626	2.01278e-34
11568	Aebp1	ENSMUSG00000020473	Foxf2	-2.33711	1.68715e-13
76073	Pcgf5	ENSMUSG00000024805	Foxf2	-2.32694	4.15838e-55
20776	Tmie	ENSMUSG00000049555	Foxf2	-2.32412	1.18437e-11
11419	Asic1	ENSMUSG00000023017	Foxf2	-2.32302	9.64778e-07
58859	Efemp2	ENSMUSG00000024909	Foxf2	-2.31773	1.63107e-11
68792	Srpx2	ENSMUSG00000031253	Foxf2	-2.31569	0.000805266
104886	Rab15	ENSMUSG00000021062	Foxf2	-2.30052	8.15264e-06
17750	Mt2	ENSMUSG00000031762	Foxf2	-2.29518	1.66313e-37
12555	Cdh15	ENSMUSG00000031962	Foxf2	-2.29194	0.000453912
67718	Lce1h	ENSMUSG00000049593	Foxf2	-2.28071	0.000134088
232156	Slc4a5	ENSMUSG00000068323	Foxf2	-2.26864	3.38977e-08
20491	Sla	ENSMUSG00000022372	Foxf2	-2.21776	7.4574e-09
226041	Pgm5	ENSMUSG00000041731	Foxf2	-2.20903	3.89681e-05
240913	Adamts4	ENSMUSG00000006403	Foxf2	-2.19365	3.54409e-18
69332	Lelp1	ENSMUSG00000027927	Foxf2	-2.18266	0.00265665
100039239	Gm2115	NA	Foxf2	-2.17487	0.000225506
14789	P3h3	ENSMUSG00000023191	Foxf2	-2.17105	1.67793e-09
666060	Frmpd1	ENSMUSG00000035615	Foxf2	-2.1497	2.20168e-19
12345	Capzb	ENSMUSG00000028745	Foxf2	-2.13587	1.24763e-51
11435	Chrna1	ENSMUSG00000027107	Foxf2	-2.12158	2.00261e-08
18406	Orm2	ENSMUSG00000061540	Foxf2	-2.09465	0.000184722
216001	Micu1	ENSMUSG00000020111	Foxf2	-2.09	9.05264e-42
67726	Fam114a2	ENSMUSG00000020523	Foxf2	-2.07847	3.08549e-67
320782	Tmem154	ENSMUSG00000056498	Foxf2	-2.06865	0.0050619
27528	Nrep	ENSMUSG00000042834	Foxf2	-2.05971	4.13113e-21
19335	Rab23	ENSMUSG00000004768	Foxf2	-2.04914	5.91936e-22
20454	St3gal5	ENSMUSG00000056091	Foxf2	-2.04622	3.50696e-25
228357	Lrp4	ENSMUSG00000027253	Foxf2	-2.0423	2.98381e-05
16797	Lat	ENSMUSG00000030742	Foxf2	-2.02711	0.00049279
17164	Mapkapk2	ENSMUSG00000016528	Foxf2	-2.01918	6.60152e-41
21923	Tnc	ENSMUSG00000028364	Foxf2	-2.00793	4.69357e-15
20833	Ssrp1	ENSMUSG00000027067	Foxf2	-2.00309	2.71383e-75
633640	Tmem267	ENSMUSG00000074634	Foxf2	-2.00077	1.1853e-23
69538	Antxr1	ENSMUSG00000033420	Foxf2	-1.99974	3.41648e-12
235459	Gtf2a2	ENSMUSG00000033543	Foxf2	-1.99167	8.94856e-21
259302	Srgap3	ENSMUSG00000030257	Foxf2	-1.99138	4.05248e-06
20355	Sema4f	ENSMUSG00000000627	Foxf2	-1.99051	6.4049e-14
67141	Fbxo5	ENSMUSG00000019773	Foxf2	-1.98587	4.47511e-09
23887	Ggt5	ENSMUSG00000006344	Foxf2	-1.97416	0.000206408
69627	Fam89a	ENSMUSG00000043068	Foxf2	-1.95553	6.07745e-06
66953	Cdca7	ENSMUSG00000055612	Foxf2	-1.94912	5.56539e-50
629159	1700008J07Rik	ENSMUSG00000101225	Foxf2	-1.94788	8.69378e-09
234463	Tmem184c	ENSMUSG00000031617	Foxf2	-1.94758	2.24705e-07
66634	Mcm8	ENSMUSG00000027353	Foxf2	-1.94033	2.2313e-08
12313	Calm1	ENSMUSG00000001175	Foxf2	-1.93765	6.27599e-19
20168	Rtn3	ENSMUSG00000024758	Foxf2	-1.93304	1.43267e-59
240332	Slc6a7	ENSMUSG00000052026	Foxf2	-1.92083	0.00877016
230103	Npr2	ENSMUSG00000028469	Foxf2	-1.92063	1.40385e-09
16161	Il12rb1	ENSMUSG00000000791	Foxf2	-1.91454	1.62309e-05
20873	Plk4	ENSMUSG00000025758	Foxf2	-1.91212	9.45488e-05
17231	Mcpt8	ENSMUSG00000022157	Foxf2	-1.89743	2.77939e-09
226652	Arhgap30	ENSMUSG00000048865	Foxf2	-1.88661	0.000155465
209737	Kif15	ENSMUSG00000036768	Foxf2	-1.88222	0.000385016
319901	Dsel	ENSMUSG00000038702	Foxf2	-1.88221	0.000531188
270091	Lrrc36	ENSMUSG00000054320	Foxf2	-1.88105	0.0120935
14461	Gata2	ENSMUSG00000015053	Foxf2	-1.8806	0.00543809
14086	Fscn1	ENSMUSG00000029581	Foxf2	-1.87525	2.79878e-05
17121	Mxd3	ENSMUSG00000021485	Foxf2	-1.86413	3.85736e-12
270190	Ephb1	ENSMUSG00000032537	Foxf2	-1.85847	2.02162e-10
71962	Gatsl3	ENSMUSG00000020424	Foxf2	-1.85761	1.5836e-18
117606	Boc	ENSMUSG00000022687	Foxf2	-1.85301	0.0110419
66309	Tmem128	ENSMUSG00000067365	Foxf2	-1.85209	1.27821e-22
13924	Ptprv	NA	Foxf2	-1.84534	2.77297e-05
21939	Cd40	ENSMUSG00000017652	Foxf2	-1.84463	0.00403982
11482	Acvrl1	ENSMUSG00000000530	Foxf2	-1.84265	0.00272606
171463	Il17rd	ENSMUSG00000040717	Foxf2	-1.83101	2.09883e-07
71963	Cdca4	ENSMUSG00000047832	Foxf2	-1.82954	2.29684e-39
277343	Wfdc8	ENSMUSG00000070533	Foxf2	-1.82875	0.00342117
78892	Crispld2	ENSMUSG00000031825	Foxf2	-1.82435	9.34782e-10
66569	Gdpd1	ENSMUSG00000061666	Foxf2	-1.82269	1.26421e-18
58250	Chst11	ENSMUSG00000034612	Foxf2	-1.81948	2.30442e-09
15484	Hsd11b2	ENSMUSG00000031891	Foxf2	-1.81147	9.39184e-07
78286	Nav2	ENSMUSG00000052512	Foxf2	-1.80933	2.75652e-10
234258	Neil3	ENSMUSG00000039396	Foxf2	-1.80884	3.28524e-07
17748	Mt1	ENSMUSG00000031765	Foxf2	-1.80287	3.33138e-18
15364	Hmga2	ENSMUSG00000056758	Foxf2	-1.79926	9.79484e-12
21973	Top2a	ENSMUSG00000020914	Foxf2	-1.79303	0.00147838
70788	Klhl30	ENSMUSG00000026308	Foxf2	-1.79283	4.90231e-13
69664	Krtap1-5	ENSMUSG00000047253	Foxf2	-1.78206	2.31758e-05
234479	Gm4890	NA	Foxf2	-1.77721	2.76498e-05
71898	Apol9b	ENSMUSG00000068246	Foxf2	-1.77101	3.16304e-07
108797	Mex3b	ENSMUSG00000057706	Foxf2	-1.7672	4.99076e-10
14282	Fosb	ENSMUSG00000003545	Foxf2	-1.74741	3.22235e-06
23888	Gpc6	ENSMUSG00000058571	Foxf2	-1.74583	3.67647e-13
76890	Memo1	ENSMUSG00000058704	Foxf2	-1.73828	1.8507e-37
68549	Sgol2a	ENSMUSG00000026039	Foxf2	-1.73821	0.00539819
13209	Ddx6	ENSMUSG00000032097	Foxf2	-1.73733	4.34858e-06
217378	Dnajc27	ENSMUSG00000020657	Foxf2	-1.7307	1.64933e-10
67731	Fbxo32	ENSMUSG00000022358	Foxf2	-1.72956	1.01851e-11
102075	Plekhg4	ENSMUSG00000014782	Foxf2	-1.72873	6.30758e-12
235631	Prss50	ENSMUSG00000048752	Foxf2	-1.72095	0.00165452
71026	Speer3	ENSMUSG00000067855	Foxf2	-1.71583	0.00224004
14365	Fzd3	ENSMUSG00000007989	Foxf2	-1.71276	1.07887e-09
76441	Daam2	ENSMUSG00000040260	Foxf2	-1.70378	0.000685242
12173	Bnc1	ENSMUSG00000025105	Foxf2	-1.70331	2.18355e-10
12316	Aspm	ENSMUSG00000033952	Foxf2	-1.70162	0.010042
22137	Ttk	ENSMUSG00000038379	Foxf2	-1.69995	0.00346731
22343	Lin7c	ENSMUSG00000027162	Foxf2	-1.696	0.000893522
12111	Bgn	ENSMUSG00000031375	Foxf2	-1.69242	0.000530101
20317	Serpinf1	ENSMUSG00000000753	Foxf2	-1.69187	1.155e-12
268697	Ccnb1	ENSMUSG00000041431	Foxf2	-1.68414	3.41066e-07
12816	Col12a1	ENSMUSG00000032332	Foxf2	-1.68139	8.49993e-05
21859	Timp3	ENSMUSG00000020044	Foxf2	-1.68136	0.00144868
77727	6030468B19Rik	ENSMUSG00000025573	Foxf2	-1.67337	0.0275967
272322	Arntl2	ENSMUSG00000040187	Foxf2	-1.67216	1.84685e-07
76477	Pcolce2	ENSMUSG00000015354	Foxf2	-1.67147	8.27853e-10
20737	Spn	ENSMUSG00000051457	Foxf2	-1.67142	2.65426e-13
216877	Dhx33	ENSMUSG00000040620	Foxf2	-1.67054	2.49163e-17
140743	Rem2	ENSMUSG00000022176	Foxf2	-1.66983	0.00762668
218581	Depdc1b	ENSMUSG00000021697	Foxf2	-1.66451	1.56677e-16
74770	Hhatl	ENSMUSG00000032523	Foxf2	-1.6617	0.0244648
73212	3110082I17Rik	ENSMUSG00000053553	Foxf2	-1.66036	1.90288e-19
67052	Ndc80	ENSMUSG00000024056	Foxf2	-1.6572	4.01768e-05
67486	Polr3g	ENSMUSG00000035834	Foxf2	-1.6542	0.000243646
71819	Kif23	ENSMUSG00000032254	Foxf2	-1.6467	1.34123e-08
15559	Htr2b	ENSMUSG00000026228	Foxf2	-1.64471	0.028784
20970	Sdc3	ENSMUSG00000025743	Foxf2	-1.63755	1.155e-12
12775	Ccr7	ENSMUSG00000037944	Foxf2	-1.62712	0.00139725
22152	Tubb3	ENSMUSG00000062380	Foxf2	-1.62462	0.000154171
71791	Cpa4	ENSMUSG00000039070	Foxf2	-1.62388	0.0357299
78303	Hist3h2ba	ENSMUSG00000056895	Foxf2	-1.62062	0.0314343
272589	Tbcel	ENSMUSG00000037287	Foxf2	-1.61994	8.43487e-12
81003	Trim23	ENSMUSG00000021712	Foxf2	-1.61611	0.0151403
22431	Wt1	ENSMUSG00000016458	Foxf2	-1.61534	0.0163976
69974	2810405F15Rik	NA	Foxf2	-1.61313	0.0340208
56464	Ctsf	ENSMUSG00000083282	Foxf2	-1.6112	1.43681e-20
245670	Rragb	ENSMUSG00000041658	Foxf2	-1.60855	7.26138e-06
613264	1810020O05Rik	ENSMUSG00000089997	Foxf2	-1.60701	0.019247
14163	Fgd1	ENSMUSG00000025265	Foxf2	-1.60695	8.1662e-22
77976	Nuak1	ENSMUSG00000020032	Foxf2	-1.60341	2.92719e-14
30944	Zfp354c	ENSMUSG00000044807	Foxf2	-1.60215	0.00811674
22775	Zik1	ENSMUSG00000030393	Foxf2	-1.60144	0.0119315
108907	Nusap1	ENSMUSG00000027306	Foxf2	-1.60093	0.00249681
13008	Csrp2	ENSMUSG00000020186	Foxf2	-1.59985	5.66389e-11
210094	Iglon5	ENSMUSG00000013367	Foxf2	-1.59477	1.18994e-05
100313943	Snora26	ENSMUSG00000093355	Foxf2	-1.59258	0.0274266
73804	Kif2c	ENSMUSG00000028678	Foxf2	-1.58172	6.20873e-17
12400	Cbfb	ENSMUSG00000031885	Foxf2	-1.58012	1.60501e-07
67893	Tmem86a	ENSMUSG00000010307	Foxf2	-1.57929	6.39294e-17
327958	Pitpnm3	ENSMUSG00000040543	Foxf2	-1.57731	8.71036e-09
72543	Mvb12b	ENSMUSG00000038740	Foxf2	-1.56989	8.68616e-29
12890	Cplx2	ENSMUSG00000025867	Foxf2	-1.56592	0.0425942
629820	Gm7008	ENSMUSG00000035983	Foxf2	-1.56298	0.0427762
68815	Btbd10	ENSMUSG00000038187	Foxf2	-1.56117	7.05773e-09
71338	Tprg	ENSMUSG00000048399	Foxf2	-1.56034	0.00312904
19200	Pstpip1	ENSMUSG00000032322	Foxf2	-1.55687	6.34952e-06
70417	Megf10	ENSMUSG00000024593	Foxf2	-1.55193	0.0247392
269941	Chsy1	ENSMUSG00000032640	Foxf2	-1.55005	2.84498e-08
60504	Il21r	ENSMUSG00000030745	Foxf2	-1.54833	0.0414176
279029	Stkld1	ENSMUSG00000049897	Foxf2	-1.54457	0.042437
215280	Wipf1	ENSMUSG00000075284	Foxf2	-1.54039	1.48971e-15
18187	Nrp2	ENSMUSG00000025969	Foxf2	-1.53836	3.40624e-10
108154	Adamts6	ENSMUSG00000046169	Foxf2	-1.52978	0.0083531
57265	Fzd2	ENSMUSG00000050288	Foxf2	-1.52564	4.98543e-15
69982	Spink2	ENSMUSG00000053030	Foxf2	-1.52478	0.0155583
66136	Znrd1	ENSMUSG00000036315	Foxf2	-1.52306	6.36211e-19
27360	Add3	ENSMUSG00000025026	Foxf2	-1.52267	3.19849e-11
80986	Ckap2	ENSMUSG00000037725	Foxf2	-1.52125	5.76086e-05
15270	H2afx	ENSMUSG00000049932	Foxf2	-1.50971	3.10468e-12
12416	Cbx2	ENSMUSG00000025577	Foxf2	-1.50907	1.35448e-19
72415	Sgol1	ENSMUSG00000023940	Foxf2	-1.50728	1.08852e-05
104806	Fancm	ENSMUSG00000055884	Foxf2	-1.50489	0.00927716
434215	Lrrc32	ENSMUSG00000090958	Foxf2	-1.50451	9.39516e-13
17427	Mns1	ENSMUSG00000032221	Foxf2	-1.50282	0.0188014
101602	AI467606	ENSMUSG00000045165	Foxf2	-1.50133	8.37775e-06
21809	Tgfb3	ENSMUSG00000021253	Foxf2	-1.5006	0.000480355
244667	Disc1	ENSMUSG00000043051	Foxf2	-1.49901	0.0265203
110956	D17H6S56E-5	NA	Foxf2	-1.49854	4.32616e-18
69046	Isca1	ENSMUSG00000044792	Foxf2	-1.49516	4.04876e-09
50772	Mapk6	ENSMUSG00000042688	Foxf2	-1.49326	0.000149157
226841	Vash2	ENSMUSG00000037568	Foxf2	-1.49277	3.72293e-16
22402	Wisp1	ENSMUSG00000005124	Foxf2	-1.48947	0.000102426
16997	Ltbp2	ENSMUSG00000002020	Foxf2	-1.48722	9.78255e-05
75974	Dock11	ENSMUSG00000031093	Foxf2	-1.48522	0.0450022
13822	Epb41l2	ENSMUSG00000019978	Foxf2	-1.48511	1.12229e-06
242669	Azin2	ENSMUSG00000028789	Foxf2	-1.48352	2.87111e-14
381293	Kif14	ENSMUSG00000041498	Foxf2	-1.48316	0.000157742
228785	Mylk2	ENSMUSG00000027470	Foxf2	-1.477	0.0392977
66949	Trim59	ENSMUSG00000034317	Foxf2	-1.47609	0.000102265
68026	2810417H13Rik	ENSMUSG00000040204	Foxf2	-1.47357	3.02781e-05
26432	Plod2	ENSMUSG00000032374	Foxf2	-1.4706	0.00119908
14314	Fstl1	ENSMUSG00000022816	Foxf2	-1.46708	0.0319778
232339	Ankrd26	ENSMUSG00000007827	Foxf2	-1.46676	0.0171521
270906	Prr11	ENSMUSG00000020493	Foxf2	-1.45702	4.32565e-07
225995	D030056L22Rik	ENSMUSG00000047044	Foxf2	-1.45698	5.80356e-23
72981	Prkrir	ENSMUSG00000030753	Foxf2	-1.45608	2.25968e-06
269582	Clspn	ENSMUSG00000042489	Foxf2	-1.45557	0.000137196
17475	Mpdz	ENSMUSG00000028402	Foxf2	-1.4488	0.00186694
23871	Ets1	ENSMUSG00000032035	Foxf2	-1.44262	2.03984e-06
23806	Arih1	ENSMUSG00000025234	Foxf2	-1.43639	2.88335e-05
16324	Inhbb	ENSMUSG00000037035	Foxf2	-1.43624	4.43216e-13
12623	Ces1g	ENSMUSG00000057074	Foxf2	-1.434	0.0247392
78619	Zfp449	ENSMUSG00000073176	Foxf2	-1.43148	0.0352151
100503197	Gm19589	ENSMUSG00000100798	Foxf2	-1.42833	0.00358181
268880	Xxylt1	ENSMUSG00000047434	Foxf2	-1.4279	1.39949e-16
16551	Kif11	ENSMUSG00000012443	Foxf2	-1.42727	0.0181953
104184	Blmh	ENSMUSG00000020840	Foxf2	-1.42603	2.71867e-25
116701	Fgfrl1	ENSMUSG00000008090	Foxf2	-1.42532	1.09233e-16
216152	Plppr3	ENSMUSG00000035835	Foxf2	-1.42455	0.0431748
171530	Ucn2	ENSMUSG00000049699	Foxf2	-1.42403	0.00624617
381511	Pdp1	ENSMUSG00000049225	Foxf2	-1.42364	0.000910782
399603	Fam84b	ENSMUSG00000072568	Foxf2	-1.41658	5.82693e-06
226518	Nmnat2	ENSMUSG00000042751	Foxf2	-1.41372	1.22371e-07
107526	Gimap4	ENSMUSG00000054435	Foxf2	-1.41049	0.0491124
268515	Bahcc1	ENSMUSG00000039741	Foxf2	-1.40788	2.19051e-06
192662	Arhgdia	ENSMUSG00000025132	Foxf2	-1.40634	5.52112e-19
319149	Hist1h3d	ENSMUSG00000099583	Foxf2	-1.40437	0.0429839
12235	Bub1	ENSMUSG00000027379	Foxf2	-1.40298	0.0234283
12193	Zfp36l2	ENSMUSG00000045817	Foxf2	-1.40202	4.91031e-07
320982	Arl4c	ENSMUSG00000049866	Foxf2	-1.39875	2.08886e-18
238831	Ppwd1	ENSMUSG00000021713	Foxf2	-1.39175	0.00813596
76365	Tbx18	ENSMUSG00000032419	Foxf2	-1.39017	0.00146907
12452	Ccng2	ENSMUSG00000029385	Foxf2	-1.38888	9.80698e-07
14159	Fes	ENSMUSG00000053158	Foxf2	-1.3871	0.0141384
319719	Simc1	ENSMUSG00000043183	Foxf2	-1.38403	3.9924e-05
319727	A330035P11Rik	NA	Foxf2	-1.38376	0.026038
751536	Mir711	ENSMUSG00000076142	Foxf2	-1.38173	0.0207891
14431	Gamt	ENSMUSG00000020150	Foxf2	-1.38172	0.000337113
69479	1700029J07Rik	ENSMUSG00000071103	Foxf2	-1.38101	0.0479825
72668	Skida1	ENSMUSG00000054074	Foxf2	-1.37637	0.00861229
22021	Tpst1	ENSMUSG00000034118	Foxf2	-1.37599	9.00428e-21
102920	Cenpi	ENSMUSG00000031262	Foxf2	-1.37508	0.000385663
109212	Fam64a	ENSMUSG00000020808	Foxf2	-1.37468	3.43875e-15
19702	Ren2	ENSMUSG00000070645	Foxf2	-1.37314	0.0343825
668171	Zxda	NA	Foxf2	-1.37085	0.0250633
218194	Phactr1	ENSMUSG00000054728	Foxf2	-1.37082	0.04535
233071	Arhgap33	ENSMUSG00000036882	Foxf2	-1.36953	2.12132e-05
80281	Cttnbp2nl	ENSMUSG00000062127	Foxf2	-1.36863	2.77589e-07
12931	Crlf1	ENSMUSG00000007888	Foxf2	-1.36627	9.0062e-08
21399	Tcea1	ENSMUSG00000033813	Foxf2	-1.3581	0.0029698
623474	Rad54b	ENSMUSG00000078773	Foxf2	-1.35744	0.00196245
217337	Srp68	ENSMUSG00000020780	Foxf2	-1.35647	9.62861e-29
17865	Mybl2	ENSMUSG00000017861	Foxf2	-1.35472	9.89194e-11
436230	BC065397	ENSMUSG00000087368	Foxf2	-1.35189	0.0236305
108000	Cenpf	ENSMUSG00000026605	Foxf2	-1.35131	0.0469093
98403	Zfp451	ENSMUSG00000042197	Foxf2	-1.35028	9.12301e-05
70472	Atad2	ENSMUSG00000022360	Foxf2	-1.34709	0.0216844
14202	Fhl4	ENSMUSG00000050035	Foxf2	-1.34445	0.0136595
99633	Adgrl2	ENSMUSG00000028184	Foxf2	-1.3436	6.52972e-06
20448	St6galnac4	ENSMUSG00000079442	Foxf2	-1.34167	3.10911e-09
76899	Golga1	ENSMUSG00000026754	Foxf2	-1.34157	0.00292663
228421	Kif18a	ENSMUSG00000027115	Foxf2	-1.34128	0.0450632
26886	Cenph	ENSMUSG00000045273	Foxf2	-1.34003	1.34946e-07
76044	Ncapg2	ENSMUSG00000042029	Foxf2	-1.33934	0.0193094
12417	Cbx3	ENSMUSG00000029836	Foxf2	-1.33838	0.00216167
244421	Lonrf1	ENSMUSG00000039633	Foxf2	-1.33814	3.26234e-06
73124	Golim4	ENSMUSG00000034109	Foxf2	-1.33588	0.00106965
73230	Bmper	ENSMUSG00000031963	Foxf2	-1.33359	0.00356342
13244	Degs1	ENSMUSG00000038633	Foxf2	-1.33276	1.64051e-30
20750	Spp1	ENSMUSG00000029304	Foxf2	-1.33274	0.000384097
104082	Wdr7	ENSMUSG00000040560	Foxf2	-1.33197	7.09561e-05
102633081	Gm12610	NA	Foxf2	-1.32899	0.0364431
11787	Apbb2	ENSMUSG00000029207	Foxf2	-1.32341	1.40905e-06
319710	Frmd6	ENSMUSG00000048285	Foxf2	-1.32113	6.57321e-09
269855	Ssc5d	ENSMUSG00000035279	Foxf2	-1.31789	1.44822e-07
12236	Bub1b	ENSMUSG00000040084	Foxf2	-1.3153	4.20836e-11
17245	Mdm1	ENSMUSG00000020212	Foxf2	-1.31394	2.32175e-11
50875	Tmod3	ENSMUSG00000058587	Foxf2	-1.31347	0.00137077
211548	Nomo1	ENSMUSG00000030835	Foxf2	-1.30868	1.9473e-17
14042	Ext1	ENSMUSG00000061731	Foxf2	-1.30748	2.73225e-23
73340	Nptxr	ENSMUSG00000022421	Foxf2	-1.30668	6.8605e-14
68743	Anln	ENSMUSG00000036777	Foxf2	-1.30516	0.00384078
60411	Cenpk	ENSMUSG00000021714	Foxf2	-1.30486	0.00227244
252966	Cables2	ENSMUSG00000038990	Foxf2	-1.30223	7.94787e-20
19348	Kif20a	ENSMUSG00000003779	Foxf2	-1.30097	6.49252e-13
84004	Mcam	ENSMUSG00000032135	Foxf2	-1.29996	2.87135e-09
72185	Dbndd1	ENSMUSG00000031970	Foxf2	-1.29807	0.000745656
12393	Runx2	ENSMUSG00000039153	Foxf2	-1.29663	6.61408e-07
19701	Ren1	ENSMUSG00000070645	Foxf2	-1.29661	0.0443919
101565	Ccp110	ENSMUSG00000033904	Foxf2	-1.2958	0.0482807
74107	Cep55	ENSMUSG00000024989	Foxf2	-1.29321	0.00115122
245128	AU018091	ENSMUSG00000054753	Foxf2	-1.29306	0.000530436
110958	M1ap	ENSMUSG00000030041	Foxf2	-1.28949	0.000986414
545156	Kalrn	ENSMUSG00000061751	Foxf2	-1.28461	1.2644e-05
66964	Golt1b	ENSMUSG00000030245	Foxf2	-1.28404	1.39472e-09
12033	Bcap29	ENSMUSG00000020650	Foxf2	-1.28373	0.00349961
66912	Bzw2	ENSMUSG00000020547	Foxf2	-1.28184	3.69502e-18
238799	Tnpo1	ENSMUSG00000009470	Foxf2	-1.27938	1.01841e-06
71085	Arhgap19	ENSMUSG00000025154	Foxf2	-1.2786	3.70912e-08
72393	Faim2	ENSMUSG00000023011	Foxf2	-1.27821	6.81146e-05
56438	Rbx1	ENSMUSG00000022400	Foxf2	-1.27736	2.56074e-17
67121	Mastl	ENSMUSG00000026779	Foxf2	-1.27627	0.0407434
71067	4933411E08Rik	NA	Foxf2	-1.27561	1.0648e-16
56278	Gkap1	ENSMUSG00000021552	Foxf2	-1.27279	0.000101354
56434	Tspan3	ENSMUSG00000032324	Foxf2	-1.2717	3.682e-24
504193	Npcd	ENSMUSG00000089837	Foxf2	-1.27058	4.51205e-14
432763	Prr7	ENSMUSG00000034686	Foxf2	-1.26963	0.0247981
66970	Ssbp2	ENSMUSG00000003992	Foxf2	-1.26838	9.12757e-12
70454	Cenpl	ENSMUSG00000026708	Foxf2	-1.268	3.23548e-05
18938	Ppp1r14b	ENSMUSG00000056612	Foxf2	-1.26501	2.8362e-10
74762	Mdga1	ENSMUSG00000043557	Foxf2	-1.26499	0.0316383
67204	Eif2s2	ENSMUSG00000074656	Foxf2	-1.26409	0.0334862
14688	Gnb1	ENSMUSG00000029064	Foxf2	-1.26297	2.91062e-35
12394	Runx1	ENSMUSG00000022952	Foxf2	-1.26181	5.19084e-08
78558	Htra3	ENSMUSG00000029096	Foxf2	-1.26094	4.55225e-05
22750	Zfp9	ENSMUSG00000072623	Foxf2	-1.25819	0.00724813
207728	Pde2a	ENSMUSG00000030653	Foxf2	-1.25758	2.7559e-05
14660	Gls	ENSMUSG00000026103	Foxf2	-1.25733	0.00189694
104215	Rhoq	ENSMUSG00000024143	Foxf2	-1.25715	0.000239076
269639	Zfp512	ENSMUSG00000062761	Foxf2	-1.25627	1.71024e-13
208628	Kntc1	ENSMUSG00000029414	Foxf2	-1.25553	0.00591941
67102	D16Ertd472e	ENSMUSG00000022864	Foxf2	-1.25426	0.00249637
14062	F2r	ENSMUSG00000048376	Foxf2	-1.25359	5.25855e-07
13605	Ect2	ENSMUSG00000027699	Foxf2	-1.25274	0.00567136
56454	Aldh18a1	ENSMUSG00000025007	Foxf2	-1.25214	4.64525e-16
434205	Gm20744	ENSMUSG00000109145	Foxf2	-1.24985	0.000308641
78767	Efcab11	ENSMUSG00000021176	Foxf2	-1.24961	1.10134e-06
104625	Cnot6	ENSMUSG00000020362	Foxf2	-1.24961	0.00597487
75317	Parpbp	ENSMUSG00000035365	Foxf2	-1.24514	0.00180803
245007	Zbtb38	ENSMUSG00000040433	Foxf2	-1.24446	0.0212092
77057	Ston1	ENSMUSG00000033855	Foxf2	-1.24339	8.28682e-06
210973	Kbtbd2	ENSMUSG00000059486	Foxf2	-1.2411	0.000194693
74747	Ddit4	ENSMUSG00000020108	Foxf2	-1.238	1.66939e-08
69922	Vrk2	ENSMUSG00000064090	Foxf2	-1.238	1.34106e-06
14595	B4galt1	ENSMUSG00000028413	Foxf2	-1.23798	5.0278e-13
106014	Fam19a5	ENSMUSG00000054863	Foxf2	-1.23769	1.76453e-14
227289	Gpbar1	ENSMUSG00000064272	Foxf2	-1.23697	0.000806952
72776	Sass6	ENSMUSG00000027959	Foxf2	-1.23695	0.00242386
106369	Ypel1	ENSMUSG00000022773	Foxf2	-1.2336	1.58336e-12
56068	Ammecr1	ENSMUSG00000042225	Foxf2	-1.23054	0.0178475
21844	Tiam1	ENSMUSG00000002489	Foxf2	-1.22895	2.33964e-05
12144	Blm	ENSMUSG00000030528	Foxf2	-1.22889	0.00513762
24136	Zeb2	ENSMUSG00000026872	Foxf2	-1.2254	0.0207476
12738	Cldn2	ENSMUSG00000047230	Foxf2	-1.22261	7.37939e-07
15416	Hoxb8	ENSMUSG00000056648	Foxf2	-1.22238	0.000150446
218734	3830406C13Rik	ENSMUSG00000033111	Foxf2	-1.22136	0.0105634
21825	Thbs1	ENSMUSG00000040152	Foxf2	-1.2205	0.000956151
211651	Fancd2	ENSMUSG00000034023	Foxf2	-1.2197	0.00144933
70779	Prdm5	ENSMUSG00000029913	Foxf2	-1.21554	0.00165815
18514	Pbx1	ENSMUSG00000052534	Foxf2	-1.21506	0.000533665
100316680	Mir1903	ENSMUSG00000084523	Foxf2	-1.21305	0.024908
12534	Cdk1	ENSMUSG00000019942	Foxf2	-1.21191	1.94674e-15
69716	Trip13	ENSMUSG00000021569	Foxf2	-1.20985	3.36522e-08
71307	1700018A04Rik	ENSMUSG00000038408	Foxf2	-1.20913	0.00492913
102465791	Mir7688	ENSMUSG00000098679	Foxf2	-1.20883	0.0489599
22592	Ercc5	ENSMUSG00000026048	Foxf2	-1.20732	0.00233546
668166	Zxdb	ENSMUSG00000073062	Foxf2	-1.20449	0.0105036
100502630	Gm15545	ENSMUSG00000087138	Foxf2	-1.20355	0.00240323
78294	Rps27a	ENSMUSG00000020460	Foxf2	-1.20343	0.00511325
19660	Rbp2	ENSMUSG00000032454	Foxf2	-1.20336	0.000707561
56195	Ptbp2	ENSMUSG00000028134	Foxf2	-1.20333	0.00985646
545389	Cep170	ENSMUSG00000057335	Foxf2	-1.20254	0.0342692
77889	Lbh	ENSMUSG00000024063	Foxf2	-1.2007	3.05564e-06
22034	Traf6	ENSMUSG00000027164	Foxf2	-1.20054	1.38046e-05
99100	Cep152	ENSMUSG00000068394	Foxf2	-1.19898	0.00431539
74006	Dnm1l	ENSMUSG00000022789	Foxf2	-1.19597	0.0098858
67533	Ppfibp1	ENSMUSG00000016487	Foxf2	-1.19544	0.00180983
76380	Cep112	ENSMUSG00000020728	Foxf2	-1.19528	0.0266988
235584	Dusp7	ENSMUSG00000053716	Foxf2	-1.19342	1.74207e-08
17754	Map1a	ENSMUSG00000027254	Foxf2	-1.19307	0.020446
19128	Pros1	ENSMUSG00000022912	Foxf2	-1.1907	0.000330999
234776	Atmin	ENSMUSG00000047388	Foxf2	-1.1906	1.97386e-16
229517	Slc25a44	ENSMUSG00000050144	Foxf2	-1.19006	1.36525e-20
194655	Klf11	ENSMUSG00000020653	Foxf2	-1.18849	1.16701e-06
108671	Dnajc9	ENSMUSG00000021811	Foxf2	-1.18847	1.92777e-19
74998	Rab11fip2	ENSMUSG00000040022	Foxf2	-1.18683	0.0438847
213081	Wdr19	ENSMUSG00000037890	Foxf2	-1.18615	0.000896699
214804	Syde2	ENSMUSG00000036863	Foxf2	-1.18452	0.00305444
20460	Stil	ENSMUSG00000028718	Foxf2	-1.1806	0.0201703
58172	Sertad2	ENSMUSG00000049800	Foxf2	-1.18006	1.14616e-05
109333	Pkn2	ENSMUSG00000004591	Foxf2	-1.17912	0.00920746
211488	Ado	ENSMUSG00000057134	Foxf2	-1.17878	7.35502e-13
664862	Gpr137b-ps	NA	Foxf2	-1.17774	4.69615e-08
270118	Maml2	ENSMUSG00000031925	Foxf2	-1.17479	0.0207672
68146	Arl13b	ENSMUSG00000022911	Foxf2	-1.17411	0.00850031
319477	6030419C18Rik	ENSMUSG00000066607	Foxf2	-1.17206	4.07786e-07
76969	Chst1	ENSMUSG00000027221	Foxf2	-1.17079	0.0260197
26374	Rfwd2	ENSMUSG00000040782	Foxf2	-1.16968	1.52775e-05
237222	Ofd1	ENSMUSG00000040586	Foxf2	-1.16907	0.00933251
66176	Nat9	ENSMUSG00000015542	Foxf2	-1.16875	1.81883e-10
19650	Rbl1	ENSMUSG00000027641	Foxf2	-1.16762	0.00106555
100952	Emilin1	ENSMUSG00000029163	Foxf2	-1.16737	0.00635602
12442	Ccnb2	ENSMUSG00000032218	Foxf2	-1.16687	2.51653e-17
14231	Fkbp7	ENSMUSG00000002732	Foxf2	-1.16502	8.37191e-09
56150	Mad2l1	ENSMUSG00000029910	Foxf2	-1.16485	9.76379e-10
50791	Magi2	ENSMUSG00000040003	Foxf2	-1.16469	0.00521222
71878	Fam83d	ENSMUSG00000027654	Foxf2	-1.16466	6.01722e-09
16553	Kif13a	ENSMUSG00000021375	Foxf2	-1.16415	0.000127954
244550	Podnl1	ENSMUSG00000012889	Foxf2	-1.16255	0.0115862
78658	Ncapd3	ENSMUSG00000035024	Foxf2	-1.16198	0.00510705
73945	Otud4	ENSMUSG00000036990	Foxf2	-1.16127	0.0123829
241950	Bbs12	ENSMUSG00000051444	Foxf2	-1.1604	0.00291601
20135	Rrm2	ENSMUSG00000020649	Foxf2	-1.16033	1.33265e-18
14733	Gpc1	ENSMUSG00000034220	Foxf2	-1.15903	1.9689e-06
58184	Cnot9	ENSMUSG00000026174	Foxf2	-1.15875	1.08388e-20
68964	Ctc1	ENSMUSG00000020898	Foxf2	-1.1585	4.75475e-16
72119	Tpx2	ENSMUSG00000027469	Foxf2	-1.15697	0.000263115
114615	Elac1	ENSMUSG00000036941	Foxf2	-1.15671	7.59296e-05
17279	Melk	ENSMUSG00000035683	Foxf2	-1.15503	8.52658e-11
235559	Topbp1	ENSMUSG00000032555	Foxf2	-1.15378	0.00359168
108946	Zzz3	ENSMUSG00000039068	Foxf2	-1.1537	0.00608549
17876	Myef2	ENSMUSG00000027201	Foxf2	-1.15354	0.0161568
20822	Trove2	ENSMUSG00000018199	Foxf2	-1.15164	0.0413011
52033	Pbk	ENSMUSG00000022033	Foxf2	-1.15162	0.000140985
14369	Fzd7	ENSMUSG00000041075	Foxf2	-1.15098	4.46026e-06
12532	Cdc25c	ENSMUSG00000044201	Foxf2	-1.15005	8.18791e-09
14784	Grb2	ENSMUSG00000059923	Foxf2	-1.14868	9.9495e-23
16571	Kif4	ENSMUSG00000034311	Foxf2	-1.14725	0.0156624
268857	Nlrc3	ENSMUSG00000049871	Foxf2	-1.14578	0.00383339
56419	Diaph3	ENSMUSG00000022021	Foxf2	-1.14567	0.0215037
64602	Ireb2	ENSMUSG00000032293	Foxf2	-1.14519	0.0300063
75914	Exoc6b	ENSMUSG00000033769	Foxf2	-1.1441	0.00143417
213696	Duoxa1	ENSMUSG00000027224	Foxf2	-1.14337	0.0310062
494448	Cbx6	ENSMUSG00000089715	Foxf2	-1.14226	1.70063e-10
17827	Mtx1	ENSMUSG00000064068	Foxf2	-1.14211	1.02592e-10
226844	Mfsd7b	ENSMUSG00000066595	Foxf2	-1.14103	0.00180313
100526796	Cahm	NA	Foxf2	-1.14081	0.0487879
76854	Gper1	ENSMUSG00000053647	Foxf2	-1.13896	0.000157593
67452	Pnpla8	ENSMUSG00000036257	Foxf2	-1.13594	0.0448946
108689	Obfc1	ENSMUSG00000042694	Foxf2	-1.13554	5.15278e-16
77011	Ticrr	ENSMUSG00000046591	Foxf2	-1.13538	6.44083e-06
66993	Smarcd3	ENSMUSG00000028949	Foxf2	-1.13538	1.66412e-09
240672	Dusp5	ENSMUSG00000034765	Foxf2	-1.13423	7.32549e-05
218952	Fermt2	ENSMUSG00000037712	Foxf2	-1.13268	0.000671961
29870	Gtse1	ENSMUSG00000022385	Foxf2	-1.13266	6.20895e-13
56177	Olfm1	ENSMUSG00000026833	Foxf2	-1.13255	5.50724e-06
80744	Cwc22	ENSMUSG00000027014	Foxf2	-1.1317	0.0243877
227059	Slc39a10	ENSMUSG00000025986	Foxf2	-1.1316	0.023745
93703	Pcdhgb6	ENSMUSG00000103088	Foxf2	-1.13036	1.092e-08
16978	Lrrfip1	ENSMUSG00000026305	Foxf2	-1.12883	3.68014e-05
52679	E2f7	ENSMUSG00000020185	Foxf2	-1.12875	3.0628e-06
66011	Ranbp17	ENSMUSG00000040594	Foxf2	-1.12736	0.00215021
382018	Unc13a	ENSMUSG00000034799	Foxf2	-1.12726	0.000399358
229663	Csde1	ENSMUSG00000068823	Foxf2	-1.12668	0.0439937
56878	Rbms1	ENSMUSG00000026970	Foxf2	-1.12415	0.00101245
18008	Nes	ENSMUSG00000004891	Foxf2	-1.12391	2.73009e-05
100041480	Gm9833	ENSMUSG00000049230	Foxf2	-1.12356	0.0221505
18080	Nin	ENSMUSG00000021068	Foxf2	-1.12351	0.0150554
54711	Plagl2	ENSMUSG00000051413	Foxf2	-1.12328	2.33401e-09
217864	Rcor1	ENSMUSG00000037896	Foxf2	-1.12134	0.0138821
18817	Plk1	ENSMUSG00000030867	Foxf2	-1.12075	7.63782e-09
93708	Pcdhgc5	ENSMUSG00000102543	Foxf2	-1.1207	3.13968e-08
20401	Sh3bp1	ENSMUSG00000022436	Foxf2	-1.11991	2.04284e-07
94221	Gopc	ENSMUSG00000019861	Foxf2	-1.11963	0.00239173
353187	Nr1d2	ENSMUSG00000021775	Foxf2	-1.11829	0.0157589
11519	Add2	ENSMUSG00000030000	Foxf2	-1.11825	1.2461e-10
16185	Il2rb	ENSMUSG00000068227	Foxf2	-1.11765	0.00444258
74585	Sppl3	ENSMUSG00000029550	Foxf2	-1.11506	1.7756e-14
11790	Speg	ENSMUSG00000026207	Foxf2	-1.111	0.000202373
16402	Itga5	ENSMUSG00000000555	Foxf2	-1.11065	1.61944e-07
21887	Tle3	ENSMUSG00000032280	Foxf2	-1.10891	7.5471e-06
93704	Pcdhgb7	ENSMUSG00000104063	Foxf2	-1.10861	3.12798e-08
217449	Trappc12	ENSMUSG00000020628	Foxf2	-1.10707	4.20963e-13
93716	Pcdhga8	ENSMUSG00000103897	Foxf2	-1.1056	2.21986e-08
65973	Asph	ENSMUSG00000028207	Foxf2	-1.10552	0.00207665
20481	Ski	ENSMUSG00000029050	Foxf2	-1.10439	2.02087e-06
72735	Eldr	NA	Foxf2	-1.10379	0.00273314
54141	Spag5	ENSMUSG00000002055	Foxf2	-1.10259	9.4802e-09
72836	Pot1b	ENSMUSG00000024174	Foxf2	-1.10221	0.0310062
381259	Tmem237	ENSMUSG00000038079	Foxf2	-1.10196	4.07226e-11
106512	Gpsm3	ENSMUSG00000034786	Foxf2	-1.10115	8.1416e-06
12301	Cacybp	ENSMUSG00000014226	Foxf2	-1.10098	0.00118672
16499	Kcnab3	ENSMUSG00000018470	Foxf2	-1.10077	3.60856e-10
18186	Nrp1	ENSMUSG00000025810	Foxf2	-1.09958	0.000119289
102941	B630019K06Rik	ENSMUSG00000052364	Foxf2	-1.09952	5.38252e-07
11630	Aim1	ENSMUSG00000019866	Foxf2	-1.09948	9.37626e-05
78177	Ninl	ENSMUSG00000068115	Foxf2	-1.09903	9.30675e-05
93723	Pcdhga11	ENSMUSG00000102742	Foxf2	-1.09892	3.63273e-08
93701	Pcdhgb4	ENSMUSG00000103585	Foxf2	-1.09856	3.46032e-08
15259	Hipk3	ENSMUSG00000027177	Foxf2	-1.0985	0.0299934
17764	Mtf1	ENSMUSG00000028890	Foxf2	-1.09838	1.07588e-08
93724	Pcdhga12	ENSMUSG00000102428	Foxf2	-1.0967	3.19242e-08
71409	Fmnl2	ENSMUSG00000036053	Foxf2	-1.09662	0.0141165
20877	Aurkb	ENSMUSG00000020897	Foxf2	-1.09626	5.05851e-12
93717	Pcdhga9	ENSMUSG00000102440	Foxf2	-1.09612	4.01026e-08
17755	Map1b	ENSMUSG00000052727	Foxf2	-1.09501	0.0258869
208084	Pif1	ENSMUSG00000041064	Foxf2	-1.09368	4.16091e-05
210106	Papd7	ENSMUSG00000034575	Foxf2	-1.09354	7.42289e-13
20613	Snai1	ENSMUSG00000042821	Foxf2	-1.09304	2.65734e-05
67877	Naa20	ENSMUSG00000002728	Foxf2	-1.09276	1.46108e-07
212153	Ccdc191	ENSMUSG00000022701	Foxf2	-1.09203	0.0154911
93700	Pcdhgb2	ENSMUSG00000102748	Foxf2	-1.09152	2.14254e-08
225164	Mib1	ENSMUSG00000024294	Foxf2	-1.09125	0.00597487
218973	Wdhd1	ENSMUSG00000037572	Foxf2	-1.09116	0.00264191
93722	Pcdhga10	ENSMUSG00000102222	Foxf2	-1.09047	4.1024e-08
93702	Pcdhgb5	ENSMUSG00000103749	Foxf2	-1.09016	5.19084e-08
93713	Pcdhga5	ENSMUSG00000103567	Foxf2	-1.08995	3.80208e-08
93714	Pcdhga6	ENSMUSG00000103793	Foxf2	-1.0895	2.95849e-08
75785	Klhl24	ENSMUSG00000062901	Foxf2	-1.08943	0.0368908
93711	Pcdhga3	ENSMUSG00000104346	Foxf2	-1.08912	6.63095e-08
93710	Pcdhga2	ENSMUSG00000103332	Foxf2	-1.08881	3.42464e-08
192734	Lrrc75b	ENSMUSG00000046807	Foxf2	-1.08873	3.53987e-05
751526	Mir719	ENSMUSG00000076270	Foxf2	-1.08768	0.0406445
73251	Setd7	ENSMUSG00000037111	Foxf2	-1.08763	0.000587995
100384868	Gm37013	ENSMUSG00000103458	Foxf2	-1.08733	4.38161e-08
103611159	Gm38667	NA	Foxf2	-1.08729	4.48355e-08
103611158	Gm38666	NA	Foxf2	-1.08726	4.57351e-08
93699	Pcdhgb1	ENSMUSG00000103037	Foxf2	-1.08724	4.62561e-08
109624	Cald1	ENSMUSG00000029761	Foxf2	-1.08597	0.00382806
70645	Oip5	ENSMUSG00000072980	Foxf2	-1.08499	1.16276e-06
228482	Arhgap11a	ENSMUSG00000041219	Foxf2	-1.08374	0.013324
67329	1700018L02Rik	NA	Foxf2	-1.08358	2.1688e-06
13803	Enc1	ENSMUSG00000041773	Foxf2	-1.08352	1.07952e-06
71972	Dnmbp	ENSMUSG00000025195	Foxf2	-1.08323	1.11982e-14
12062	Bdkrb2	ENSMUSG00000021070	Foxf2	-1.0824	0.00224519
93705	Pcdhgb8	ENSMUSG00000103081	Foxf2	-1.08219	5.85851e-08
93707	Pcdhgc4	ENSMUSG00000023036	Foxf2	-1.08172	5.25969e-08
269033	4930503L19Rik	ENSMUSG00000044906	Foxf2	-1.08119	0.0144441
76800	Usp42	ENSMUSG00000051306	Foxf2	-1.0809	7.80338e-05
26611	Rcn2	ENSMUSG00000032320	Foxf2	-1.08014	4.91688e-09
209462	Hace1	ENSMUSG00000038822	Foxf2	-1.07902	0.0132592
93715	Pcdhga7	ENSMUSG00000103472	Foxf2	-1.07618	6.0029e-08
223752	Gramd4	ENSMUSG00000035900	Foxf2	-1.07612	3.26611e-10
219151	Scara3	ENSMUSG00000034463	Foxf2	-1.076	1.03129e-14
108927	Lhfp	ENSMUSG00000048332	Foxf2	-1.07397	3.96824e-10
268977	Ltbp1	ENSMUSG00000001870	Foxf2	-1.07365	1.72985e-06
59013	Hnrnph1	ENSMUSG00000007850	Foxf2	-1.07242	0.00655367
26934	Racgap1	ENSMUSG00000023015	Foxf2	-1.0721	2.07902e-16
108100	Baiap2	ENSMUSG00000025372	Foxf2	-1.07164	1.04757e-06
11636	Ak1	ENSMUSG00000026817	Foxf2	-1.06986	1.19531e-06
236930	Ercc6l	ENSMUSG00000051220	Foxf2	-1.06917	0.0358355
52206	Anapc4	ENSMUSG00000029176	Foxf2	-1.06826	0.00036701
54651	Usp27x	ENSMUSG00000046269	Foxf2	-1.06723	0.00766987
11477	Acvr1	ENSMUSG00000026836	Foxf2	-1.06673	2.10694e-13
108912	Cdca2	ENSMUSG00000048922	Foxf2	-1.06554	2.66004e-09
17217	Mcm4	ENSMUSG00000022673	Foxf2	-1.06543	1.31877e-05
12615	Cenpa	ENSMUSG00000029177	Foxf2	-1.06539	6.67746e-11
73668	Ttc21b	ENSMUSG00000034848	Foxf2	-1.06474	0.00274327
280411	Lix1l	ENSMUSG00000049288	Foxf2	-1.06331	2.15536e-15
170625	Snx18	ENSMUSG00000042364	Foxf2	-1.06255	1.37988e-06
16950	Loxl3	ENSMUSG00000000693	Foxf2	-1.06098	0.0169807
19414	Rasa3	ENSMUSG00000031453	Foxf2	-1.0592	3.10824e-15
14268	Fn1	ENSMUSG00000026193	Foxf2	-1.05688	9.8498e-05
67828	Lce1f	ENSMUSG00000042124	Foxf2	-1.05602	0.0417603
93709	Pcdhga1	ENSMUSG00000103144	Foxf2	-1.05524	1.36018e-08
216858	Kctd11	ENSMUSG00000046731	Foxf2	-1.05439	7.80869e-07
67746	4930577N17Rik	ENSMUSG00000087440	Foxf2	-1.05421	9.93988e-06
226419	Dyrk3	ENSMUSG00000016526	Foxf2	-1.05418	9.61647e-08
70998	Phf6	ENSMUSG00000025626	Foxf2	-1.05306	0.0132296
235323	Usp28	ENSMUSG00000032267	Foxf2	-1.05291	0.000339448
216049	Zfp365	ENSMUSG00000037855	Foxf2	-1.05288	0.0108862
54352	Irx5	ENSMUSG00000031737	Foxf2	-1.05201	4.10652e-05
12696	Cirbp	ENSMUSG00000045193	Foxf2	-1.04845	4.57315e-09
76566	Rflnb	ENSMUSG00000020846	Foxf2	-1.04708	4.05551e-08
67443	Map1lc3b	ENSMUSG00000031812	Foxf2	-1.04668	8.71131e-12
72145	Wdfy3	ENSMUSG00000043940	Foxf2	-1.04543	0.0059817
13712	Elk1	ENSMUSG00000009406	Foxf2	-1.04534	4.81308e-13
75747	Sesn3	ENSMUSG00000032009	Foxf2	-1.04534	1.33234e-05
20479	Vps4b	ENSMUSG00000009907	Foxf2	-1.04507	0.00237679
72486	Rnf219	ENSMUSG00000022120	Foxf2	-1.045	0.0204823
214855	Arid5a	ENSMUSG00000037447	Foxf2	-1.04486	3.51544e-05
93706	Pcdhgc3	ENSMUSG00000102918	Foxf2	-1.04379	5.17122e-07
13714	Elk4	ENSMUSG00000026436	Foxf2	-1.04374	0.0178602
11982	Atp10a	ENSMUSG00000025324	Foxf2	-1.04318	1.7947e-09
78923	Chsy3	ENSMUSG00000058152	Foxf2	-1.04225	0.00138295
76843	Dtl	ENSMUSG00000037474	Foxf2	-1.04145	0.0211803
17128	Smad4	ENSMUSG00000024515	Foxf2	-1.04006	1.25097e-09
108099	Prkag2	ENSMUSG00000028944	Foxf2	-1.03981	6.63217e-25
13557	E2f3	ENSMUSG00000016477	Foxf2	-1.03918	2.23499e-06
67225	Rnpc3	ENSMUSG00000027981	Foxf2	-1.03912	0.0179384
68014	Zwilch	ENSMUSG00000032400	Foxf2	-1.03902	0.000752302
93683	Glce	ENSMUSG00000032252	Foxf2	-1.03882	0.0194638
14263	Fmo5	ENSMUSG00000028088	Foxf2	-1.03828	0.00599658
19654	Rbm6	ENSMUSG00000032582	Foxf2	-1.03773	0.0195859
93712	Pcdhga4	ENSMUSG00000103677	Foxf2	-1.03607	4.10438e-08
70549	Tln2	ENSMUSG00000052698	Foxf2	-1.03548	2.35422e-07
59016	Thap11	ENSMUSG00000036442	Foxf2	-1.03516	4.97404e-11
20851	Stat5b	ENSMUSG00000020919	Foxf2	-1.0349	1.12734e-09
100604	Lrrc8c	ENSMUSG00000054720	Foxf2	-1.03402	1.50471e-10
11737	Anp32a	ENSMUSG00000032249	Foxf2	-1.03329	1.09849e-15
320299	Iqcb1	ENSMUSG00000022837	Foxf2	-1.0332	0.0314798
17199	Mc1r	ENSMUSG00000074037	Foxf2	-1.03139	0.0334581
319586	Celf5	ENSMUSG00000034818	Foxf2	-1.03048	0.0247876
75292	Prkd3	ENSMUSG00000024070	Foxf2	-1.02986	0.0261602
12021	Bard1	ENSMUSG00000026196	Foxf2	-1.02976	0.00030686
14081	Acsl1	ENSMUSG00000018796	Foxf2	-1.02685	4.04131e-10
50789	Fbxl3	ENSMUSG00000022124	Foxf2	-1.02682	0.0240708
12545	Cdc7	ENSMUSG00000029283	Foxf2	-1.02581	0.00491756
19411	Rarg	ENSMUSG00000001288	Foxf2	-1.02484	1.54083e-07
76901	Jade2	ENSMUSG00000020387	Foxf2	-1.02401	9.65583e-07
78521	B230219D22Rik	ENSMUSG00000045767	Foxf2	-1.02388	0.029663
641340	Nrbf2	ENSMUSG00000075000	Foxf2	-1.02283	6.29144e-06
225997	Trpm6	ENSMUSG00000024727	Foxf2	-1.02274	0.00756323
22341	Vegfc	ENSMUSG00000031520	Foxf2	-1.02146	0.0143076
18195	Nsf	ENSMUSG00000034187	Foxf2	-1.02086	1.10037e-12
22421	Wnt7a	ENSMUSG00000030093	Foxf2	-1.02024	5.53496e-05
12447	Ccne1	ENSMUSG00000002068	Foxf2	-1.01996	5.2865e-10
66934	Dsn1	ENSMUSG00000027635	Foxf2	-1.01843	1.21897e-06
230971	Megf6	ENSMUSG00000057751	Foxf2	-1.01507	0.00262074
16649	Kpna4	ENSMUSG00000027782	Foxf2	-1.01408	0.01745
21821	Ift88	ENSMUSG00000040040	Foxf2	-1.01213	0.0305005
60364	Donson	ENSMUSG00000022960	Foxf2	-1.01193	1.13077e-07
66948	Acad8	ENSMUSG00000031969	Foxf2	-1.01186	1.8812e-12
213350	Pddc1	ENSMUSG00000051007	Foxf2	-1.01145	9.58491e-08
20947	Swap70	ENSMUSG00000031015	Foxf2	-1.00962	0.000134655
142682	Zcchc14	ENSMUSG00000061410	Foxf2	-1.0095	7.15982e-05
22761	Zfpm1	ENSMUSG00000049577	Foxf2	-1.00936	0.000754508
74477	4933427D14Rik	ENSMUSG00000020807	Foxf2	-1.00896	1.90596e-05
244668	Sipa1l2	ENSMUSG00000001995	Foxf2	-1.00892	7.55198e-06
19267	Ptpre	ENSMUSG00000041836	Foxf2	-1.00855	0.00253828
109242	Kif24	ENSMUSG00000028438	Foxf2	-1.00836	0.000361381
246229	Bivm	ENSMUSG00000041684	Foxf2	-1.00819	0.00391779
404634	H2afy2	ENSMUSG00000020086	Foxf2	-1.00808	0.0140179
12704	Cit	ENSMUSG00000029516	Foxf2	-1.00746	0.000898393
73827	Tmem198b	ENSMUSG00000047090	Foxf2	-1.00707	1.97609e-07
12449	Ccnf	ENSMUSG00000072082	Foxf2	-1.007	2.41755e-10
72315	Ccdc74a	ENSMUSG00000041617	Foxf2	-1.00697	0.000106353
66660	Sltm	ENSMUSG00000032212	Foxf2	-1.00447	0.0482997
225010	Lclat1	ENSMUSG00000054469	Foxf2	-1.00405	0.000161982
56742	Psrc1	ENSMUSG00000068744	Foxf2	-1.0034	6.21246e-11
20662	Sos1	ENSMUSG00000024241	Foxf2	-1.00201	0.00713403
72155	Cenpn	ENSMUSG00000031756	Foxf2	-1.00164	5.19084e-08
83383	Tfap4	ENSMUSG00000005718	Foxf2	-1.00055	6.37223e-08
240753	Plekha6	ENSMUSG00000041757	Foxf2	1.00091	2.82045e-08
330277	Fam71f1	ENSMUSG00000039742	Foxf2	1.00214	0.00275613
171286	Slc12a8	ENSMUSG00000035506	Foxf2	1.00284	0.0014448
75665	Ccdc64	ENSMUSG00000041609	Foxf2	1.00343	0.000511958
74754	Dhcr24	ENSMUSG00000034926	Foxf2	1.00432	1.35788e-08
17951	Naip5	ENSMUSG00000071203	Foxf2	1.00469	0.0343825
319734	Cacna2d4	ENSMUSG00000041460	Foxf2	1.00476	0.0368448
67096	Mmachc	ENSMUSG00000028690	Foxf2	1.00695	3.96896e-10
227622	BC029214	ENSMUSG00000047617	Foxf2	1.00792	8.78887e-06
74764	Klc4	ENSMUSG00000003546	Foxf2	1.00815	8.08191e-08
12514	Cd68	ENSMUSG00000018774	Foxf2	1.00847	9.24778e-07
231630	Ficd	ENSMUSG00000053334	Foxf2	1.00859	1.10104e-12
68394	Ccdc163	ENSMUSG00000028689	Foxf2	1.00964	3.05637e-07
638247	9530082P21Rik	ENSMUSG00000097006	Foxf2	1.00981	2.20228e-06
71860	Cfap52	ENSMUSG00000020904	Foxf2	1.00992	0.0188036
320176	D930032P07Rik	ENSMUSG00000097735	Foxf2	1.01092	0.0143123
22033	Traf5	NA	Foxf2	1.01202	0.000129259
20229	Sat1	ENSMUSG00000025283	Foxf2	1.01375	3.10475e-13
69358	Lrrc51	ENSMUSG00000064307	Foxf2	1.01487	0.00156877
12348	Car11	ENSMUSG00000003273	Foxf2	1.01562	0.00939487
13170	Dbp	ENSMUSG00000059824	Foxf2	1.01581	8.63097e-05
56018	Stard10	ENSMUSG00000030688	Foxf2	1.0175	2.25529e-07
12609	Cebpd	ENSMUSG00000071637	Foxf2	1.01772	0.0051843
233878	Sez6l2	ENSMUSG00000030683	Foxf2	1.01789	0.029812
21354	Tap1	ENSMUSG00000037321	Foxf2	1.01823	0.00959464
22393	Wfs1	ENSMUSG00000039474	Foxf2	1.01888	3.08698e-09
27403	Abca7	ENSMUSG00000035722	Foxf2	1.01941	1.86964e-06
66898	Baiap2l1	ENSMUSG00000038859	Foxf2	1.02194	7.97845e-15
16009	Igfbp3	ENSMUSG00000020427	Foxf2	1.02377	0.000185994
76630	Stambpl1	ENSMUSG00000024776	Foxf2	1.02399	6.52688e-12
13819	Epas1	ENSMUSG00000024140	Foxf2	1.02406	0.000280232
68671	Pcyt2	ENSMUSG00000025137	Foxf2	1.02431	9.89378e-08
110173	Manba	ENSMUSG00000028164	Foxf2	1.02495	2.8458e-08
68041	Mid1ip1	ENSMUSG00000008035	Foxf2	1.0274	6.95816e-12
16819	Lcn2	ENSMUSG00000026822	Foxf2	1.02806	0.0332101
232288	Frmd4b	ENSMUSG00000030064	Foxf2	1.02811	0.000395056
12778	Ackr3	ENSMUSG00000044337	Foxf2	1.0293	0.000604593
67603	Dusp6	ENSMUSG00000019960	Foxf2	1.0304	1.71798e-08
20668	Sox13	ENSMUSG00000070643	Foxf2	1.0308	2.83335e-08
226123	Morn4	ENSMUSG00000049670	Foxf2	1.03134	6.30862e-06
54397	Ppt2	ENSMUSG00000015474	Foxf2	1.03137	6.04151e-11
228775	Trib3	ENSMUSG00000032715	Foxf2	1.03147	2.78265e-06
109264	Me3	ENSMUSG00000030621	Foxf2	1.03154	0.00129492
17920	Myo6	ENSMUSG00000033577	Foxf2	1.03295	0.0140546
58804	Cdc42ep5	ENSMUSG00000063838	Foxf2	1.03312	2.4888e-05
73167	Arhgap8	ENSMUSG00000078954	Foxf2	1.03313	0.0020801
72000	Lmntd2	ENSMUSG00000025500	Foxf2	1.03371	5.52742e-05
80720	Pbx4	ENSMUSG00000031860	Foxf2	1.03698	1.54746e-06
232449	Dera	ENSMUSG00000030225	Foxf2	1.03896	8.80621e-20
20347	Sema3b	ENSMUSG00000057969	Foxf2	1.03899	1.54511e-05
17309	Mgat3	ENSMUSG00000042428	Foxf2	1.03956	3.35911e-05
16859	Lgals9	ENSMUSG00000001123	Foxf2	1.0396	5.80284e-11
16818	Lck	ENSMUSG00000000409	Foxf2	1.04141	0.0407144
53883	Celsr2	ENSMUSG00000068740	Foxf2	1.04309	0.000196181
226245	Plekhs1	ENSMUSG00000035818	Foxf2	1.04595	0.0310846
218121	Mboat1	ENSMUSG00000038732	Foxf2	1.04676	3.48217e-11
67689	Aldh3b1	ENSMUSG00000024885	Foxf2	1.04696	7.91148e-08
19340	Rab3d	ENSMUSG00000019066	Foxf2	1.04866	2.15517e-08
20305	Ccl6	ENSMUSG00000018927	Foxf2	1.05108	0.0472063
69787	Anxa13	NA	Foxf2	1.05168	9.06687e-05
11744	Anxa11	ENSMUSG00000021866	Foxf2	1.05181	4.79176e-07
18762	Prkcz	ENSMUSG00000029053	Foxf2	1.05217	3.91873e-12
242700	Ifnlr1	ENSMUSG00000062157	Foxf2	1.05225	2.33086e-09
14012	Mpzl2	ENSMUSG00000032092	Foxf2	1.05275	3.77242e-09
69752	Zfp511	ENSMUSG00000025470	Foxf2	1.05288	2.07784e-13
15015	H2-Q4	ENSMUSG00000035929	Foxf2	1.05451	4.52642e-07
21817	Tgm2	ENSMUSG00000037820	Foxf2	1.0554	7.51671e-10
100042165	BC005561	ENSMUSG00000079065	Foxf2	1.05639	0.0223188
320879	B230217O12Rik	ENSMUSG00000097785	Foxf2	1.05779	0.0214292
21881	Tkt	ENSMUSG00000021957	Foxf2	1.05878	1.19385e-09
15926	Idh1	ENSMUSG00000025950	Foxf2	1.05919	0.00458485
52668	Ifi27	ENSMUSG00000064215	Foxf2	1.05947	4.94699e-11
231148	Ablim2	ENSMUSG00000029095	Foxf2	1.06095	0.0370413
14367	Fzd5	ENSMUSG00000045005	Foxf2	1.06165	0.00171761
212647	Aldh4a1	ENSMUSG00000028737	Foxf2	1.06705	6.66692e-06
14786	Grb7	ENSMUSG00000019312	Foxf2	1.06726	1.5391e-08
16706	Ksr1	ENSMUSG00000018334	Foxf2	1.06756	3.32241e-06
436022	Dnaaf3	ENSMUSG00000055809	Foxf2	1.07043	0.0128654
59010	Sqrdl	ENSMUSG00000005803	Foxf2	1.07195	2.64737e-16
57444	Isg20	ENSMUSG00000039236	Foxf2	1.07224	3.35323e-14
59069	Tpm3	ENSMUSG00000027940	Foxf2	1.07331	2.33042e-12
56209	Gde1	ENSMUSG00000033917	Foxf2	1.07418	2.89e-14
19725	Rfx2	ENSMUSG00000024206	Foxf2	1.07655	1.0579e-08
100038882	Isg15	ENSMUSG00000035692	Foxf2	1.07672	0.00491756
18799	Plcd1	ENSMUSG00000010660	Foxf2	1.07784	0.00310677
110265	Msra	ENSMUSG00000054733	Foxf2	1.07853	9.84258e-05
228368	Slc35c1	ENSMUSG00000049922	Foxf2	1.07861	1.05745e-13
240752	Pik3c2b	ENSMUSG00000026447	Foxf2	1.07896	2.79329e-05
240058	Cpne5	ENSMUSG00000024008	Foxf2	1.07932	3.27254e-05
215751	Ginm1	ENSMUSG00000040006	Foxf2	1.08067	7.19202e-06
13511	Dsg2	ENSMUSG00000044393	Foxf2	1.08074	0.00657452
13496	Arid3a	ENSMUSG00000019564	Foxf2	1.08238	0.00011307
54218	B3galt4	ENSMUSG00000067370	Foxf2	1.08277	9.44462e-06
104174	Gldc	ENSMUSG00000024827	Foxf2	1.08395	0.00131413
18563	Pcx	ENSMUSG00000024892	Foxf2	1.08429	3.88866e-09
66060	Cystm1	ENSMUSG00000046727	Foxf2	1.08454	3.46674e-09
109700	Itga1	ENSMUSG00000042284	Foxf2	1.08455	0.0277485
69291	1700001L05Rik	NA	Foxf2	1.08493	0.0372169
66809	Krt20	ENSMUSG00000035775	Foxf2	1.08694	4.97404e-11
68149	Otub2	ENSMUSG00000021203	Foxf2	1.08735	7.74617e-09
319942	A530016L24Rik	ENSMUSG00000043122	Foxf2	1.08923	1.31256e-05
74244	Atg7	ENSMUSG00000030314	Foxf2	1.09012	3.38792e-18
16889	Lipa	ENSMUSG00000024781	Foxf2	1.09124	1.27856e-12
399609	C130046K22Rik	NA	Foxf2	1.09408	6.6191e-08
432611	Dnaic2	ENSMUSG00000034706	Foxf2	1.0951	0.00409176
21832	Thpo	ENSMUSG00000022847	Foxf2	1.09708	0.0307136
14536	Nr6a1	ENSMUSG00000063972	Foxf2	1.09729	0.0017677
19201	Pstpip2	ENSMUSG00000025429	Foxf2	1.09738	0.009321
14991	H2-M3	ENSMUSG00000016206	Foxf2	1.09851	3.51842e-08
12354	Car7	ENSMUSG00000031883	Foxf2	1.0987	0.0111829
53415	Htatip2	ENSMUSG00000039745	Foxf2	1.10064	2.39999e-17
77411	Esrp2	ENSMUSG00000084128	Foxf2	1.10532	2.0532e-14
57875	Angptl4	ENSMUSG00000002289	Foxf2	1.10664	9.70176e-05
338348	Ttc16	ENSMUSG00000039021	Foxf2	1.10679	0.0249913
619441	Tnfsfm13	ENSMUSG00000018752	Foxf2	1.10711	4.27249e-10
223626	Them6	ENSMUSG00000056665	Foxf2	1.10716	1.97442e-06
21452	Tcn2	ENSMUSG00000020432	Foxf2	1.10768	2.94596e-06
241324	Crb2	ENSMUSG00000035403	Foxf2	1.10882	2.75368e-07
56149	Grasp	ENSMUSG00000000531	Foxf2	1.11189	4.4218e-09
58220	Pard6b	ENSMUSG00000044641	Foxf2	1.11216	4.15042e-12
12829	Col4a4	ENSMUSG00000067158	Foxf2	1.11233	5.53131e-06
74617	Scpep1	ENSMUSG00000000278	Foxf2	1.11485	4.87778e-24
18260	Ocln	ENSMUSG00000021638	Foxf2	1.11669	0.000864898
217356	Tmc8	ENSMUSG00000050106	Foxf2	1.11788	3.37151e-06
217203	Tmem106a	ENSMUSG00000034947	Foxf2	1.11805	6.94017e-12
54614	Prpf40b	ENSMUSG00000023007	Foxf2	1.11854	6.82398e-13
232174	Cyp26b1	ENSMUSG00000063415	Foxf2	1.11971	0.000156514
627110	Tubb2a-ps2	NA	Foxf2	1.12011	0.0314526
94242	Tinagl1	ENSMUSG00000028776	Foxf2	1.12063	3.92243e-10
69101	Ydjc	ENSMUSG00000041774	Foxf2	1.12077	6.88187e-05
13531	Usp17la	ENSMUSG00000054568	Foxf2	1.12224	0.00174304
70652	Tmem144	ENSMUSG00000027956	Foxf2	1.12286	2.44498e-09
68528	Smim6	ENSMUSG00000075420	Foxf2	1.12359	0.0118532
56375	B4galt4	ENSMUSG00000022793	Foxf2	1.12796	2.01609e-10
11717	Ampd3	ENSMUSG00000005686	Foxf2	1.13069	3.31957e-11
66114	Dnajc30	ENSMUSG00000061118	Foxf2	1.13078	5.44033e-12
14063	F2rl1	ENSMUSG00000021678	Foxf2	1.13118	8.17156e-12
13347	Dffa	ENSMUSG00000028974	Foxf2	1.13237	8.88462e-13
233571	P2ry6	ENSMUSG00000048779	Foxf2	1.13437	0.00753056
12978	Csf1r	ENSMUSG00000024621	Foxf2	1.13562	9.2185e-26
100689	Spon2	ENSMUSG00000037379	Foxf2	1.1361	1.04182e-09
12332	Capg	ENSMUSG00000056737	Foxf2	1.13739	3.10918e-05
232146	Eva1a	ENSMUSG00000035104	Foxf2	1.13799	0.00539675
11826	Aqp1	ENSMUSG00000004655	Foxf2	1.13869	0.0346304
70152	Mettl7a1	ENSMUSG00000054619	Foxf2	1.13884	8.16886e-11
72027	Slc39a4	ENSMUSG00000063354	Foxf2	1.14108	5.74408e-12
381404	Pabpc1l	ENSMUSG00000054582	Foxf2	1.14376	1.15186e-05
12406	Serpinh1	ENSMUSG00000070436	Foxf2	1.14462	0.00456989
74365	Lonrf3	ENSMUSG00000016239	Foxf2	1.1448	0.00990202
17524	Mpp1	ENSMUSG00000031402	Foxf2	1.14484	6.17804e-29
100502745	2900009J06Rik	ENSMUSG00000102014	Foxf2	1.14546	0.0385575
239102	Zfhx2	ENSMUSG00000040721	Foxf2	1.14551	5.05621e-05
27762	Vwa7	ENSMUSG00000007030	Foxf2	1.14578	2.32031e-07
21897	Tlr1	ENSMUSG00000044827	Foxf2	1.14689	0.00121495
16010	Igfbp4	ENSMUSG00000017493	Foxf2	1.14767	0.0123495
101320	Dyrk4	ENSMUSG00000030345	Foxf2	1.1477	0.000416942
80981	Arl4d	ENSMUSG00000034936	Foxf2	1.14852	3.01847e-07
214951	Rhbdl1	ENSMUSG00000025735	Foxf2	1.14871	0.0103424
22329	Vcam1	ENSMUSG00000027962	Foxf2	1.14888	0.0249874
75870	Tcam1	ENSMUSG00000020712	Foxf2	1.14946	0.00041755
108735	Sft2d2	ENSMUSG00000040848	Foxf2	1.15054	3.90319e-14
109672	Cyb5a	ENSMUSG00000024646	Foxf2	1.15142	8.23717e-11
16404	Itga7	ENSMUSG00000025348	Foxf2	1.15218	0.00263614
68659	Fam198b	ENSMUSG00000027955	Foxf2	1.15276	0.00376499
66181	Nop10	ENSMUSG00000027133	Foxf2	1.15287	2.73673e-07
11910	Atf3	ENSMUSG00000026628	Foxf2	1.15369	4.90799e-08
12051	Bcl3	ENSMUSG00000053175	Foxf2	1.15447	4.29273e-06
60527	Fads3	ENSMUSG00000024664	Foxf2	1.15474	8.71785e-20
77531	Anks1b	ENSMUSG00000058589	Foxf2	1.15529	0.00234237
170756	Slc8b1	ENSMUSG00000032754	Foxf2	1.15711	4.82569e-13
14792	Lpcat3	ENSMUSG00000004270	Foxf2	1.16519	4.01713e-16
20363	Sepp1	ENSMUSG00000064373	Foxf2	1.16896	0.00388589
70510	Rnf167	ENSMUSG00000040746	Foxf2	1.16915	5.39656e-18
20532	Slc3a1	ENSMUSG00000024131	Foxf2	1.17155	0.0244171
223453	Dap	ENSMUSG00000039168	Foxf2	1.17302	1.09079e-16
56489	Ikbke	ENSMUSG00000042349	Foxf2	1.17427	1.33414e-13
12521	Cd82	ENSMUSG00000027215	Foxf2	1.17515	4.59229e-13
59091	Jph2	ENSMUSG00000017817	Foxf2	1.17599	0.0088725
100342	Fam46b	ENSMUSG00000046694	Foxf2	1.17843	1.08908e-09
11658	Alcam	ENSMUSG00000022636	Foxf2	1.17903	0.00355564
71889	Epn3	ENSMUSG00000010080	Foxf2	1.1796	2.22187e-08
14594	Ggta1	ENSMUSG00000035778	Foxf2	1.18039	2.45904e-17
93842	Igsf9	ENSMUSG00000037995	Foxf2	1.18074	5.08655e-07
238328	Vash1	ENSMUSG00000021256	Foxf2	1.18082	0.0176852
386463	Cdsn	ENSMUSG00000039518	Foxf2	1.1822	3.03721e-06
19662	Rbp4	ENSMUSG00000024990	Foxf2	1.18315	3.77932e-07
75789	4930444M15Rik	ENSMUSG00000097172	Foxf2	1.18751	1.41344e-07
13358	Slc25a1	ENSMUSG00000003528	Foxf2	1.18952	1.56185e-13
12815	Col11a2	ENSMUSG00000024330	Foxf2	1.18971	0.0257741
12830	Col4a5	ENSMUSG00000031274	Foxf2	1.18975	1.80839e-05
71751	Map3k13	ENSMUSG00000033618	Foxf2	1.19139	0.0114983
381199	Tmem151a	ENSMUSG00000061451	Foxf2	1.19368	8.03371e-10
16780	Lamb3	ENSMUSG00000026639	Foxf2	1.19391	6.30243e-08
19259	Ptpn5	ENSMUSG00000030854	Foxf2	1.19603	0.00626522
214230	Pak6	ENSMUSG00000074923	Foxf2	1.19688	1.46108e-07
18624	Pepd	ENSMUSG00000063931	Foxf2	1.19839	1.12231e-15
73102	Slc22a23	ENSMUSG00000038267	Foxf2	1.20129	1.16584e-10
217837	Itpk1	ENSMUSG00000057963	Foxf2	1.20233	5.77004e-16
16511	Kcnh2	ENSMUSG00000038319	Foxf2	1.20261	0.0479365
234857	Spire2	ENSMUSG00000010154	Foxf2	1.20266	2.49293e-07
21355	Tap2	ENSMUSG00000024339	Foxf2	1.20411	3.11721e-05
210356	Nckap5	ENSMUSG00000049690	Foxf2	1.20464	0.00525166
233549	Mogat2	ENSMUSG00000052396	Foxf2	1.20769	4.74366e-05
73449	1700066B19Rik	ENSMUSG00000073598	Foxf2	1.20888	0.0312345
21679	Tead4	ENSMUSG00000030353	Foxf2	1.20955	8.93003e-11
52430	Echdc2	ENSMUSG00000028601	Foxf2	1.21071	3.49196e-06
16803	Lbp	ENSMUSG00000016024	Foxf2	1.21129	5.41086e-09
12865	Cox7a1	ENSMUSG00000074218	Foxf2	1.21199	2.73009e-05
17067	Ly6c1	ENSMUSG00000079018	Foxf2	1.21254	0.000133515
13537	Dusp2	ENSMUSG00000027368	Foxf2	1.2126	1.36588e-05
26936	Mprip	ENSMUSG00000005417	Foxf2	1.21588	2.94278e-19
223645	Mroh6	ENSMUSG00000098678	Foxf2	1.21611	0.0482108
20351	Sema4a	ENSMUSG00000028064	Foxf2	1.2164	3.83517e-15
66322	Krt88	ENSMUSG00000063971	Foxf2	1.217	0.0416312
21802	Tgfa	ENSMUSG00000029999	Foxf2	1.21869	1.21458e-14
12217	Bsn	ENSMUSG00000032589	Foxf2	1.21939	0.000731922
215001	Wfikkn1	ENSMUSG00000071192	Foxf2	1.22152	0.0008805
14537	Gcnt1	ENSMUSG00000038843	Foxf2	1.22319	0.0136595
24132	Zfp53	ENSMUSG00000057409	Foxf2	1.22482	1.02614e-05
243537	Uroc1	ENSMUSG00000034456	Foxf2	1.22663	0.00164758
232371	C1rl	ENSMUSG00000038527	Foxf2	1.22718	0.00135708
16574	Kif5c	ENSMUSG00000026764	Foxf2	1.228	0.0386186
245945	Rbm47	ENSMUSG00000070780	Foxf2	1.2281	1.70654e-08
106757	Catsperd	ENSMUSG00000040828	Foxf2	1.23042	0.0354378
327959	Xaf1	ENSMUSG00000040483	Foxf2	1.23123	0.000157904
22259	Nr1h3	ENSMUSG00000002108	Foxf2	1.2316	6.99299e-08
18654	Pgf	ENSMUSG00000004791	Foxf2	1.23328	5.51004e-05
224598	Zfp758	ENSMUSG00000044501	Foxf2	1.23747	0.0238998
70719	Hmha1	ENSMUSG00000035697	Foxf2	1.23941	8.00516e-08
107022	Gramd3	ENSMUSG00000001700	Foxf2	1.244	0.00022167
264895	Acsf2	ENSMUSG00000076435	Foxf2	1.24584	8.23742e-09
71998	Slc25a35	ENSMUSG00000018740	Foxf2	1.24721	0.000201506
70080	Igsf23	ENSMUSG00000040498	Foxf2	1.24755	0.000493005
54200	Sult2b1	ENSMUSG00000003271	Foxf2	1.2477	2.36636e-10
280408	Rilp	ENSMUSG00000038195	Foxf2	1.25042	3.10918e-05
65962	Slc9a3r2	ENSMUSG00000002504	Foxf2	1.25289	7.39468e-09
13393	Dlx3	ENSMUSG00000001510	Foxf2	1.2539	0.0311912
12176	Bnip3	ENSMUSG00000078566	Foxf2	1.25427	0.00160533
54608	Abhd2	ENSMUSG00000039202	Foxf2	1.25472	2.91753e-05
109305	Orai1	ENSMUSG00000049686	Foxf2	1.25992	1.39874e-11
329416	Nostrin	ENSMUSG00000034738	Foxf2	1.26073	0.0272172
16970	Lrmp	ENSMUSG00000030263	Foxf2	1.26129	2.01002e-06
15376	Foxa2	ENSMUSG00000037025	Foxf2	1.26233	4.7426e-12
12231	Btn1a1	ENSMUSG00000000706	Foxf2	1.26493	0.0491444
231147	Sh3tc1	ENSMUSG00000036553	Foxf2	1.26507	6.02683e-08
63913	Fam129a	ENSMUSG00000026483	Foxf2	1.26665	1.36538e-08
333050	Ksr2	ENSMUSG00000061578	Foxf2	1.2671	0.00188839
67701	Wfdc2	ENSMUSG00000017723	Foxf2	1.26884	5.22727e-11
103406	Zfr2	ENSMUSG00000034949	Foxf2	1.26888	0.000445087
24066	Spry4	ENSMUSG00000024427	Foxf2	1.27022	0.00285908
215113	Slc43a2	ENSMUSG00000038178	Foxf2	1.27037	1.91437e-14
98952	Fam102a	ENSMUSG00000039157	Foxf2	1.2711	3.38147e-16
208884	Zdhhc9	ENSMUSG00000036985	Foxf2	1.27391	5.26251e-20
66599	Rdm1	ENSMUSG00000010362	Foxf2	1.27633	1.57524e-08
207781	C2cd2	ENSMUSG00000045975	Foxf2	1.27823	1.10663e-28
224860	Plcl2	ENSMUSG00000038910	Foxf2	1.27997	7.33752e-15
170835	Inpp5j	ENSMUSG00000034570	Foxf2	1.28085	4.75982e-08
73713	Rbm20	ENSMUSG00000043639	Foxf2	1.28204	0.00621054
67896	Ccdc80	ENSMUSG00000022665	Foxf2	1.28525	1.68623e-05
65970	Lima1	ENSMUSG00000023022	Foxf2	1.28583	7.5103e-08
19085	Prkar1b	ENSMUSG00000025855	Foxf2	1.28725	0.00677582
381716	1700015F17Rik	ENSMUSG00000079666	Foxf2	1.28826	0.0416766
232983	Cxcl17	ENSMUSG00000060188	Foxf2	1.29043	0.0148175
18109	Mycn	ENSMUSG00000037169	Foxf2	1.29238	2.0923e-08
68875	Tmcc2	ENSMUSG00000042066	Foxf2	1.29325	0.0487646
242585	Slc35d1	ENSMUSG00000028521	Foxf2	1.29379	3.4672e-09
12828	Col4a3	ENSMUSG00000079465	Foxf2	1.29397	0.00276466
230972	Arhgef16	ENSMUSG00000029032	Foxf2	1.29458	7.23189e-12
225998	Rorb	ENSMUSG00000036192	Foxf2	1.29488	0.0122226
18010	Neu1	ENSMUSG00000007038	Foxf2	1.29591	3.41288e-14
54120	Gipc2	ENSMUSG00000039131	Foxf2	1.29594	0.000470759
72754	Arhgef10l	ENSMUSG00000040964	Foxf2	1.29636	7.57106e-07
69439	Mroh4	ENSMUSG00000022603	Foxf2	1.29911	0.0267668
14164	Fgf1	ENSMUSG00000036585	Foxf2	1.30157	7.76861e-06
18752	Prkcg	ENSMUSG00000078816	Foxf2	1.30443	0.00127054
668225	Fignl2	ENSMUSG00000095440	Foxf2	1.30678	8.56005e-10
268451	Rab11fip4	ENSMUSG00000017639	Foxf2	1.30981	2.99091e-05
74178	Stk40	ENSMUSG00000042608	Foxf2	1.31085	2.95409e-14
110196	Fdps	ENSMUSG00000059743	Foxf2	1.31358	1.38163e-13
229722	5330417C22Rik	ENSMUSG00000040412	Foxf2	1.31536	0.047014
51799	Rundc3a	ENSMUSG00000006575	Foxf2	1.31545	0.0370367
107221	Ffar4	ENSMUSG00000054200	Foxf2	1.31566	4.78396e-05
98845	Eps8l2	ENSMUSG00000025504	Foxf2	1.31614	4.72066e-16
18128	Notch1	ENSMUSG00000026923	Foxf2	1.31647	0.00102439
16497	Kcnab1	ENSMUSG00000027827	Foxf2	1.31899	0.0490527
216134	Pdxk	ENSMUSG00000032788	Foxf2	1.31936	1.44319e-07
111368	Prn	ENSMUSG00000098754	Foxf2	1.31948	1.15141e-07
18627	Per2	ENSMUSG00000055866	Foxf2	1.32128	1.58882e-08
224019	Tmem191c	ENSMUSG00000055692	Foxf2	1.32157	0.000500585
18082	Nipsnap1	ENSMUSG00000034285	Foxf2	1.32237	3.01598e-14
93689	Lmod1	ENSMUSG00000048096	Foxf2	1.32268	0.0432565
102644	Oaf	ENSMUSG00000032014	Foxf2	1.32595	1.48029e-13
230828	Il22ra1	ENSMUSG00000037157	Foxf2	1.32721	3.77329e-13
20733	Spint2	ENSMUSG00000074227	Foxf2	1.32943	5.67539e-18
193385	Fam65b	ENSMUSG00000036006	Foxf2	1.32946	0.00923273
104080	Nxph4	ENSMUSG00000040258	Foxf2	1.32965	0.0342515
109689	Arrb1	ENSMUSG00000018909	Foxf2	1.33171	9.71428e-16
71903	Ces2f	ENSMUSG00000062826	Foxf2	1.33194	0.0409054
320273	B230208H11Rik	ENSMUSG00000097378	Foxf2	1.33262	3.77999e-06
76933	Ifi27l2a	ENSMUSG00000079017	Foxf2	1.3334	0.0210487
12953	Cry2	ENSMUSG00000068742	Foxf2	1.33363	6.36211e-19
67063	Tmem246	ENSMUSG00000039611	Foxf2	1.33394	1.40493e-14
80860	Ghdc	ENSMUSG00000017747	Foxf2	1.33405	7.39648e-15
432777	D630045M09Rik	NA	Foxf2	1.3364	3.12798e-08
14387	Gaa	ENSMUSG00000025579	Foxf2	1.3404	3.68599e-10
100043766	Gm14057	NA	Foxf2	1.34164	0.000599572
19329	Rab17	ENSMUSG00000026304	Foxf2	1.3429	6.06067e-10
74246	Gale	ENSMUSG00000028671	Foxf2	1.34304	2.53985e-10
11861	Arl4a	ENSMUSG00000047446	Foxf2	1.34374	9.78101e-11
270757	Bpifc	ENSMUSG00000050108	Foxf2	1.34396	0.0236692
100503044	A730020M07Rik	ENSMUSG00000044522	Foxf2	1.34513	0.000135094
94284	Ugt1a6a	ENSMUSG00000054545	Foxf2	1.34556	1.64988e-07
72307	2510002D24Rik	ENSMUSG00000071632	Foxf2	1.34792	8.80621e-20
11977	Atp7a	ENSMUSG00000033792	Foxf2	1.34925	0.0250953
230099	Car9	ENSMUSG00000028463	Foxf2	1.35034	0.010042
170721	Papln	ENSMUSG00000021223	Foxf2	1.35321	0.0144742
12794	Cnih2	ENSMUSG00000024873	Foxf2	1.35495	0.000109723
243659	Styk1	ENSMUSG00000032899	Foxf2	1.35529	2.5247e-06
333433	Gpd1l	ENSMUSG00000050627	Foxf2	1.35612	3.03118e-23
71907	Serpina9	ENSMUSG00000058260	Foxf2	1.35662	0.00500331
11676	Aldoc	ENSMUSG00000017390	Foxf2	1.35809	1.92108e-07
66412	Arrdc4	ENSMUSG00000042659	Foxf2	1.35995	1.29451e-33
217303	Cd300a	ENSMUSG00000034652	Foxf2	1.36388	0.00281657
16194	Il6ra	ENSMUSG00000027947	Foxf2	1.36431	1.81434e-07
16664	Krt14	ENSMUSG00000045545	Foxf2	1.36697	0.0314203
14598	Ggt1	ENSMUSG00000006345	Foxf2	1.36766	1.638e-06
13120	Cyp4b1	ENSMUSG00000028713	Foxf2	1.37106	4.3501e-06
67213	Cmtm6	ENSMUSG00000032434	Foxf2	1.37161	1.72384e-18
114479	Slc5a5	ENSMUSG00000000792	Foxf2	1.37168	0.0159983
217012	Unc45b	ENSMUSG00000018845	Foxf2	1.37192	0.0261037
14745	Lpar1	ENSMUSG00000038668	Foxf2	1.37198	0.00345138
72297	B3gnt3	ENSMUSG00000031803	Foxf2	1.37417	2.19504e-20
11979	Atp7b	ENSMUSG00000006567	Foxf2	1.37468	0.00011615
100043899	R3hdml	ENSMUSG00000078949	Foxf2	1.377	1.34868e-08
394435	Ugt1a6b	ENSMUSG00000090145	Foxf2	1.37818	7.68832e-08
108682	Gpt2	ENSMUSG00000031700	Foxf2	1.37856	4.62507e-13
20525	Slc2a1	ENSMUSG00000028645	Foxf2	1.37888	2.08314e-18
216445	Arhgap9	ENSMUSG00000040345	Foxf2	1.37919	3.27458e-06
74174	Gtsf1	ENSMUSG00000022487	Foxf2	1.37983	0.0299
12496	Entpd2	ENSMUSG00000015085	Foxf2	1.37988	1.40025e-11
433375	Creg1	ENSMUSG00000040713	Foxf2	1.38023	4.46093e-22
19013	Ppara	ENSMUSG00000022383	Foxf2	1.38275	0.00232719
209773	Dennd2a	ENSMUSG00000038456	Foxf2	1.38428	0.0318131
394432	Ugt1a7c	ENSMUSG00000090124	Foxf2	1.38484	4.16459e-08
110648	Lmx1a	ENSMUSG00000026686	Foxf2	1.38563	1.34124e-09
394430	Ugt1a10	ENSMUSG00000090165	Foxf2	1.38674	5.25969e-08
394433	Ugt1a5	ENSMUSG00000089943	Foxf2	1.38724	5.24343e-08
394434	Ugt1a9	ENSMUSG00000090175	Foxf2	1.38748	5.28608e-08
22236	Ugt1a2	ENSMUSG00000090171	Foxf2	1.38754	5.12141e-08
394436	Ugt1a1	ENSMUSG00000089960	Foxf2	1.38858	4.80109e-08
12556	Cdh16	ENSMUSG00000031881	Foxf2	1.39008	1.3185e-19
67647	4930523C07Rik	ENSMUSG00000090394	Foxf2	1.39122	1.11097e-06
81701	Egfl8	ENSMUSG00000015467	Foxf2	1.39212	0.0020166
667277	C1rb	ENSMUSG00000098470	Foxf2	1.39492	0.0266562
16408	Itgal	ENSMUSG00000030830	Foxf2	1.39622	0.0247392
332427	Lyg2	ENSMUSG00000061584	Foxf2	1.39736	0.00244385
17474	Clec4d	ENSMUSG00000030144	Foxf2	1.39737	0.00200105
12490	Cd34	ENSMUSG00000016494	Foxf2	1.39819	0.0112911
68239	Krt42	ENSMUSG00000053654	Foxf2	1.39848	0.0265283
11515	Adcy9	ENSMUSG00000005580	Foxf2	1.39894	6.45719e-11
80290	Gpr146	ENSMUSG00000044197	Foxf2	1.40141	1.19522e-07
214305	Hhipl1	ENSMUSG00000021260	Foxf2	1.40229	0.0357299
20297	Ccl20	ENSMUSG00000026166	Foxf2	1.4108	0.00283502
270152	Amica1	ENSMUSG00000048534	Foxf2	1.41225	0.0156222
69814	Prss32	ENSMUSG00000048992	Foxf2	1.41331	3.02702e-05
207607	Ccdc40	ENSMUSG00000039963	Foxf2	1.41389	0.0391414
14913	Guca1a	ENSMUSG00000023982	Foxf2	1.41491	0.0114015
16728	L1cam	ENSMUSG00000031391	Foxf2	1.41662	0.00913609
68212	Tmbim4	ENSMUSG00000020225	Foxf2	1.41799	3.31483e-16
433323	Sgpp2	ENSMUSG00000032908	Foxf2	1.41809	2.75113e-07
66447	Mgst3	ENSMUSG00000026688	Foxf2	1.41867	2.21435e-12
66686	Dcbld1	ENSMUSG00000019891	Foxf2	1.41973	2.49464e-36
56356	Gltp	ENSMUSG00000011884	Foxf2	1.42195	2.74271e-25
71960	Myh14	ENSMUSG00000030739	Foxf2	1.42334	8.18047e-08
20526	Slc2a2	ENSMUSG00000027690	Foxf2	1.42418	7.45267e-05
241035	Pkhd1	ENSMUSG00000043760	Foxf2	1.42503	1.84123e-08
17910	Myo15	ENSMUSG00000042678	Foxf2	1.4253	0.00153357
432628	Mfsd2b	ENSMUSG00000037336	Foxf2	1.42531	0.00313078
17898	Myl7	ENSMUSG00000020469	Foxf2	1.42576	0.000103842
13004	Ncan	ENSMUSG00000002341	Foxf2	1.42598	0.0499961
16533	Kcnmb1	ENSMUSG00000020155	Foxf2	1.4272	0.0386859
75149	4930539M17Rik	ENSMUSG00000103116	Foxf2	1.42803	0.0376551
13034	Ctse	ENSMUSG00000004552	Foxf2	1.42843	0.00622333
622434	Arhgef26	ENSMUSG00000036885	Foxf2	1.42892	9.87826e-05
68318	Aph1c	ENSMUSG00000053040	Foxf2	1.42939	4.77845e-05
71904	Paqr7	ENSMUSG00000037348	Foxf2	1.42946	2.09242e-17
74337	Palm3	ENSMUSG00000047986	Foxf2	1.4331	2.145e-09
107607	Nod1	ENSMUSG00000038058	Foxf2	1.43323	9.6965e-05
68434	1010001N08Rik	ENSMUSG00000097222	Foxf2	1.43409	0.035431
171531	Mlph	ENSMUSG00000026303	Foxf2	1.43457	3.41288e-14
17450	Morc1	ENSMUSG00000022652	Foxf2	1.43495	0.00957993
69926	Dnah17	ENSMUSG00000033987	Foxf2	1.43823	0.0409209
414116	D630024D03Rik	ENSMUSG00000085772	Foxf2	1.44074	0.0260621
269356	Slc4a11	ENSMUSG00000074796	Foxf2	1.44393	5.01999e-05
13528	Dtnb	ENSMUSG00000071454	Foxf2	1.44493	1.14652e-25
16008	Igfbp2	ENSMUSG00000039323	Foxf2	1.44557	0.0385593
71436	Flrt3	ENSMUSG00000051379	Foxf2	1.44944	0.00299613
72778	Dnajc22	ENSMUSG00000038009	Foxf2	1.44951	9.92475e-22
109857	Cbr3	ENSMUSG00000022947	Foxf2	1.45117	1.82452e-05
14661	Glud1	ENSMUSG00000021794	Foxf2	1.4524	3.49674e-26
235169	Foxred1	ENSMUSG00000039048	Foxf2	1.45351	2.60904e-18
192212	Prom2	ENSMUSG00000027376	Foxf2	1.45659	0.0349989
239554	Foxred2	ENSMUSG00000016552	Foxf2	1.45761	2.47553e-06
12591	Cdx2	ENSMUSG00000029646	Foxf2	1.45795	1.26299e-12
233016	Blvrb	ENSMUSG00000040466	Foxf2	1.45842	2.58018e-11
50915	Grb14	ENSMUSG00000026888	Foxf2	1.45859	0.0308667
384701	Usp17ld	ENSMUSG00000057321	Foxf2	1.4604	0.0101316
218877	Sema3g	ENSMUSG00000021904	Foxf2	1.46049	0.00371745
20660	Sorl1	ENSMUSG00000049313	Foxf2	1.4605	3.40385e-06
74134	Cyp2s1	ENSMUSG00000040703	Foxf2	1.46082	2.33162e-13
98363	Efhd1	ENSMUSG00000026255	Foxf2	1.46191	0.0230788
70762	Dclk2	ENSMUSG00000028078	Foxf2	1.46281	0.00174302
11937	Atp2a1	ENSMUSG00000030730	Foxf2	1.46354	3.19838e-06
100043102	4632428C04Rik	ENSMUSG00000097184	Foxf2	1.46402	0.00640808
545551	BC021767	NA	Foxf2	1.46522	2.35122e-10
69583	Tnfsf13	ENSMUSG00000089669	Foxf2	1.46584	5.88362e-11
11287	Pzp	ENSMUSG00000030359	Foxf2	1.46674	0.0487879
211232	Cpne9	ENSMUSG00000030270	Foxf2	1.46676	0.0023245
234577	Cpne2	ENSMUSG00000034361	Foxf2	1.46749	6.72556e-25
14161	Fga	ENSMUSG00000028001	Foxf2	1.47025	0.039764
71884	Chit1	ENSMUSG00000026450	Foxf2	1.47129	0.0212581
194231	Cnksr1	ENSMUSG00000028841	Foxf2	1.47157	2.21399e-16
231699	Oas1e	ENSMUSG00000066867	Foxf2	1.47295	0.00201188
269344	Ell3	ENSMUSG00000027246	Foxf2	1.4749	0.000916972
70691	3830403N18Rik	ENSMUSG00000031125	Foxf2	1.47726	0.000898401
78906	Misp	ENSMUSG00000035852	Foxf2	1.47777	2.45506e-17
11468	Actg2	ENSMUSG00000059430	Foxf2	1.47864	0.000797553
76873	4930447F24Rik	ENSMUSG00000102224	Foxf2	1.48027	0.0030899
320974	Lrrn4	ENSMUSG00000043110	Foxf2	1.48343	0.0110422
435518	Pdxk-ps	ENSMUSG00000002791	Foxf2	1.48629	0.0458045
71619	Arl14	ENSMUSG00000098207	Foxf2	1.48663	0.0129567
18442	P2ry2	ENSMUSG00000032860	Foxf2	1.48772	8.78556e-15
231238	Sel1l3	ENSMUSG00000029189	Foxf2	1.4888	4.5727e-40
100040766	Mroh2a	ENSMUSG00000079429	Foxf2	1.48891	0.000122145
627860	Cyp2d37-ps	NA	Foxf2	1.49005	0.0229777
210108	D130043K22Rik	ENSMUSG00000006711	Foxf2	1.49029	0.0471512
14980	H2-L	ENSMUSG00000073411	Foxf2	1.49098	6.40212e-09
19885	Rorc	ENSMUSG00000028150	Foxf2	1.49167	4.82163e-06
112407	Egln3	ENSMUSG00000035105	Foxf2	1.4938	2.2898e-22
50932	Mink1	ENSMUSG00000020827	Foxf2	1.49504	8.47747e-20
98932	Myl9	ENSMUSG00000067818	Foxf2	1.49654	0.01477
230590	Zyg11a	ENSMUSG00000034645	Foxf2	1.49789	0.0468525
13346	Des	ENSMUSG00000026208	Foxf2	1.49987	0.010033
243755	Slc13a4	ENSMUSG00000029843	Foxf2	1.50134	0.0181544
214240	Disp2	ENSMUSG00000040035	Foxf2	1.50345	0.000112708
11567	Avil	ENSMUSG00000025432	Foxf2	1.50445	0.00144677
78443	A930041C12Rik	ENSMUSG00000085900	Foxf2	1.50617	0.0468504
433102	Sfta2	ENSMUSG00000090509	Foxf2	1.50836	0.000170102
71529	Kazn	ENSMUSG00000040606	Foxf2	1.5084	8.21587e-19
94214	Spock2	ENSMUSG00000058297	Foxf2	1.51291	0.049672
277743	Fam131c	ENSMUSG00000006218	Foxf2	1.51513	1.3454e-09
18419	Otog	ENSMUSG00000009487	Foxf2	1.52221	0.0499996
245631	Mum1l1	ENSMUSG00000042515	Foxf2	1.52595	0.042437
15043	H2-T3	ENSMUSG00000054128	Foxf2	1.52623	0.00275412
230779	Serinc2	ENSMUSG00000023232	Foxf2	1.52782	0.0492442
76438	Rftn1	ENSMUSG00000039316	Foxf2	1.52878	0.00210623
75495	Morn5	ENSMUSG00000026894	Foxf2	1.5301	0.0144443
14457	Gas7	ENSMUSG00000033066	Foxf2	1.53158	0.00572884
252972	Tpcn1	ENSMUSG00000032741	Foxf2	1.53167	1.24506e-22
230806	Aim1l	ENSMUSG00000012123	Foxf2	1.53277	7.29457e-13
14073	Faah	ENSMUSG00000034171	Foxf2	1.53663	5.41872e-13
24117	Wif1	ENSMUSG00000020218	Foxf2	1.53863	0.0396337
107375	Slc25a45	ENSMUSG00000024818	Foxf2	1.54132	1.3993e-16
381413	Gpr176	ENSMUSG00000040133	Foxf2	1.54176	0.0364182
76072	Rnf183	ENSMUSG00000063851	Foxf2	1.54179	5.46741e-12
73272	1700108F19Rik	ENSMUSG00000101009	Foxf2	1.54203	0.0178181
16188	Il3ra	ENSMUSG00000068758	Foxf2	1.54226	0.0396681
64454	Slc5a4b	ENSMUSG00000020226	Foxf2	1.54459	0.0145525
20411	Sorbs1	ENSMUSG00000025006	Foxf2	1.54585	1.17209e-17
83770	Tas1r2	ENSMUSG00000028738	Foxf2	1.54931	0.0456019
208677	Creb3l3	ENSMUSG00000035041	Foxf2	1.54952	5.36883e-05
14067	F5	ENSMUSG00000026579	Foxf2	1.55057	0.0468961
21785	Tff2	ENSMUSG00000024028	Foxf2	1.55274	0.0446529
17202	Mc4r	ENSMUSG00000047259	Foxf2	1.55287	0.0238579
66790	Grtp1	ENSMUSG00000038515	Foxf2	1.55433	0.0368528
12365	Casp14	ENSMUSG00000005355	Foxf2	1.55548	0.0400171
338368	Fam109b	ENSMUSG00000049687	Foxf2	1.55599	0.0281729
72281	Sh2d4a	ENSMUSG00000053886	Foxf2	1.55674	7.8091e-10
13490	Drd3	ENSMUSG00000022705	Foxf2	1.55743	0.00193265
14964	H2-D1	ENSMUSG00000073411	Foxf2	1.55771	2.20404e-17
414084	Tnip3	ENSMUSG00000044162	Foxf2	1.55831	0.0156522
14319	Fth1	ENSMUSG00000024661	Foxf2	1.55985	2.72258e-30
71704	Arhgef3	ENSMUSG00000021895	Foxf2	1.56029	9.30102e-24
72927	Hepacam	ENSMUSG00000046240	Foxf2	1.56036	0.00171761
213527	Pth2r	ENSMUSG00000025946	Foxf2	1.56085	0.0171326
12497	Entpd6	ENSMUSG00000033068	Foxf2	1.56355	9.87484e-21
214058	Megf11	ENSMUSG00000036466	Foxf2	1.56377	0.0448746
104079	Nxph3	ENSMUSG00000046719	Foxf2	1.56468	0.0415059
236219	Tcstv3	ENSMUSG00000095821	Foxf2	1.56488	0.0416766
208213	Tmem132c	ENSMUSG00000034324	Foxf2	1.56541	0.0177969
16186	Il2rg	ENSMUSG00000031304	Foxf2	1.56692	0.0382871
99662	Eps8l3	ENSMUSG00000040600	Foxf2	1.57076	0.0210047
71862	Gpr160	ENSMUSG00000037661	Foxf2	1.57166	0.0418198
21818	Tgm3	ENSMUSG00000027401	Foxf2	1.57296	0.0168317
22351	Vill	ENSMUSG00000038775	Foxf2	1.57417	1.51143e-25
15007	H2-Q10	ENSMUSG00000067235	Foxf2	1.57464	0.000258719
93838	Dqx1	ENSMUSG00000009145	Foxf2	1.57523	0.0440126
192678	Rassf3	ENSMUSG00000025795	Foxf2	1.57741	7.8479e-17
118453	Mmp28	ENSMUSG00000020682	Foxf2	1.57827	1.62096e-12
20359	Sema6b	ENSMUSG00000001227	Foxf2	1.57846	2.85154e-08
545030	Wdfy4	ENSMUSG00000051506	Foxf2	1.58377	0.032071
19275	Ptprn	ENSMUSG00000026204	Foxf2	1.58612	4.66334e-05
26944	Tinag	ENSMUSG00000032357	Foxf2	1.59174	0.00240161
215632	Psd4	ENSMUSG00000026979	Foxf2	1.59214	6.20209e-19
67434	Ankrd33b	ENSMUSG00000022237	Foxf2	1.59329	0.0086167
78541	Asb8	ENSMUSG00000048175	Foxf2	1.59394	3.48268e-55
73182	Pear1	ENSMUSG00000028073	Foxf2	1.59445	2.07626e-14
140571	Plxnb3	ENSMUSG00000031385	Foxf2	1.59452	5.739e-07
57390	Psors1c2	ENSMUSG00000024409	Foxf2	1.59457	0.0285865
277666	Gm13078	ENSMUSG00000046435	Foxf2	1.59459	0.0391221
20754	Sprr1b	ENSMUSG00000048455	Foxf2	1.59532	9.30082e-14
12398	Cbfa2t3	ENSMUSG00000006362	Foxf2	1.59574	4.72973e-05
67455	Klhl13	ENSMUSG00000036782	Foxf2	1.59821	0.000270972
639910	Gm20767	ENSMUSG00000096323	Foxf2	1.60214	0.0229394
20618	Sncg	ENSMUSG00000023064	Foxf2	1.6031	0.0108626
23957	Nr0b2	ENSMUSG00000037583	Foxf2	1.60427	0.0302133
235416	Lman1l	ENSMUSG00000056271	Foxf2	1.60529	0.000874235
15902	Id2	ENSMUSG00000020644	Foxf2	1.60813	1.6127e-09
67038	2010109I03Rik	ENSMUSG00000063522	Foxf2	1.60978	0.0285865
54382	Tcstv1	ENSMUSG00000096284	Foxf2	1.61229	0.0238755
56405	Dusp14	ENSMUSG00000018648	Foxf2	1.61324	5.35498e-22
19123	Proc	ENSMUSG00000024386	Foxf2	1.61446	5.44232e-17
100502950	Gm3336	ENSMUSG00000095026	Foxf2	1.61706	2.96613e-06
13521	Slc26a2	ENSMUSG00000034320	Foxf2	1.6179	1.61311e-09
72792	2810459M11Rik	ENSMUSG00000026227	Foxf2	1.61798	0.00583083
66805	Tspan1	ENSMUSG00000028699	Foxf2	1.61847	0.0169352
320207	Pik3r5	ENSMUSG00000020901	Foxf2	1.62074	0.0122793
72022	Slc35f2	ENSMUSG00000042195	Foxf2	1.62132	1.55369e-17
76074	Gbp8	ENSMUSG00000034438	Foxf2	1.62159	0.00663899
271711	Tmem169	ENSMUSG00000026188	Foxf2	1.62541	0.000406522
217310	Hid1	ENSMUSG00000034586	Foxf2	1.62666	8.56556e-21
100038714	Gm15401	NA	Foxf2	1.6275	0.0347052
71761	Amdhd1	ENSMUSG00000015890	Foxf2	1.62859	5.15164e-06
77855	D730045A05Rik	ENSMUSG00000090263	Foxf2	1.62888	0.0315801
72088	Ush1c	ENSMUSG00000030838	Foxf2	1.62938	0.0354733
20342	Selenbp2	ENSMUSG00000068877	Foxf2	1.63035	0.0152559
52331	Stbd1	ENSMUSG00000047963	Foxf2	1.63055	0.00055576
625530	Usp17le	ENSMUSG00000043073	Foxf2	1.63095	0.0140649
213989	Tmem82	ENSMUSG00000043085	Foxf2	1.63145	0.0322947
67103	Ptgr1	ENSMUSG00000028378	Foxf2	1.63275	0.0322947
77125	Il33	ENSMUSG00000024810	Foxf2	1.63363	0.000325327
665306	3930402G23Rik	ENSMUSG00000038917	Foxf2	1.63367	7.36521e-06
13139	Dgka	ENSMUSG00000025357	Foxf2	1.6386	6.06011e-21
66283	Gkn1	ENSMUSG00000030050	Foxf2	1.6393	0.0301363
76589	Unc5cl	ENSMUSG00000043592	Foxf2	1.6405	0.032935
69137	Vstm5	ENSMUSG00000031937	Foxf2	1.64371	1.27435e-15
353156	Egfl7	ENSMUSG00000026921	Foxf2	1.64561	1.46684e-05
100502736	Gm19345	ENSMUSG00000092216	Foxf2	1.64888	0.0165622
72168	Aifm3	ENSMUSG00000022763	Foxf2	1.65041	0.0235269
16536	Kcnq2	ENSMUSG00000016346	Foxf2	1.6512	0.0200616
17690	Msi1	ENSMUSG00000054256	Foxf2	1.652	0.0042218
67602	Necap1	ENSMUSG00000030327	Foxf2	1.65361	1.42815e-26
13421	Dnase1l3	ENSMUSG00000025279	Foxf2	1.65376	0.00258094
20341	Selenbp1	ENSMUSG00000068874	Foxf2	1.65661	0.0325631
93672	Il24	ENSMUSG00000026420	Foxf2	1.66047	5.56685e-07
330485	Tmem145	ENSMUSG00000043843	Foxf2	1.663	0.00136133
11682	Alk	ENSMUSG00000055471	Foxf2	1.66334	0.00730348
57278	Bcam	ENSMUSG00000002980	Foxf2	1.66361	2.01368e-11
381853	Gipr	ENSMUSG00000030406	Foxf2	1.66458	0.0285865
404238	Mrgprb3	ENSMUSG00000070546	Foxf2	1.66584	0.0198122
13113	Cyp3a13	ENSMUSG00000029727	Foxf2	1.66685	0.000916972
17060	Blnk	ENSMUSG00000061132	Foxf2	1.66848	2.86915e-46
109820	Pgc	ENSMUSG00000023987	Foxf2	1.67227	0.0215321
22144	Tuba3a	ENSMUSG00000067702	Foxf2	1.67516	0.0134423
272382	Spib	ENSMUSG00000008193	Foxf2	1.67543	0.0271639
14221	Fjx1	ENSMUSG00000075012	Foxf2	1.67614	7.99722e-20
74176	Tgm5	ENSMUSG00000053675	Foxf2	1.67871	0.0218785
13717	Eln	ENSMUSG00000029675	Foxf2	1.68002	0.0206171
18438	P2rx4	ENSMUSG00000029470	Foxf2	1.6815	2.75341e-32
54445	Unc93b1	ENSMUSG00000036908	Foxf2	1.68301	0.00897862
329910	Acot11	ENSMUSG00000034853	Foxf2	1.68448	0.0228552
213393	8430408G22Rik	ENSMUSG00000048489	Foxf2	1.68461	8.49776e-06
20190	Ryr1	ENSMUSG00000030592	Foxf2	1.68648	0.00115122
69310	Pacrg	ENSMUSG00000037196	Foxf2	1.69729	0.00284771
15985	Cd79b	ENSMUSG00000040592	Foxf2	1.69959	0.0128361
21934	Tnfrsf11a	ENSMUSG00000026321	Foxf2	1.70224	9.34953e-09
56734	Tulp2	ENSMUSG00000023467	Foxf2	1.70428	0.0153639
72310	Nkg7	ENSMUSG00000004612	Foxf2	1.70515	0.0257025
432995	Smim22	ENSMUSG00000096215	Foxf2	1.70583	0.0206494
106407	Slc51a	ENSMUSG00000035699	Foxf2	1.71122	0.0230229
66109	Tspan13	ENSMUSG00000020577	Foxf2	1.71132	4.95758e-17
107869	Cth	ENSMUSG00000028179	Foxf2	1.71223	3.37283e-07
213522	Plekhg6	ENSMUSG00000038167	Foxf2	1.71509	0.0106608
118449	Synpo2	ENSMUSG00000050315	Foxf2	1.71599	0.0120058
68487	Tmem140	ENSMUSG00000057137	Foxf2	1.71834	1.63927e-24
77645	Ptprtos	ENSMUSG00000084919	Foxf2	1.7189	0.0242336
14528	Gch1	ENSMUSG00000037580	Foxf2	1.72109	1.71323e-28
30956	Aass	ENSMUSG00000029695	Foxf2	1.72181	0.00203616
330406	B4galnt3	ENSMUSG00000041372	Foxf2	1.7248	0.00107418
22342	Lin7b	ENSMUSG00000003872	Foxf2	1.72545	0.00316893
74096	Hvcn1	ENSMUSG00000064267	Foxf2	1.72615	1.27942e-20
17857	Mx1	ENSMUSG00000000386	Foxf2	1.72708	0.0127513
11690	Alox5ap	ENSMUSG00000060063	Foxf2	1.72766	6.99544e-11
67473	Slc47a1	ENSMUSG00000010122	Foxf2	1.73053	0.00032995
22268	Upk1b	ENSMUSG00000049436	Foxf2	1.73423	6.50442e-08
70737	Cgn	ENSMUSG00000068876	Foxf2	1.73608	3.19961e-14
72273	Smim24	ENSMUSG00000078439	Foxf2	1.73938	0.021381
77594	4930552P12Rik	ENSMUSG00000097632	Foxf2	1.73971	1.68249e-05
381399	Bpifb4	ENSMUSG00000074665	Foxf2	1.74022	0.0183067
75471	1700009N14Rik	ENSMUSG00000028287	Foxf2	1.74073	0.00130288
27219	Sgk2	ENSMUSG00000017868	Foxf2	1.74192	0.00141866
14464	Gata5	ENSMUSG00000015627	Foxf2	1.74223	0.00595676
12808	Cobl	ENSMUSG00000020173	Foxf2	1.74275	1.58405e-12
381218	4430402I18Rik	ENSMUSG00000064202	Foxf2	1.7428	9.24837e-09
76505	1500009C09Rik	ENSMUSG00000068099	Foxf2	1.74292	6.04171e-05
244859	Ankk1	ENSMUSG00000032257	Foxf2	1.74368	0.0128896
14027	Evpl	ENSMUSG00000034282	Foxf2	1.74372	0.00249637
20692	Sparc	ENSMUSG00000018593	Foxf2	1.74511	2.3878e-33
69739	2410004I01Rik	ENSMUSG00000085338	Foxf2	1.74692	0.00408667
11931	Atp1b1	ENSMUSG00000026576	Foxf2	1.75155	2.25109e-14
69635	Dapk1	ENSMUSG00000021559	Foxf2	1.75265	0.00243026
69047	Atp2c2	ENSMUSG00000034112	Foxf2	1.75316	0.0014596
269346	Slc28a2	ENSMUSG00000027219	Foxf2	1.75393	0.0194038
230603	Ttc39a	ENSMUSG00000028555	Foxf2	1.75423	8.04365e-29
338372	Map3k9	ENSMUSG00000042724	Foxf2	1.75542	0.0207435
18113	Nnmt	ENSMUSG00000032271	Foxf2	1.75623	6.32458e-07
73590	1700112H15Rik	ENSMUSG00000101574	Foxf2	1.7563	0.0194377
72789	Veph1	ENSMUSG00000027831	Foxf2	1.75635	0.000633439
216019	Hkdc1	ENSMUSG00000020080	Foxf2	1.76255	1.04141e-13
12411	Cbs	ENSMUSG00000024039	Foxf2	1.7643	6.79119e-09
625360	BC147527	ENSMUSG00000094796	Foxf2	1.76522	0.0185418
380780	Serpina11	ENSMUSG00000063232	Foxf2	1.76739	0.0198822
20358	Sema6a	ENSMUSG00000019647	Foxf2	1.76801	2.24388e-09
74090	Paqr5	ENSMUSG00000032278	Foxf2	1.76905	2.89294e-21
16517	Kcnj16	ENSMUSG00000051497	Foxf2	1.77011	0.000114653
26941	Slc9a3r1	ENSMUSG00000020733	Foxf2	1.77113	2.74367e-21
74127	Krt80	ENSMUSG00000037185	Foxf2	1.77343	3.88737e-11
107770	Tm6sf2	ENSMUSG00000036151	Foxf2	1.77471	5.60587e-09
15216	Hfe	ENSMUSG00000006611	Foxf2	1.77815	1.57315e-12
246730	Oas1a	ENSMUSG00000052776	Foxf2	1.77873	2.38627e-12
231125	Zfyve28	ENSMUSG00000037224	Foxf2	1.78015	0.0164319
71753	Tmprss6	ENSMUSG00000016942	Foxf2	1.78327	0.000145193
76960	Bcas1	ENSMUSG00000013523	Foxf2	1.7861	0.00170825
218103	Slc17a2	ENSMUSG00000036110	Foxf2	1.78728	0.013347
226090	Ermp1	ENSMUSG00000046324	Foxf2	1.78823	2.03875e-06
26366	Ceacam10	ENSMUSG00000054169	Foxf2	1.78861	0.00619159
50909	C1ra	ENSMUSG00000055172	Foxf2	1.78913	2.12944e-06
18988	Pou2f3	ENSMUSG00000032015	Foxf2	1.7908	0.0066929
21925	Tnnc2	ENSMUSG00000017300	Foxf2	1.79089	0.00146647
69665	Upk3bl	ENSMUSG00000006143	Foxf2	1.79591	4.13631e-06
231655	Oasl1	ENSMUSG00000041827	Foxf2	1.80019	3.246e-11
74377	Hsf2bp	ENSMUSG00000002076	Foxf2	1.80066	4.22425e-10
668137	Gm8994	ENSMUSG00000094973	Foxf2	1.8007	0.011206
13384	Mpp3	ENSMUSG00000052373	Foxf2	1.80254	8.91264e-08
71873	2310003N18Rik	NA	Foxf2	1.80272	0.0163536
208151	Tmem132b	ENSMUSG00000070498	Foxf2	1.80708	0.014659
195733	Grhl1	ENSMUSG00000020656	Foxf2	1.80739	7.86533e-14
12401	Serpina6	ENSMUSG00000060807	Foxf2	1.80768	0.0085896
69847	Wnk4	ENSMUSG00000035112	Foxf2	1.81125	4.99076e-10
70574	Cpm	ENSMUSG00000020183	Foxf2	1.81332	1.12553e-28
20762	Sprr2h	ENSMUSG00000046259	Foxf2	1.81335	4.70053e-05
72361	Ces2g	ENSMUSG00000031877	Foxf2	1.81355	6.13535e-06
56175	Bace2	ENSMUSG00000040605	Foxf2	1.814	0.000744897
242702	Myom3	ENSMUSG00000037139	Foxf2	1.81458	1.06023e-07
13079	Cyp21a1	ENSMUSG00000024365	Foxf2	1.81761	1.92136e-14
74782	Glt8d2	ENSMUSG00000020251	Foxf2	1.82003	0.0151068
16409	Itgam	ENSMUSG00000030786	Foxf2	1.82074	0.0102229
20446	St6galnac2	ENSMUSG00000057286	Foxf2	1.82419	0.00717005
76527	Il34	ENSMUSG00000031750	Foxf2	1.82495	5.85621e-22
170706	Tmem37	ENSMUSG00000050777	Foxf2	1.82529	2.42621e-20
20528	Slc2a4	ENSMUSG00000018566	Foxf2	1.82539	0.00192179
11670	Aldh3a1	ENSMUSG00000019102	Foxf2	1.82726	1.2968e-05
12499	Entpd5	ENSMUSG00000021236	Foxf2	1.82834	3.09817e-14
246133	Kcne2	ENSMUSG00000039672	Foxf2	1.82934	0.0102006
74338	Slc6a19	ENSMUSG00000021565	Foxf2	1.82983	1.07057e-11
68728	Trp53inp2	ENSMUSG00000038375	Foxf2	1.83098	1.85854e-37
71345	Ano9	ENSMUSG00000054662	Foxf2	1.83281	0.0120232
22240	Dpysl3	ENSMUSG00000024501	Foxf2	1.83684	3.9393e-10
207596	Thsd4	ENSMUSG00000032289	Foxf2	1.83802	0.000431593
228858	Gdap1l1	ENSMUSG00000017943	Foxf2	1.84043	0.00710751
16854	Lgals3	ENSMUSG00000050335	Foxf2	1.84188	1.18775e-28
73834	Atp6v1d	ENSMUSG00000021114	Foxf2	1.84201	1.74286e-22
70129	Slc44a4	ENSMUSG00000007034	Foxf2	1.84505	5.10036e-08
381411	Accsl	ENSMUSG00000075023	Foxf2	1.84808	0.000593098
16447	Ivl	ENSMUSG00000049128	Foxf2	1.84845	0.000148524
14701	Gng12	ENSMUSG00000036402	Foxf2	1.85255	6.82203e-15
29807	Tpk1	ENSMUSG00000029735	Foxf2	1.85357	1.0663e-10
333329	Cngb1	ENSMUSG00000031789	Foxf2	1.85435	0.00286905
23956	Neu2	ENSMUSG00000079434	Foxf2	1.85646	2.50702e-06
433653	Gimd1	ENSMUSG00000091721	Foxf2	1.85777	5.84093e-06
110135	Fgb	ENSMUSG00000033831	Foxf2	1.85886	0.000240992
13143	Dapk2	ENSMUSG00000032380	Foxf2	1.85936	1.70743e-09
69611	Lce1d	ENSMUSG00000103243	Foxf2	1.86045	0.0120331
110902	Chrna2	ENSMUSG00000022041	Foxf2	1.86319	0.0118657
105349	Akr1c18	ENSMUSG00000021214	Foxf2	1.86332	0.0103727
75180	4930538K18Rik	ENSMUSG00000028642	Foxf2	1.86375	0.00142696
544806	Tmem92	ENSMUSG00000075610	Foxf2	1.86587	0.0072958
545486	Tubb1	ENSMUSG00000016255	Foxf2	1.86674	0.0119894
215627	Zbtb8b	ENSMUSG00000048485	Foxf2	1.86857	2.51556e-07
68867	Rnf122	ENSMUSG00000039328	Foxf2	1.87004	0.00339431
102502	Pls1	ENSMUSG00000049493	Foxf2	1.87129	3.77151e-05
621603	Aldh3b2	ENSMUSG00000075296	Foxf2	1.8737	0.012669
58206	Zbtb32	ENSMUSG00000006310	Foxf2	1.87564	4.82576e-24
226243	Habp2	ENSMUSG00000025075	Foxf2	1.87708	5.1892e-21
74485	Lrrc71	ENSMUSG00000023084	Foxf2	1.87963	9.515e-06
105387	Akr1c14	ENSMUSG00000033715	Foxf2	1.88206	0.00408667
382077	Ccdc33	ENSMUSG00000037716	Foxf2	1.88531	0.000546954
21810	Tgfbi	ENSMUSG00000035493	Foxf2	1.88658	0.0100585
68616	Gdpd3	ENSMUSG00000030703	Foxf2	1.88762	9.09339e-07
21337	Tacr2	ENSMUSG00000020081	Foxf2	1.88864	0.00143417
18770	Pklr	ENSMUSG00000041237	Foxf2	1.88994	9.49937e-25
71706	Slc46a3	ENSMUSG00000029650	Foxf2	1.89255	3.84618e-11
78267	Klhdc8b	ENSMUSG00000032609	Foxf2	1.8939	3.62595e-06
16407	Itgae	ENSMUSG00000005947	Foxf2	1.89667	0.0018547
229927	Clca3b	ENSMUSG00000037033	Foxf2	1.89678	1.22158e-17
14079	Fabp2	ENSMUSG00000023057	Foxf2	1.89948	0.00757215
56791	Ube2l6	ENSMUSG00000027078	Foxf2	1.89956	5.45168e-16
20531	Slc34a2	ENSMUSG00000029188	Foxf2	1.90037	7.44499e-06
226143	Cyp2c44	ENSMUSG00000025197	Foxf2	1.90123	9.51857e-12
69743	Casz1	ENSMUSG00000028977	Foxf2	1.90198	1.60968e-09
237625	Pla2g3	ENSMUSG00000034579	Foxf2	1.90293	0.0107516
77827	Krba1	ENSMUSG00000042810	Foxf2	1.90382	1.17201e-11
243277	Adgrd1	ENSMUSG00000044017	Foxf2	1.90407	0.0108545
16532	Kcnu1	ENSMUSG00000031576	Foxf2	1.90619	3.83611e-12
328258	Slc25a48	ENSMUSG00000021509	Foxf2	1.90645	0.00183914
381983	Lmtk3	ENSMUSG00000062044	Foxf2	1.90704	0.000219777
109254	Adtrp	ENSMUSG00000058022	Foxf2	1.90888	0.00947275
66065	Hsd17b14	ENSMUSG00000030825	Foxf2	1.91039	3.38679e-09
64058	Perp	ENSMUSG00000019851	Foxf2	1.91365	8.666e-25
207495	Baiap2l2	ENSMUSG00000018126	Foxf2	1.91411	1.70766e-10
12684	Cideb	ENSMUSG00000022219	Foxf2	1.9143	6.44457e-14
245827	Fat2	ENSMUSG00000055333	Foxf2	1.9164	9.05594e-12
66102	Cxcl16	ENSMUSG00000018920	Foxf2	1.91783	3.37029e-33
78249	Adgrf4	ENSMUSG00000023918	Foxf2	1.91836	3.33944e-07
214854	Neurl3	ENSMUSG00000047180	Foxf2	1.91937	2.13709e-16
13835	Epha1	ENSMUSG00000029859	Foxf2	1.92002	0.00532617
546546	Serpina3h	NA	Foxf2	1.92227	0.00939215
81879	Tfcp2l1	ENSMUSG00000026380	Foxf2	1.92304	6.37551e-07
329977	Fhad1	ENSMUSG00000051435	Foxf2	1.92479	0.000675969
11433	Acp5	ENSMUSG00000001348	Foxf2	1.92915	0.00915339
100504464	E230016K23Rik	ENSMUSG00000051832	Foxf2	1.93186	3.69424e-10
13710	Elf3	ENSMUSG00000003051	Foxf2	1.93479	9.27763e-30
104885	Tmem179	ENSMUSG00000054013	Foxf2	1.93699	0.00730654
232670	Tspan33	ENSMUSG00000001763	Foxf2	1.93771	5.73389e-29
238076	Kcns3	ENSMUSG00000043673	Foxf2	1.94178	0.00847897
12879	Cys1	ENSMUSG00000062563	Foxf2	1.94283	5.39504e-17
382113	Slc22a14	ENSMUSG00000070280	Foxf2	1.94589	2.27712e-08
76770	2010005H15Rik	ENSMUSG00000095620	Foxf2	1.94647	0.0042745
69769	Tnfaip8l2	ENSMUSG00000013707	Foxf2	1.94961	0.00545142
229900	Gbp7	ENSMUSG00000040253	Foxf2	1.95406	0.00897862
280662	Afm	ENSMUSG00000029369	Foxf2	1.95799	0.00706925
65969	Cubn	ENSMUSG00000026726	Foxf2	1.95899	6.70352e-09
70134	2210011C24Rik	ENSMUSG00000074217	Foxf2	1.96021	1.57864e-10
52428	Rhpn2	ENSMUSG00000030494	Foxf2	1.96308	3.99244e-27
14645	Glul	ENSMUSG00000026473	Foxf2	1.96805	5.13554e-36
60525	Acss2	ENSMUSG00000027605	Foxf2	1.96891	4.69535e-29
64385	Cyp4f14	ENSMUSG00000024292	Foxf2	1.97052	0.000363041
69894	2010107G23Rik	ENSMUSG00000020083	Foxf2	1.97214	3.06318e-10
232370	Clstn3	ENSMUSG00000008153	Foxf2	1.97222	0.000186183
109731	Maob	ENSMUSG00000040147	Foxf2	1.97538	0.00746245
18208	Ntn1	ENSMUSG00000020902	Foxf2	1.97561	0.00044255
73710	Tubb2b	ENSMUSG00000045136	Foxf2	1.97714	0.00185585
22229	Ucp3	ENSMUSG00000032942	Foxf2	1.9795	0.00158541
50880	Scly	ENSMUSG00000026307	Foxf2	1.9796	2.01047e-37
20908	Stx3	ENSMUSG00000041488	Foxf2	1.97977	2.55419e-25
625599	Gml	ENSMUSG00000068349	Foxf2	1.98137	0.00625494
211652	Wwc1	ENSMUSG00000018849	Foxf2	1.98277	2.9409e-25
23961	Oas1b	ENSMUSG00000029605	Foxf2	1.98386	1.49202e-08
20259	Scin	ENSMUSG00000002565	Foxf2	1.98784	0.000401577
17259	Mef2b	ENSMUSG00000079033	Foxf2	1.99244	0.000221894
11556	Adrb3	ENSMUSG00000031489	Foxf2	1.99299	0.0036353
241638	Lzts3	ENSMUSG00000037703	Foxf2	1.99642	7.29205e-27
319660	Agmo	ENSMUSG00000050103	Foxf2	1.99684	0.00180803
21405	Hnf1a	ENSMUSG00000029556	Foxf2	1.99995	9.95719e-23
18576	Pde3b	ENSMUSG00000030671	Foxf2	2.00124	0.00688904
23964	Tenm2	ENSMUSG00000049336	Foxf2	2.00339	0.0036186
72316	2310008N11Rik	ENSMUSG00000100335	Foxf2	2.00445	0.00133672
268591	Serpina5	ENSMUSG00000041550	Foxf2	2.00755	0.00196978
71872	Aox4	ENSMUSG00000038242	Foxf2	2.00849	0.00634096
214359	Tmem51	ENSMUSG00000040616	Foxf2	2.00971	1.26854e-30
13136	Cd55	ENSMUSG00000026399	Foxf2	2.01241	0.000325327
227620	Uap1l1	ENSMUSG00000026956	Foxf2	2.01471	3.33613e-22
15959	Ifit3	ENSMUSG00000074896	Foxf2	2.01676	0.000142488
21426	Tfec	ENSMUSG00000029553	Foxf2	2.01716	7.77144e-06
20322	Sord	ENSMUSG00000027227	Foxf2	2.02248	3.78656e-22
244562	Abcc12	ENSMUSG00000036872	Foxf2	2.02554	0.00335978
381142	Arl14epl	ENSMUSG00000073568	Foxf2	2.02794	0.00353662
100727	Ugt2b34	ENSMUSG00000029260	Foxf2	2.02798	0.000812905
20504	Slc17a1	ENSMUSG00000021335	Foxf2	2.03133	3.9335e-11
71601	Ceacam20	ENSMUSG00000070777	Foxf2	2.0326	0.0007073
14317	Ftcd	ENSMUSG00000001155	Foxf2	2.03837	0.00533069
13850	Ephx2	ENSMUSG00000022040	Foxf2	2.04819	1.03378e-06
19049	Ppp1r1b	ENSMUSG00000061718	Foxf2	2.04944	2.3462e-11
66183	Sptssb	ENSMUSG00000043461	Foxf2	2.05325	0.00193796
11699	Ambp	ENSMUSG00000028356	Foxf2	2.05476	0.00112326
11425	Apoc4	ENSMUSG00000074336	Foxf2	2.05519	0.00444258
216441	Slc26a10	ENSMUSG00000040441	Foxf2	2.05873	3.10051e-06
98365	Slamf9	ENSMUSG00000026548	Foxf2	2.06276	3.20336e-30
381944	Usp17lb	ENSMUSG00000062369	Foxf2	2.06504	0.00234035
50765	Tfr2	ENSMUSG00000029716	Foxf2	2.06701	6.24679e-05
140493	Kcnn3	ENSMUSG00000000794	Foxf2	2.0683	0.000103789
234683	Elmo3	ENSMUSG00000014791	Foxf2	2.06982	2.00837e-18
22361	Vnn1	ENSMUSG00000037440	Foxf2	2.07273	3.92823e-16
329731	Fam19a3	ENSMUSG00000055865	Foxf2	2.07343	0.00178915
632778	Erich4	ENSMUSG00000074261	Foxf2	2.0769	0.00364665
103149	Upb1	ENSMUSG00000033427	Foxf2	2.08034	0.00185056
11529	Adh7	ENSMUSG00000055301	Foxf2	2.08165	1.44103e-16
15900	Irf8	ENSMUSG00000041515	Foxf2	2.08474	1.05744e-09
319572	C730027H18Rik	NA	Foxf2	2.08545	1.31869e-08
19416	Rasd1	ENSMUSG00000049892	Foxf2	2.08686	0.00171699
18074	Nid2	ENSMUSG00000021806	Foxf2	2.09063	3.1055e-08
16506	Kcnd1	ENSMUSG00000009731	Foxf2	2.09669	0.000400719
224840	Treml4	ENSMUSG00000051682	Foxf2	2.09783	0.00403709
20512	Slc1a3	ENSMUSG00000005360	Foxf2	2.09947	0.00349266
224912	Crb3	ENSMUSG00000044279	Foxf2	2.1009	3.70077e-36
20732	Spint1	ENSMUSG00000027315	Foxf2	2.10252	3.66443e-09
17829	Muc1	ENSMUSG00000042784	Foxf2	2.10525	3.58749e-18
69826	Ms4a10	ENSMUSG00000024731	Foxf2	2.10903	0.00385717
235302	D630033O11Rik	NA	Foxf2	2.10964	2.4488e-06
629378	Dact3	ENSMUSG00000078794	Foxf2	2.11187	6.65697e-12
68428	Steap3	ENSMUSG00000026389	Foxf2	2.11236	6.63166e-08
16625	Serpina3c	ENSMUSG00000066361	Foxf2	2.11272	0.00372391
81840	Sorcs2	ENSMUSG00000029093	Foxf2	2.11294	1.43649e-06
207259	Zbtb7c	ENSMUSG00000044646	Foxf2	2.11373	3.16376e-07
12309	S100g	ENSMUSG00000040808	Foxf2	2.11685	6.70352e-09
53376	Usp2	ENSMUSG00000032010	Foxf2	2.11747	1.92404e-13
14999	H2-DMb1	ENSMUSG00000079547	Foxf2	2.12395	8.71541e-05
54123	Irf7	ENSMUSG00000025498	Foxf2	2.13	1.77971e-11
70337	Iyd	ENSMUSG00000019762	Foxf2	2.13268	0.00224519
22781	Ikzf4	ENSMUSG00000002578	Foxf2	2.13398	0.000356787
242297	Fam110b	ENSMUSG00000049119	Foxf2	2.13477	8.3639e-06
16541	Napsa	ENSMUSG00000002204	Foxf2	2.13884	2.89903e-16
209186	Acnat2	ENSMUSG00000060317	Foxf2	2.14231	6.54381e-05
100415901	Gm13648	ENSMUSG00000086549	Foxf2	2.14469	0.000730335
15000	H2-DMb2	ENSMUSG00000037548	Foxf2	2.14951	0.00105776
22368	Trpv2	ENSMUSG00000018507	Foxf2	2.15046	0.000123402
71687	Tmem25	ENSMUSG00000002032	Foxf2	2.15535	6.79451e-13
574402	Gpr17	ENSMUSG00000052229	Foxf2	2.15543	0.00230936
16178	Il1r2	ENSMUSG00000026073	Foxf2	2.15686	0.00235615
224674	Slc37a1	ENSMUSG00000024036	Foxf2	2.15953	2.50789e-18
80794	Cblc	ENSMUSG00000040525	Foxf2	2.1647	0.000672297
171469	Gpr37l1	ENSMUSG00000026424	Foxf2	2.17284	0.00208337
227545	Proser2	ENSMUSG00000045319	Foxf2	2.17602	4.33464e-30
19354	Rac2	ENSMUSG00000033220	Foxf2	2.19294	5.59453e-05
100042314	Gm10639	ENSMUSG00000074179	Foxf2	2.19384	0.00231782
117167	Steap4	ENSMUSG00000012428	Foxf2	2.19492	4.64834e-12
238055	Apob	ENSMUSG00000020609	Foxf2	2.20382	0.00105693
70638	Fam189a1	ENSMUSG00000030518	Foxf2	2.20899	2.96066e-07
26434	Prnd	ENSMUSG00000027338	Foxf2	2.21731	8.89704e-13
14133	Fcna	ENSMUSG00000026938	Foxf2	2.22323	0.00194779
27276	Plekhb1	ENSMUSG00000030701	Foxf2	2.22504	0.00189356
20522	Slc23a1	ENSMUSG00000024354	Foxf2	2.2314	0.00115122
17002	Ltf	ENSMUSG00000032496	Foxf2	2.23409	0.000737894
103172	Chchd10	ENSMUSG00000049422	Foxf2	2.23512	2.51391e-17
243612	Ssu2	ENSMUSG00000034387	Foxf2	2.23964	0.00195226
77318	Ankrd55	ENSMUSG00000049985	Foxf2	2.24016	5.87772e-11
94346	Tmem40	ENSMUSG00000059900	Foxf2	2.24292	5.48106e-06
234671	Ces2c	ENSMUSG00000061825	Foxf2	2.24458	0.001886
74688	4930453L07Rik	ENSMUSG00000109215	Foxf2	2.24648	0.00142696
15213	Hey1	ENSMUSG00000040289	Foxf2	2.24741	3.5973e-21
14311	Cidec	ENSMUSG00000030278	Foxf2	2.24908	0.00227498
12349	Car2	ENSMUSG00000027562	Foxf2	2.2516	7.65314e-47
11484	Aspa	ENSMUSG00000020774	Foxf2	2.25352	0.000505963
215243	Traf3ip3	ENSMUSG00000037318	Foxf2	2.2575	0.00137108
219148	Fam167a	ENSMUSG00000035095	Foxf2	2.25813	1.44656e-36
243085	Ugt2b35	ENSMUSG00000035811	Foxf2	2.26602	0.000161076
12550	Cdh1	ENSMUSG00000000303	Foxf2	2.27093	9.80401e-27
14858	Gsta2	ENSMUSG00000057933	Foxf2	2.27359	0.000786128
74152	Stra6l	ENSMUSG00000028327	Foxf2	2.27506	0.00170338
14854	Gss	ENSMUSG00000027610	Foxf2	2.28083	3.01264e-54
71664	Mettl7b	ENSMUSG00000025347	Foxf2	2.28102	7.70847e-19
22264	Prap1	ENSMUSG00000025467	Foxf2	2.28323	0.00146647
243753	Slc23a4	ENSMUSG00000029847	Foxf2	2.28501	3.17549e-09
72077	Gcnt3	ENSMUSG00000032226	Foxf2	2.28798	4.57663e-28
19215	Ptgds	ENSMUSG00000015090	Foxf2	2.28811	3.80851e-12
20743	Sptbn2	ENSMUSG00000067889	Foxf2	2.28878	1.1276e-14
11522	Adh1	ENSMUSG00000074207	Foxf2	2.30018	2.46997e-06
69908	Rab3b	ENSMUSG00000003411	Foxf2	2.30331	1.50277e-07
70423	Tspan15	ENSMUSG00000037031	Foxf2	2.30946	1.13702e-17
72169	Trim29	ENSMUSG00000032013	Foxf2	2.31503	0.00107615
16552	Kif12	ENSMUSG00000028357	Foxf2	2.31565	1.55201e-13
319430	C5ar2	ENSMUSG00000074361	Foxf2	2.31866	0.00119293
74562	Fer1l4	ENSMUSG00000013338	Foxf2	2.32486	0.000941235
71522	Ggt6	ENSMUSG00000040471	Foxf2	2.32604	3.27325e-27
16841	Lect2	ENSMUSG00000021539	Foxf2	2.32612	7.38038e-11
228993	Slc17a9	ENSMUSG00000023393	Foxf2	2.32631	4.30005e-05
105355	Slc17a3	ENSMUSG00000036083	Foxf2	2.32913	4.21973e-05
72074	Anks4b	ENSMUSG00000030909	Foxf2	2.33245	8.40989e-12
11890	Asgr2	ENSMUSG00000040963	Foxf2	2.34003	0.000510096
69698	Slc52a3	ENSMUSG00000027463	Foxf2	2.34196	1.22698e-24
68498	Tspan11	ENSMUSG00000030351	Foxf2	2.34551	0.000963523
269994	Gsg1l	ENSMUSG00000046182	Foxf2	2.34845	1.4925e-05
107146	Glyat	ENSMUSG00000063683	Foxf2	2.34957	2.47322e-05
14915	Guca2a	ENSMUSG00000023247	Foxf2	2.35174	1.12027e-06
16012	Igfbp6	ENSMUSG00000023046	Foxf2	2.35276	4.03954e-05
237930	Ttll6	ENSMUSG00000038756	Foxf2	2.35479	0.000492416
74091	Npl	ENSMUSG00000042684	Foxf2	2.35682	0.000893077
93721	Cpn1	ENSMUSG00000025196	Foxf2	2.35944	8.0744e-33
21942	Tnfrsf9	ENSMUSG00000028965	Foxf2	2.36225	5.05565e-27
27421	Abcc6	ENSMUSG00000030834	Foxf2	2.36356	0.000207348
12669	Chrm1	ENSMUSG00000032773	Foxf2	2.36372	0.000985234
57349	Ppbp	ENSMUSG00000029372	Foxf2	2.36424	2.74606e-14
12267	C3ar1	ENSMUSG00000040552	Foxf2	2.36591	2.7089e-07
14860	Gsta4	ENSMUSG00000032348	Foxf2	2.37335	1.36005e-24
15377	Foxa3	ENSMUSG00000040891	Foxf2	2.37668	3.19709e-13
70045	2610528A11Rik	ENSMUSG00000096001	Foxf2	2.37859	0.000107372
19703	Renbp	ENSMUSG00000031387	Foxf2	2.37881	7.75977e-17
22371	Vwf	ENSMUSG00000001930	Foxf2	2.38175	5.1725e-15
14412	Slc6a13	ENSMUSG00000030108	Foxf2	2.38804	0.000478521
23985	Slc26a4	ENSMUSG00000020651	Foxf2	2.38858	0.000254715
19415	Rasal1	ENSMUSG00000029602	Foxf2	2.39047	0.000639873
54139	Irf6	ENSMUSG00000026638	Foxf2	2.39327	4.113e-09
70726	Angptl6	ENSMUSG00000038742	Foxf2	2.39462	1.75189e-10
74186	Ccdc3	ENSMUSG00000026676	Foxf2	2.39564	3.49647e-06
217138	Prr15l	ENSMUSG00000047040	Foxf2	2.39807	3.53527e-14
68666	Svop	ENSMUSG00000042078	Foxf2	2.40018	1.2698e-06
279028	Adamts13	ENSMUSG00000014852	Foxf2	2.4049	0.000707012
13076	Cyp1a1	ENSMUSG00000032315	Foxf2	2.40865	3.42276e-05
66775	Hacd4	ENSMUSG00000028497	Foxf2	2.41536	4.10652e-05
20564	Slit3	ENSMUSG00000056427	Foxf2	2.41629	2.1941e-17
22035	Tnfsf10	ENSMUSG00000039304	Foxf2	2.42137	0.000627858
230678	Tmem125	ENSMUSG00000050854	Foxf2	2.42262	5.35581e-15
217845	Ifi27l2b	ENSMUSG00000021208	Foxf2	2.426	1.91035e-25
68255	Tmem86b	ENSMUSG00000045282	Foxf2	2.42886	9.45286e-29
78789	Vsig1	ENSMUSG00000031430	Foxf2	2.43019	3.55026e-07
14962	Cfb	ENSMUSG00000090231	Foxf2	2.43445	1.19307e-15
67198	Spats2l	ENSMUSG00000038305	Foxf2	2.44518	4.51773e-16
56863	Cldn9	ENSMUSG00000066720	Foxf2	2.44891	1.19354e-14
231396	Ugt2b36	ENSMUSG00000070704	Foxf2	2.45008	1.90145e-06
12023	Barx2	ENSMUSG00000032033	Foxf2	2.45027	0.00011718
24110	Usp18	ENSMUSG00000030107	Foxf2	2.45343	1.5797e-11
244653	Hydin	ENSMUSG00000059854	Foxf2	2.45402	3.18666e-05
14261	Fmo1	ENSMUSG00000040181	Foxf2	2.45643	5.63917e-05
67307	Pbld2	ENSMUSG00000020072	Foxf2	2.45826	1.02128e-06
71912	Jsrp1	ENSMUSG00000020216	Foxf2	2.45849	7.36298e-09
20756	Sprr2b	ENSMUSG00000050092	Foxf2	2.46194	3.59159e-05
15486	Hsd17b2	ENSMUSG00000031844	Foxf2	2.47259	1.64989e-07
20765	Sprr2k	ENSMUSG00000054215	Foxf2	2.47298	1.08825e-07
67800	Dgat2	ENSMUSG00000030747	Foxf2	2.47385	4.19318e-59
17195	Mbl2	ENSMUSG00000024863	Foxf2	2.48093	0.000323646
100017	Ldlrap1	ENSMUSG00000037295	Foxf2	2.48116	3.41828e-42
237636	Npc1l1	ENSMUSG00000020447	Foxf2	2.49249	6.8791e-06
16774	Lama3	ENSMUSG00000024421	Foxf2	2.49259	3.81881e-07
67082	1700011H14Rik	ENSMUSG00000021850	Foxf2	2.49546	1.26216e-07
231296	Lrrc66	ENSMUSG00000067206	Foxf2	2.504	0.000385618
107766	Haao	ENSMUSG00000000673	Foxf2	2.50403	0.000313321
233744	Spon1	ENSMUSG00000038156	Foxf2	2.50412	3.2597e-05
217682	Plekhd1	ENSMUSG00000066438	Foxf2	2.51289	0.00035555
545902	Ptprh	ENSMUSG00000035429	Foxf2	2.51968	0.000512535
386454	Rnf39	ENSMUSG00000036492	Foxf2	2.51982	1.14383e-30
81877	Tnxb	ENSMUSG00000033327	Foxf2	2.52039	2.81578e-20
69428	1700016C15Rik	ENSMUSG00000015962	Foxf2	2.52635	1.0205e-09
237847	Rtn4rl1	ENSMUSG00000045287	Foxf2	2.52874	2.11861e-16
71263	Mro	ENSMUSG00000064036	Foxf2	2.53507	5.35433e-13
99709	Clca4b	ENSMUSG00000074195	Foxf2	2.54988	5.82185e-06
76261	0610040J01Rik	ENSMUSG00000060512	Foxf2	2.55053	2.31571e-29
77836	Mlana	ENSMUSG00000024806	Foxf2	2.55112	2.45131e-05
18816	Serpinf2	ENSMUSG00000038224	Foxf2	2.55789	5.08008e-05
16181	Il1rn	ENSMUSG00000026981	Foxf2	2.55795	1.09411e-29
69454	Clic3	ENSMUSG00000015093	Foxf2	2.56058	8.42481e-25
381246	Xkr9	ENSMUSG00000067813	Foxf2	2.56587	2.78806e-05
18104	Nqo1	ENSMUSG00000003849	Foxf2	2.56721	9.52627e-24
69387	Dnajb13	ENSMUSG00000030708	Foxf2	2.56745	0.000102265
327954	Dnah2	ENSMUSG00000005237	Foxf2	2.56864	4.2457e-05
68952	Fam57b	ENSMUSG00000058966	Foxf2	2.57943	0.000245812
218518	Marveld2	ENSMUSG00000021636	Foxf2	2.59366	1.32142e-39
15378	Hnf4a	ENSMUSG00000017950	Foxf2	2.60003	3.49975e-36
15458	Hpx	ENSMUSG00000030895	Foxf2	2.60286	2.51622e-11
66269	Tmed6	ENSMUSG00000031919	Foxf2	2.60491	2.25529e-07
217847	Serpina10	ENSMUSG00000061947	Foxf2	2.60682	1.94175e-07
432720	Akr1c19	ENSMUSG00000071551	Foxf2	2.60704	4.5843e-10
328059	Slc7a15	ENSMUSG00000020600	Foxf2	2.61143	0.000167894
16858	Lgals7	ENSMUSG00000053522	Foxf2	2.61666	2.54806e-07
11806	Apoa1	ENSMUSG00000032083	Foxf2	2.62399	0.000203432
20679	Sox6	ENSMUSG00000051910	Foxf2	2.62518	1.54797e-16
69097	Trim15	ENSMUSG00000050747	Foxf2	2.63803	2.62127e-12
73368	Col20a1	ENSMUSG00000016356	Foxf2	2.63847	9.18556e-07
231821	Adap1	ENSMUSG00000056413	Foxf2	2.64159	1.33218e-21
319504	Nrcam	ENSMUSG00000020598	Foxf2	2.64614	8.24858e-07
19223	Ptgis	ENSMUSG00000017969	Foxf2	2.65139	3.51852e-07
396184	Flrt1	ENSMUSG00000047787	Foxf2	2.65162	1.70018e-11
26464	Vnn3	ENSMUSG00000020010	Foxf2	2.65299	8.09373e-07
100038489	Apela	ENSMUSG00000079042	Foxf2	2.65397	2.77297e-05
237397	C2cd4c	ENSMUSG00000045912	Foxf2	2.65548	6.52851e-12
13867	Erbb3	ENSMUSG00000018166	Foxf2	2.6669	7.73158e-18
101613	Nlrp6	ENSMUSG00000038745	Foxf2	2.67249	2.68231e-05
217122	Gm11545	NA	Foxf2	2.67351	2.07938e-06
434147	D930028M14Rik	ENSMUSG00000074274	Foxf2	2.67477	2.60145e-05
20763	Sprr2i	ENSMUSG00000042157	Foxf2	2.67913	0.000109382
73442	Hspa12a	ENSMUSG00000025092	Foxf2	2.68388	1.9823e-09
69312	Ppp1r42	ENSMUSG00000025916	Foxf2	2.69608	4.16923e-06
56808	Cacna2d2	ENSMUSG00000010066	Foxf2	2.69623	0.000103802
94179	Krt23	ENSMUSG00000006777	Foxf2	2.70105	2.28386e-15
626058	E330020D12Rik	NA	Foxf2	2.7012	5.01914e-05
63857	Bco1	ENSMUSG00000031845	Foxf2	2.70345	1.88003e-06
111002	Marcksl1-ps4	NA	Foxf2	2.70348	6.08766e-12
224065	Uts2b	ENSMUSG00000056423	Foxf2	2.71235	1.34123e-08
19126	Prom1	ENSMUSG00000029086	Foxf2	2.71802	1.49199e-06
75600	Calml4	ENSMUSG00000032246	Foxf2	2.72553	4.13827e-32
246727	Oas3	ENSMUSG00000032661	Foxf2	2.74096	6.74029e-18
107350	AW112010	ENSMUSG00000075010	Foxf2	2.74582	3.69395e-09
384071	Slc25a34	ENSMUSG00000040740	Foxf2	2.75269	1.52255e-07
69861	2010003K11Rik	ENSMUSG00000042041	Foxf2	2.75806	1.76297e-08
64008	Aqp9	ENSMUSG00000032204	Foxf2	2.76159	1.79033e-34
16669	Krt19	ENSMUSG00000020911	Foxf2	2.76581	6.80362e-31
58805	Mlxipl	ENSMUSG00000005373	Foxf2	2.76961	2.19315e-12
11540	Adora2a	ENSMUSG00000020178	Foxf2	2.76998	1.92314e-16
214523	Tmprss4	ENSMUSG00000032091	Foxf2	2.78083	6.32902e-05
69134	Fam25c	ENSMUSG00000043681	Foxf2	2.78221	5.98414e-07
545481	Arhgap40	ENSMUSG00000074625	Foxf2	2.78246	6.11515e-38
17287	Mep1a	ENSMUSG00000023914	Foxf2	2.78353	2.21938e-17
73458	Aldh3b3	ENSMUSG00000037263	Foxf2	2.78446	5.9481e-05
16644	Kng1	ENSMUSG00000022875	Foxf2	2.79416	4.00559e-05
96875	Prg4	ENSMUSG00000006014	Foxf2	2.81657	6.12072e-06
77996	Cutal	ENSMUSG00000026870	Foxf2	2.82105	3.89058e-58
217143	Gpr179	ENSMUSG00000070337	Foxf2	2.82633	6.30509e-06
13036	Ctsh	ENSMUSG00000032359	Foxf2	2.83533	1.28531e-55
110308	Krt5	ENSMUSG00000061527	Foxf2	2.83809	2.4258e-21
75761	Apol7a	ENSMUSG00000010601	Foxf2	2.8403	4.65006e-12
11459	Acta1	ENSMUSG00000031972	Foxf2	2.8421	9.36634e-16
22349	Vil1	ENSMUSG00000026175	Foxf2	2.84416	7.97083e-47
18171	Nr1i2	ENSMUSG00000022809	Foxf2	2.86247	1.33458e-06
20390	Sftpd	ENSMUSG00000021795	Foxf2	2.86908	1.56788e-06
74760	Rab3il1	ENSMUSG00000024663	Foxf2	2.87831	1.15079e-44
73712	Dmkn	ENSMUSG00000060962	Foxf2	2.88967	5.77044e-10
53906	Phgr1	ENSMUSG00000046804	Foxf2	2.89374	3.03379e-05
18602	Padi4	ENSMUSG00000025330	Foxf2	2.89438	1.12734e-09
230612	Slc5a9	ENSMUSG00000028544	Foxf2	2.89807	3.54099e-07
70727	Rasgef1a	ENSMUSG00000030134	Foxf2	2.91202	2.03984e-06
16149	Cd74	ENSMUSG00000024610	Foxf2	2.91667	5.39656e-18
19281	Ptprt	ENSMUSG00000053141	Foxf2	2.93327	1.55772e-10
12353	Car6	ENSMUSG00000028972	Foxf2	2.93335	7.92353e-06
20203	S100b	ENSMUSG00000033208	Foxf2	2.93557	1.10203e-05
227671	Gbgt1	ENSMUSG00000026829	Foxf2	2.93711	5.86516e-06
69824	Glod5	ENSMUSG00000031163	Foxf2	2.94159	9.36719e-07
68891	Cd177	ENSMUSG00000052212	Foxf2	2.94638	4.18711e-15
20375	Spi1	ENSMUSG00000002111	Foxf2	2.96465	3.7415e-17
17940	Naip1	ENSMUSG00000021640	Foxf2	2.97853	3.82099e-06
13845	Ephb3	ENSMUSG00000005958	Foxf2	2.9876	2.00539e-06
13132	Dab2	ENSMUSG00000022150	Foxf2	2.99184	1.57737e-08
16426	Itih3	ENSMUSG00000006522	Foxf2	2.99897	1.33043e-05
231583	Slc26a1	ENSMUSG00000046959	Foxf2	3.01599	1.23984e-05
72303	Cyp2c65	ENSMUSG00000067231	Foxf2	3.01704	1.01412e-08
320352	Lrrc31	ENSMUSG00000074653	Foxf2	3.02602	1.21388e-05
11833	Aqp8	ENSMUSG00000030762	Foxf2	3.03458	4.28193e-12
60361	Ms4a4b	ENSMUSG00000056290	Foxf2	3.05144	1.02918e-09
26365	Ceacam1	ENSMUSG00000074272	Foxf2	3.05694	1.60391e-21
17922	Myo7b	ENSMUSG00000024388	Foxf2	3.05994	1.14203e-75
170745	Xpnpep2	ENSMUSG00000037005	Foxf2	3.08453	4.93649e-57
11891	Rab27a	ENSMUSG00000032202	Foxf2	3.10841	5.24321e-06
212070	Clrn3	ENSMUSG00000050866	Foxf2	3.11122	6.05234e-39
329581	Birc7	ENSMUSG00000038840	Foxf2	3.11349	1.18114e-13
26358	Aldh1a7	ENSMUSG00000024747	Foxf2	3.12511	1.28575e-13
13142	Dao	ENSMUSG00000042096	Foxf2	3.1513	1.69241e-14
50723	Icosl	ENSMUSG00000000732	Foxf2	3.16018	1.44344e-21
66601	Tmigd1	ENSMUSG00000020839	Foxf2	3.16179	1.25638e-08
110877	Slc18a1	ENSMUSG00000036330	Foxf2	3.17002	7.52173e-27
67182	Pdzk1ip1	ENSMUSG00000028716	Foxf2	3.17142	2.41288e-23
67801	Pllp	ENSMUSG00000031775	Foxf2	3.17281	6.64887e-39
53315	Sult1d1	ENSMUSG00000029273	Foxf2	3.1757	5.15164e-06
246728	Oas2	ENSMUSG00000032690	Foxf2	3.22269	5.01813e-08
70291	Mkrn2os	ENSMUSG00000068011	Foxf2	3.22343	3.67466e-06
622307	5830473C10Rik	ENSMUSG00000070690	Foxf2	3.23543	1.68481e-09
59095	Fxyd6	ENSMUSG00000066705	Foxf2	3.26808	4.81042e-11
56223	Fscn3	ENSMUSG00000029707	Foxf2	3.27053	6.16723e-08
11304	Abca4	ENSMUSG00000028125	Foxf2	3.27711	2.50007e-20
17063	Muc13	ENSMUSG00000022824	Foxf2	3.28211	1.42045e-12
30962	Slc7a9	ENSMUSG00000030492	Foxf2	3.30507	1.74207e-08
18826	Lcp1	ENSMUSG00000021998	Foxf2	3.30527	1.78376e-13
76768	Alpi	ENSMUSG00000079440	Foxf2	3.30549	2.10203e-07
18600	Padi2	ENSMUSG00000028927	Foxf2	3.3076	4.11054e-72
11606	Agt	ENSMUSG00000031980	Foxf2	3.30865	1.26309e-13
619301	Tmem253	ENSMUSG00000072571	Foxf2	3.31671	3.1935e-15
217246	Ace3	ENSMUSG00000101605	Foxf2	3.31687	9.93237e-09
226040	Tmem252	ENSMUSG00000048572	Foxf2	3.33017	2.39977e-36
230163	Aldob	ENSMUSG00000028307	Foxf2	3.33306	3.8296e-14
76279	Cyp2d26	ENSMUSG00000022445	Foxf2	3.33306	9.1256e-07
14857	Gsta1	ENSMUSG00000074183	Foxf2	3.34738	9.88722e-09
20704	Serpina1e	ENSMUSG00000072849	Foxf2	3.349	9.43723e-29
192775	Kcnh6	ENSMUSG00000001901	Foxf2	3.36771	3.33771e-07
76257	Slc38a3	ENSMUSG00000010064	Foxf2	3.3777	7.39468e-09
59083	Fetub	ENSMUSG00000022871	Foxf2	3.40009	8.51172e-17
56226	Espn	ENSMUSG00000028943	Foxf2	3.40546	2.25705e-07
20148	Dhrs3	ENSMUSG00000066026	Foxf2	3.41352	1.08562e-14
385643	Kng2	ENSMUSG00000060459	Foxf2	3.41391	4.43555e-08
100038628	Gm10768	ENSMUSG00000025194	Foxf2	3.41415	1.21117e-16
69083	Sult1c2	ENSMUSG00000023122	Foxf2	3.43921	1.35448e-19
27375	Tjp3	ENSMUSG00000034917	Foxf2	3.43931	4.86536e-16
107753	Lgals2	ENSMUSG00000043501	Foxf2	3.45004	1.35433e-50
76509	Plet1	ENSMUSG00000032068	Foxf2	3.45166	2.65088e-36
27029	Sgsh	ENSMUSG00000005043	Foxf2	3.45174	2.54001e-37
26427	Creb3l1	ENSMUSG00000027230	Foxf2	3.48251	1.1711e-08
59020	Pdzk1	ENSMUSG00000038298	Foxf2	3.49029	2.72306e-12
72040	Cdhr5	ENSMUSG00000025497	Foxf2	3.49431	3.63568e-54
13615	Edn2	ENSMUSG00000028635	Foxf2	3.49722	6.02132e-09
74175	Crct1	ENSMUSG00000027913	Foxf2	3.50201	4.54964e-12
219144	Arl11	ENSMUSG00000043157	Foxf2	3.50202	6.20597e-09
11668	Aldh1a1	ENSMUSG00000053279	Foxf2	3.51857	1.83723e-26
16855	Lgals4	ENSMUSG00000053964	Foxf2	3.51877	6.6627e-46
268663	Cdhr2	ENSMUSG00000034918	Foxf2	3.53388	2.63071e-79
16857	Lgals6	NA	Foxf2	3.53978	5.06402e-47
12716	Ckmt1	ENSMUSG00000000308	Foxf2	3.54096	5.57623e-10
14473	Gc	ENSMUSG00000035540	Foxf2	3.54638	1.24203e-32
11936	Fxyd2	ENSMUSG00000059412	Foxf2	3.58396	2.42839e-26
12182	Bst1	ENSMUSG00000029082	Foxf2	3.63467	5.73389e-29
12163	Bmp8a	ENSMUSG00000032726	Foxf2	3.666	3.12977e-25
18400	Slc22a18	ENSMUSG00000000154	Foxf2	3.67123	3.12493e-17
209558	Enpp3	ENSMUSG00000019989	Foxf2	3.68278	9.51995e-15
13088	Cyp2b10	ENSMUSG00000030483	Foxf2	3.68935	2.69335e-09
71911	Bdh1	ENSMUSG00000046598	Foxf2	3.74723	8.88672e-20
78382	Lce6a	ENSMUSG00000086848	Foxf2	3.78499	3.07727e-15
20700	Serpina1a	ENSMUSG00000066366	Foxf2	3.81933	8.9707e-30
12509	Cd59a	ENSMUSG00000032679	Foxf2	3.82109	6.13353e-12
12780	Abcc2	ENSMUSG00000025194	Foxf2	3.82201	1.38582e-29
11813	Apoc2	ENSMUSG00000002992	Foxf2	3.82644	1.7817e-35
330010	Ttll10	ENSMUSG00000029074	Foxf2	3.82681	1.08165e-15
20701	Serpina1b	ENSMUSG00000071178	Foxf2	3.8297	4.28945e-41
105886299	Apoc4-apoc2	ENSMUSG00000109350	Foxf2	3.82994	1.02932e-34
20753	Sprr1a	ENSMUSG00000050359	Foxf2	3.84583	1.65523e-35
224116	Muc20	ENSMUSG00000035638	Foxf2	3.84757	3.28368e-15
11997	Akr1b7	ENSMUSG00000052131	Foxf2	3.86265	1.62486e-14
239463	Fam83a	ENSMUSG00000051225	Foxf2	3.87892	2.94052e-56
72121	Dennd2d	ENSMUSG00000027901	Foxf2	3.89245	2.17211e-10
70335	Reep6	ENSMUSG00000035504	Foxf2	3.89599	2.93801e-81
66222	Serpinb1a	ENSMUSG00000044734	Foxf2	3.90793	4.03931e-27
13195	Ddc	ENSMUSG00000020182	Foxf2	3.92068	1.3886e-43
231832	Tmem184a	ENSMUSG00000036687	Foxf2	3.99963	3.56192e-18
100042295	Gm3776	ENSMUSG00000074183	Foxf2	4.00723	3.42046e-11
20761	Sprr2g	ENSMUSG00000046203	Foxf2	4.01055	4.71243e-32
67425	Eps8l1	ENSMUSG00000006154	Foxf2	4.02171	8.24727e-12
268512	Slc26a11	ENSMUSG00000039908	Foxf2	4.04721	1.87331e-45
72090	Entpd8	ENSMUSG00000036813	Foxf2	4.05234	1.74145e-20
223920	Soat2	ENSMUSG00000023045	Foxf2	4.06962	6.05234e-39
171284	Timd2	ENSMUSG00000040413	Foxf2	4.09364	1.51647e-17
53313	Atp2a3	ENSMUSG00000020788	Foxf2	4.10296	3.80828e-36
14275	Folr1	ENSMUSG00000001827	Foxf2	4.16658	4.88589e-55
17178	Fxyd3	ENSMUSG00000057092	Foxf2	4.16968	1.01851e-11
69812	Abhd11os	ENSMUSG00000085042	Foxf2	4.20925	3.93041e-15
22113	Phlda2	ENSMUSG00000010760	Foxf2	4.21418	1.91928e-17
170720	Card14	ENSMUSG00000013483	Foxf2	4.21771	3.97211e-15
20724	Serpinb5	ENSMUSG00000067006	Foxf2	4.26416	5.56525e-11
18300	Oit1	ENSMUSG00000021749	Foxf2	4.30457	4.58239e-16
22598	Slc6a18	ENSMUSG00000021612	Foxf2	4.34812	2.49659e-23
14199	Fhl1	ENSMUSG00000023092	Foxf2	4.41421	1.36203e-45
14859	Gsta3	ENSMUSG00000025934	Foxf2	4.43141	3.34927e-18
20703	Serpina1d	ENSMUSG00000071177	Foxf2	4.43828	1.51182e-17
14618	Gjb1	ENSMUSG00000047797	Foxf2	4.488	2.06373e-25
14181	Fgfbp1	ENSMUSG00000048373	Foxf2	4.50679	2.57122e-73
16687	Krt6a	ENSMUSG00000058354	Foxf2	4.54526	6.07051e-20
72373	Psca	ENSMUSG00000022598	Foxf2	4.57101	1.96872e-60
76507	Aoc1	ENSMUSG00000029811	Foxf2	4.79844	4.57663e-28
16790	Anpep	ENSMUSG00000039062	Foxf2	4.83107	3.48641e-24
74424	Tmc5	ENSMUSG00000030650	Foxf2	4.93666	6.50331e-28
11832	Aqp7	ENSMUSG00000028427	Foxf2	4.99016	5.48327e-24
100042514	Sprr2a3	ENSMUSG00000074445	Foxf2	5.06981	6.96343e-19
72112	Ppp1r14d	ENSMUSG00000027317	Foxf2	5.28872	3.5251e-26
20702	Serpina1c	ENSMUSG00000079015	Foxf2	5.39249	3.69974e-44
140474	Muc4	ENSMUSG00000079620	Foxf2	5.46333	3.21537e-27
22139	Ttr	ENSMUSG00000061808	Foxf2	6.1138	8.18776e-32

## Sheet: signLog2FC1_0dvs4dCtrl
EG	SYMBOL	ENSEMBL	vs_4dsiCtrl	log2FoldChange	padj
13041	Ctsw	ENSMUSG00000024910	0dCtr	-8.13899	5.19258e-82
21345	Tagln	ENSMUSG00000032085	0dCtr	-7.38697	2.50784e-73
434215	Lrrc32	ENSMUSG00000090958	0dCtr	-7.35323	1.0409e-170
11435	Chrna1	ENSMUSG00000027107	0dCtr	-7.20167	4.2191e-55
22421	Wnt7a	ENSMUSG00000030093	0dCtr	-7.01728	5.04088e-122
231633	Tmem119	ENSMUSG00000054675	0dCtr	-6.96267	1.6778e-51
70788	Klhl30	ENSMUSG00000026308	0dCtr	-6.94682	7.11869e-98
66195	Lce1g	ENSMUSG00000027919	0dCtr	-6.82951	3.03147e-49
13070	Cyp11a1	ENSMUSG00000032323	0dCtr	-6.75556	3.29971e-66
26360	Angptl2	ENSMUSG00000004105	0dCtr	-6.7443	1.82902e-47
18596	Pdgfrb	ENSMUSG00000024620	0dCtr	-6.73667	3.46524e-57
216795	Wnt9a	ENSMUSG00000000126	0dCtr	-6.60021	7.49328e-76
666060	Frmpd1	ENSMUSG00000035615	0dCtr	-6.57617	5.17611e-59
14115	Fbln2	ENSMUSG00000064080	0dCtr	-6.55012	0
16985	Lsp1	ENSMUSG00000018819	0dCtr	-6.46366	2.86627e-56
12740	Cldn4	ENSMUSG00000047501	0dCtr	-6.40687	5.05805e-62
20970	Sdc3	ENSMUSG00000025743	0dCtr	-6.35476	5.57299e-128
20355	Sema4f	ENSMUSG00000000627	0dCtr	-6.15255	3.37956e-60
20317	Serpinf1	ENSMUSG00000000753	0dCtr	-6.1458	5.2426e-61
52389	Adgra1	ENSMUSG00000025475	0dCtr	-5.99338	1.35269e-73
22403	Wisp2	ENSMUSG00000027656	0dCtr	-5.8108	1.01048e-49
11602	Angpt4	ENSMUSG00000027460	0dCtr	-5.77713	9.46477e-36
84004	Mcam	ENSMUSG00000032135	0dCtr	-5.70768	3.56596e-87
14268	Fn1	ENSMUSG00000026193	0dCtr	-5.64323	5.04351e-111
207728	Pde2a	ENSMUSG00000030653	0dCtr	-5.62874	8.96225e-43
11513	Adcy7	ENSMUSG00000031659	0dCtr	-5.58145	7.28214e-52
12835	Col6a3	ENSMUSG00000048126	0dCtr	-5.57246	3.38031e-31
16156	Il11	ENSMUSG00000004371	0dCtr	-5.53744	3.49619e-40
15484	Hsd11b2	ENSMUSG00000031891	0dCtr	-5.37371	3.63255e-31
14613	Gja5	ENSMUSG00000057123	0dCtr	-5.37356	1.5688e-27
327958	Pitpnm3	ENSMUSG00000040543	0dCtr	-5.11212	2.09104e-34
17898	Myl7	ENSMUSG00000020469	0dCtr	-5.11118	7.7888e-27
58859	Efemp2	ENSMUSG00000024909	0dCtr	-5.09144	3.29472e-27
18772	Pkp1	ENSMUSG00000026413	0dCtr	-5.06665	1.21736e-34
11790	Speg	ENSMUSG00000026207	0dCtr	-5.00592	7.23041e-28
18584	Pde8a	ENSMUSG00000025584	0dCtr	-4.98979	1.64186e-25
236899	Pcyt1b	ENSMUSG00000035246	0dCtr	-4.97211	5.80538e-37
19200	Pstpip1	ENSMUSG00000032322	0dCtr	-4.96293	1.99644e-27
20344	Selp	ENSMUSG00000026580	0dCtr	-4.90458	2.16716e-32
17384	Mmp10	ENSMUSG00000047562	0dCtr	-4.8901	4.49303e-25
118452	Baalc	NA	0dCtr	-4.86878	1.24955e-25
15162	Hck	ENSMUSG00000003283	0dCtr	-4.84499	1.57006e-25
11475	Acta2	ENSMUSG00000035783	0dCtr	-4.82223	1.34802e-35
210094	Iglon5	ENSMUSG00000013367	0dCtr	-4.81848	1.0362e-24
13166	Dbh	ENSMUSG00000000889	0dCtr	-4.77313	1.71824e-19
12931	Crlf1	ENSMUSG00000007888	0dCtr	-4.76728	2.87374e-59
11568	Aebp1	ENSMUSG00000020473	0dCtr	-4.73914	2.74048e-25
16949	Loxl1	ENSMUSG00000032334	0dCtr	-4.72105	3.14661e-25
104886	Rab15	ENSMUSG00000021062	0dCtr	-4.71561	8.0963e-18
18132	Notch4	ENSMUSG00000015468	0dCtr	-4.68657	6.19847e-47
243958	Siglecg	ENSMUSG00000030468	0dCtr	-4.67065	1.30411e-129
329252	Lgr6	ENSMUSG00000042793	0dCtr	-4.64298	1.10918e-25
67828	Lce1f	ENSMUSG00000042124	0dCtr	-4.62578	3.16537e-18
271127	Adamts16	ENSMUSG00000049538	0dCtr	-4.61839	3.33506e-22
228357	Lrp4	ENSMUSG00000027253	0dCtr	-4.59274	6.30272e-18
269855	Ssc5d	ENSMUSG00000035279	0dCtr	-4.59098	3.96873e-29
11459	Acta1	ENSMUSG00000031972	0dCtr	-4.57855	4.36687e-31
12816	Col12a1	ENSMUSG00000032332	0dCtr	-4.45346	3.18117e-22
381651	Gm1045	ENSMUSG00000096035	0dCtr	-4.41203	8.41438e-24
14118	Fbn1	ENSMUSG00000027204	0dCtr	-4.40858	3.06942e-23
76477	Pcolce2	ENSMUSG00000015354	0dCtr	-4.39558	1.0836e-37
98970	Fibcd1	ENSMUSG00000026841	0dCtr	-4.39109	3.90655e-18
242669	Azin2	ENSMUSG00000028789	0dCtr	-4.38733	4.11773e-59
13024	Ctla2a	ENSMUSG00000044258	0dCtr	-4.37958	5.46e-22
12842	Col1a1	ENSMUSG00000001506	0dCtr	-4.33627	4.61065e-33
18158	Nppb	ENSMUSG00000029019	0dCtr	-4.33072	1.14918e-20
320924	Ccbe1	ENSMUSG00000046318	0dCtr	-4.32621	4.02292e-39
13025	Ctla2b	ENSMUSG00000074874	0dCtr	-4.26952	5.49604e-21
20613	Snai1	ENSMUSG00000042821	0dCtr	-4.23493	7.06186e-37
230971	Megf6	ENSMUSG00000057751	0dCtr	-4.22158	1.54384e-38
17064	Cd93	ENSMUSG00000027435	0dCtr	-4.21074	3.14879e-23
330863	Trim67	ENSMUSG00000036913	0dCtr	-4.17955	3.34131e-14
78892	Crispld2	ENSMUSG00000031825	0dCtr	-4.1751	4.14811e-43
12797	Cnn1	ENSMUSG00000001349	0dCtr	-4.17202	4.61959e-21
107747	Aldh1l1	ENSMUSG00000030088	0dCtr	-4.14982	2.54964e-53
74306	Prss46	ENSMUSG00000049719	0dCtr	-4.13904	4.62297e-22
27411	Slc14a2	ENSMUSG00000024552	0dCtr	-4.12932	2.07261e-15
77794	Adamtsl2	ENSMUSG00000036040	0dCtr	-4.11885	4.71347e-13
12831	Col5a1	ENSMUSG00000026837	0dCtr	-4.11302	9.05764e-24
76854	Gper1	ENSMUSG00000053647	0dCtr	-4.09995	6.25621e-34
268977	Ltbp1	ENSMUSG00000001870	0dCtr	-4.09543	2.43887e-79
18787	Serpine1	ENSMUSG00000037411	0dCtr	-4.06765	2.83346e-50
207683	Igsf11	ENSMUSG00000022790	0dCtr	-4.06592	7.5557e-54
233549	Mogat2	ENSMUSG00000052396	0dCtr	-4.05412	1.04303e-26
12836	Col7a1	ENSMUSG00000025650	0dCtr	-4.05247	5.54218e-44
21923	Tnc	ENSMUSG00000028364	0dCtr	-4.02432	6.04605e-56
72318	Cyth4	ENSMUSG00000018008	0dCtr	-4.01982	9.41491e-33
70835	Prss22	ENSMUSG00000045027	0dCtr	-3.99616	9.56059e-19
12833	Col6a1	ENSMUSG00000001119	0dCtr	-3.98318	5.01007e-59
21956	Tnnt2	ENSMUSG00000026414	0dCtr	-3.9789	2.28335e-74
12562	Cdh5	ENSMUSG00000031871	0dCtr	-3.96602	1.61607e-16
13079	Cyp21a1	ENSMUSG00000024365	0dCtr	-3.95293	1.28525e-36
230103	Npr2	ENSMUSG00000028469	0dCtr	-3.93638	2.31563e-19
56642	Ankrd2	ENSMUSG00000025172	0dCtr	-3.93503	6.50817e-17
109314	Prr9	ENSMUSG00000056270	0dCtr	-3.92276	1.74691e-12
23959	Nt5e	ENSMUSG00000032420	0dCtr	-3.91032	1.08916e-19
231858	Radil	ENSMUSG00000029576	0dCtr	-3.90778	4.69276e-19
70784	Rasl12	ENSMUSG00000041696	0dCtr	-3.88093	1.16414e-15
245128	AU018091	ENSMUSG00000054753	0dCtr	-3.87046	3.90516e-17
16185	Il2rb	ENSMUSG00000068227	0dCtr	-3.86903	1.54709e-16
108153	Adamts7	ENSMUSG00000032363	0dCtr	-3.85479	1.23043e-22
232975	Atp1a3	ENSMUSG00000040907	0dCtr	-3.84996	1.67479e-74
72393	Faim2	ENSMUSG00000023011	0dCtr	-3.8465	2.00937e-23
386463	Cdsn	ENSMUSG00000039518	0dCtr	-3.84274	4.08761e-34
435653	Fcrlb	ENSMUSG00000070524	0dCtr	-3.84269	2.44581e-14
20454	St3gal5	ENSMUSG00000056091	0dCtr	-3.82182	2.42321e-64
216505	Pik3ip1	ENSMUSG00000034614	0dCtr	-3.81951	7.81557e-31
235631	Prss50	ENSMUSG00000048752	0dCtr	-3.80843	1.61328e-11
14942	Gzme	ENSMUSG00000022156	0dCtr	-3.79987	1.4507e-14
16402	Itga5	ENSMUSG00000000555	0dCtr	-3.77999	8.58154e-72
18406	Orm2	ENSMUSG00000061540	0dCtr	-3.76849	4.99466e-11
58250	Chst11	ENSMUSG00000034612	0dCtr	-3.76108	2.28907e-26
22437	Xirp1	ENSMUSG00000079243	0dCtr	-3.75423	2.65842e-14
223672	Apol9a	ENSMUSG00000057346	0dCtr	-3.74248	3.8628e-14
207215	Fbxo40	ENSMUSG00000047746	0dCtr	-3.73805	5.75102e-10
11636	Ak1	ENSMUSG00000026817	0dCtr	-3.70865	7.05784e-67
240913	Adamts4	ENSMUSG00000006403	0dCtr	-3.70441	2.53266e-37
19143	St14	ENSMUSG00000031995	0dCtr	-3.68119	8.48668e-11
27528	Nrep	ENSMUSG00000042834	0dCtr	-3.67543	1.66663e-60
12775	Ccr7	ENSMUSG00000037944	0dCtr	-3.67256	2.17517e-11
67432	Hoga1	ENSMUSG00000025176	0dCtr	-3.66938	9.39271e-130
17395	Mmp9	ENSMUSG00000017737	0dCtr	-3.653	2.59816e-11
214639	4930486L24Rik	ENSMUSG00000050345	0dCtr	-3.653	4.22936e-15
16997	Ltbp2	ENSMUSG00000002020	0dCtr	-3.64457	6.36993e-14
12153	Bmp1	ENSMUSG00000022098	0dCtr	-3.64125	1.21865e-88
67718	Lce1h	ENSMUSG00000049593	0dCtr	-3.61566	1.6659e-09
277343	Wfdc8	ENSMUSG00000070533	0dCtr	-3.60574	2.61869e-09
71962	Gatsl3	ENSMUSG00000020424	0dCtr	-3.60222	2.5385e-49
30937	Lmcd1	ENSMUSG00000057604	0dCtr	-3.59299	3.53068e-59
21940	Cd27	ENSMUSG00000030336	0dCtr	-3.57885	1.45033e-11
14086	Fscn1	ENSMUSG00000029581	0dCtr	-3.5787	6.77031e-12
20271	Scn5a	ENSMUSG00000032511	0dCtr	-3.57382	1.3468e-11
110958	M1ap	ENSMUSG00000030041	0dCtr	-3.55997	1.37927e-13
224090	Tmem44	ENSMUSG00000022537	0dCtr	-3.55925	1.53869e-43
15465	Hrh1	ENSMUSG00000053004	0dCtr	-3.53931	9.38232e-19
17199	Mc1r	ENSMUSG00000074037	0dCtr	-3.52544	3.16077e-11
69627	Fam89a	ENSMUSG00000043068	0dCtr	-3.5244	4.98198e-13
244550	Podnl1	ENSMUSG00000012889	0dCtr	-3.52086	2.32489e-11
12555	Cdh15	ENSMUSG00000031962	0dCtr	-3.51888	1.86438e-08
235973	A630095E13Rik	ENSMUSG00000070313	0dCtr	-3.48626	2.6186e-15
213696	Duoxa1	ENSMUSG00000027224	0dCtr	-3.48286	2.8721e-10
320522	Bhlha9	ENSMUSG00000044243	0dCtr	-3.47925	2.50795e-11
228801	Bpifb1	ENSMUSG00000027485	0dCtr	-3.477	6.59434e-09
14918	Gucy2d	ENSMUSG00000074003	0dCtr	-3.45973	3.15311e-08
72054	Cyp4f18	ENSMUSG00000003484	0dCtr	-3.45908	2.85042e-11
13039	Ctsl	ENSMUSG00000021477	0dCtr	-3.45412	2.76824e-125
22436	Xdh	ENSMUSG00000024066	0dCtr	-3.43214	5.57142e-63
216961	Coro6	ENSMUSG00000020836	0dCtr	-3.42686	1.04259e-23
16414	Itgb2	ENSMUSG00000000290	0dCtr	-3.41987	1.92761e-20
75723	Amotl1	ENSMUSG00000013076	0dCtr	-3.40827	6.52348e-31
226652	Arhgap30	ENSMUSG00000048865	0dCtr	-3.40093	1.80956e-10
12759	Clu	ENSMUSG00000022037	0dCtr	-3.39367	6.02503e-98
17067	Ly6c1	ENSMUSG00000079018	0dCtr	-3.39322	1.28706e-22
11519	Add2	ENSMUSG00000030000	0dCtr	-3.38411	2.17506e-81
257871	Olfr1372-ps1	NA	0dCtr	-3.36918	1.05047e-09
16680	Krt84	ENSMUSG00000044294	0dCtr	-3.36641	1.15479e-07
11565	Adssl1	ENSMUSG00000011148	0dCtr	-3.3657	1.12871e-61
26904	Sh2d1b1	ENSMUSG00000102418	0dCtr	-3.35597	4.47216e-10
12489	Cd33	ENSMUSG00000004609	0dCtr	-3.35494	2.92464e-08
232156	Slc4a5	ENSMUSG00000068323	0dCtr	-3.35218	2.73201e-14
18440	P2rx6	ENSMUSG00000022758	0dCtr	-3.34736	5.7001e-10
79201	Tnfrsf23	ENSMUSG00000037613	0dCtr	-3.33711	1.07793e-62
76441	Daam2	ENSMUSG00000040260	0dCtr	-3.33209	6.96208e-10
12332	Capg	ENSMUSG00000056737	0dCtr	-3.32664	8.35429e-35
71898	Apol9b	ENSMUSG00000068246	0dCtr	-3.30548	2.92037e-17
18301	Fxyd5	ENSMUSG00000009687	0dCtr	-3.30132	2.36825e-55
242122	Vtcn1	ENSMUSG00000051076	0dCtr	-3.30122	8.715e-11
21939	Cd40	ENSMUSG00000017652	0dCtr	-3.28594	1.00693e-07
11520	Plin2	ENSMUSG00000028494	0dCtr	-3.23752	8.62068e-80
244667	Disc1	ENSMUSG00000043051	0dCtr	-3.23489	2.23657e-07
17970	Ncf2	ENSMUSG00000026480	0dCtr	-3.22503	1.18891e-19
14231	Fkbp7	ENSMUSG00000002732	0dCtr	-3.20593	5.02493e-39
68519	Eml1	ENSMUSG00000058070	0dCtr	-3.20439	2.39185e-46
98711	Rdh10	ENSMUSG00000025921	0dCtr	-3.203	5.82331e-68
71874	2310007B03Rik	ENSMUSG00000034159	0dCtr	-3.19033	1.38883e-33
74646	Spsb1	ENSMUSG00000039911	0dCtr	-3.18292	6.63342e-72
212124	Cfap46	ENSMUSG00000049571	0dCtr	-3.17577	1.4961e-07
72185	Dbndd1	ENSMUSG00000031970	0dCtr	-3.14837	7.23788e-14
16416	Itgb3	ENSMUSG00000020689	0dCtr	-3.13778	1.6613e-42
246177	Myo1g	ENSMUSG00000020437	0dCtr	-3.13769	7.66735e-24
381217	Fam189a2	ENSMUSG00000071604	0dCtr	-3.13462	4.43332e-10
170736	Parvb	ENSMUSG00000022438	0dCtr	-3.12961	9.91993e-61
56471	Stmn4	ENSMUSG00000022044	0dCtr	-3.12595	1.06769e-07
259302	Srgap3	ENSMUSG00000030257	0dCtr	-3.12548	5.30673e-11
20448	St6galnac4	ENSMUSG00000079442	0dCtr	-3.10505	1.30245e-34
105859	Csdc2	ENSMUSG00000042109	0dCtr	-3.08945	4.57648e-37
14600	Ghr	ENSMUSG00000055737	0dCtr	-3.06973	5.13324e-54
80281	Cttnbp2nl	ENSMUSG00000062127	0dCtr	-3.06661	2.29048e-31
237858	Tusc5	ENSMUSG00000046275	0dCtr	-3.06256	2.42999e-06
22152	Tubb3	ENSMUSG00000062380	0dCtr	-3.06224	4.13194e-13
21414	Tcf7	ENSMUSG00000000782	0dCtr	-3.04896	3.64335e-39
192187	Stab1	ENSMUSG00000042286	0dCtr	-3.04689	2.43538e-13
20776	Tmie	ENSMUSG00000049555	0dCtr	-3.04508	1.02058e-15
594843	Has2os	ENSMUSG00000086541	0dCtr	-3.04023	2.17305e-06
83554	Fstl3	ENSMUSG00000020325	0dCtr	-3.03157	8.48749e-37
20410	Sorbs3	ENSMUSG00000022091	0dCtr	-3.02822	1.71043e-10
16331	Inpp5d	ENSMUSG00000026288	0dCtr	-3.02459	3.36965e-09
69638	Enho	ENSMUSG00000028445	0dCtr	-3.01743	1.51294e-06
94180	Acsbg1	ENSMUSG00000032281	0dCtr	-3.00939	7.31373e-67
104027	Synpo	ENSMUSG00000043079	0dCtr	-3.00818	4.0148e-46
230815	Man1c1	ENSMUSG00000037306	0dCtr	-3.00368	3.03315e-21
19124	Procr	ENSMUSG00000027611	0dCtr	-2.9883	6.3031e-41
19701	Ren1	ENSMUSG00000070645	0dCtr	-2.97927	9.68768e-07
67731	Fbxo32	ENSMUSG00000022358	0dCtr	-2.97917	1.28519e-29
18405	Orm1	ENSMUSG00000039196	0dCtr	-2.97907	8.2541e-44
245126	Tarm1	ENSMUSG00000053338	0dCtr	-2.97316	2.09081e-07
21859	Timp3	ENSMUSG00000020044	0dCtr	-2.97194	5.39482e-08
329064	Pkd2l1	ENSMUSG00000037578	0dCtr	-2.96905	5.50574e-08
260409	Cdc42ep3	ENSMUSG00000036533	0dCtr	-2.96658	2.80217e-46
19702	Ren2	ENSMUSG00000070645	0dCtr	-2.95315	1.40848e-06
52055	Rab11fip5	ENSMUSG00000051343	0dCtr	-2.93363	1.63141e-67
12006	Axin2	ENSMUSG00000000142	0dCtr	-2.93263	1.26478e-31
435626	Rufy4	ENSMUSG00000061815	0dCtr	-2.93174	1.54124e-05
78249	Adgrf4	ENSMUSG00000023918	0dCtr	-2.92069	2.83914e-08
12111	Bgn	ENSMUSG00000031375	0dCtr	-2.91414	1.59639e-08
60504	Il21r	ENSMUSG00000030745	0dCtr	-2.89322	1.46451e-05
11830	Aqp5	ENSMUSG00000044217	0dCtr	-2.89313	7.96477e-10
13848	Ephb6	ENSMUSG00000029869	0dCtr	-2.87409	2.17947e-20
16470	Ush1g	ENSMUSG00000045288	0dCtr	-2.86475	7.00467e-09
170790	Mlc1	ENSMUSG00000035805	0dCtr	-2.8605	3.57014e-06
66765	4933411K16Rik	ENSMUSG00000090369	0dCtr	-2.85761	6.39629e-33
226041	Pgm5	ENSMUSG00000041731	0dCtr	-2.85253	1.64143e-07
71026	Speer3	ENSMUSG00000067855	0dCtr	-2.8404	7.54809e-07
12834	Col6a2	ENSMUSG00000020241	0dCtr	-2.82992	4.97064e-13
57349	Ppbp	ENSMUSG00000029372	0dCtr	-2.82959	3.14676e-16
106369	Ypel1	ENSMUSG00000022773	0dCtr	-2.82937	2.17258e-53
69675	Pxdn	ENSMUSG00000020674	0dCtr	-2.82358	7.19615e-41
23962	Oasl2	ENSMUSG00000029561	0dCtr	-2.81698	2.50169e-22
14127	Fcer1g	ENSMUSG00000058715	0dCtr	-2.81442	1.36969e-05
75462	1700001C19Rik	ENSMUSG00000047150	0dCtr	-2.80663	8.60019e-10
109575	Tbx10	ENSMUSG00000037477	0dCtr	-2.79384	1.18231e-06
11419	Asic1	ENSMUSG00000023017	0dCtr	-2.79125	9.3853e-09
26887	Chst4	ENSMUSG00000035930	0dCtr	-2.7833	5.15141e-13
22174	Tyro3	ENSMUSG00000027298	0dCtr	-2.77787	1.39315e-39
77446	Heg1	ENSMUSG00000075254	0dCtr	-2.77092	1.70165e-42
23887	Ggt5	ENSMUSG00000006344	0dCtr	-2.76866	3.93865e-07
213171	Prss27	ENSMUSG00000050762	0dCtr	-2.76026	3.50626e-07
329581	Birc7	ENSMUSG00000038840	0dCtr	-2.75848	2.95773e-07
329101	D030040B21Rik	ENSMUSG00000097744	0dCtr	-2.75627	1.58162e-06
20710	Serpinb9e	ENSMUSG00000062342	0dCtr	-2.75243	6.32685e-06
93888	Pcdhb17	ENSMUSG00000046387	0dCtr	-2.75179	1.70261e-09
93672	Il24	ENSMUSG00000026420	0dCtr	-2.74939	8.15172e-10
320069	3830432H09Rik	ENSMUSG00000101731	0dCtr	-2.74616	1.79968e-06
246154	Vasn	ENSMUSG00000039646	0dCtr	-2.7426	8.59628e-47
12493	Cd37	ENSMUSG00000030798	0dCtr	-2.74187	1.14139e-13
16667	Krt17	ENSMUSG00000035557	0dCtr	-2.73777	1.91592e-05
21819	Tg	ENSMUSG00000053469	0dCtr	-2.73745	1.38763e-33
24136	Zeb2	ENSMUSG00000026872	0dCtr	-2.73646	6.09728e-08
108154	Adamts6	ENSMUSG00000046169	0dCtr	-2.73638	1.42031e-06
17969	Ncf1	ENSMUSG00000015950	0dCtr	-2.73189	4.09035e-06
13829	Dmtn	ENSMUSG00000022099	0dCtr	-2.73136	1.14426e-07
751536	Mir711	ENSMUSG00000076142	0dCtr	-2.72952	5.07726e-06
15417	Hoxb9	ENSMUSG00000020875	0dCtr	-2.71984	2.52941e-06
76505	1500009C09Rik	ENSMUSG00000068099	0dCtr	-2.71972	8.42434e-07
102103	Mtus1	ENSMUSG00000045636	0dCtr	-2.71459	1.59097e-06
72640	Mex3a	ENSMUSG00000074480	0dCtr	-2.71264	1.26377e-39
93880	Pcdhb9	ENSMUSG00000051242	0dCtr	-2.70791	6.03138e-06
74762	Mdga1	ENSMUSG00000043557	0dCtr	-2.70757	3.29299e-06
74007	Btbd11	ENSMUSG00000020042	0dCtr	-2.70066	2.6647e-15
171530	Ucn2	ENSMUSG00000049699	0dCtr	-2.69309	5.39477e-07
26432	Plod2	ENSMUSG00000032374	0dCtr	-2.68059	3.57028e-10
68119	Cmtm3	ENSMUSG00000031875	0dCtr	-2.67971	1.43494e-60
268857	Nlrc3	ENSMUSG00000049871	0dCtr	-2.67952	2.32712e-09
20743	Sptbn2	ENSMUSG00000067889	0dCtr	-2.67502	4.301e-11
27027	Tspan32	ENSMUSG00000000244	0dCtr	-2.66272	2.68311e-09
69590	Gpx8	ENSMUSG00000021760	0dCtr	-2.65495	5.45501e-06
20491	Sla	ENSMUSG00000022372	0dCtr	-2.65167	1.50375e-11
319888	Oacyl	ENSMUSG00000046610	0dCtr	-2.63883	2.94519e-11
12364	Casp12	ENSMUSG00000025887	0dCtr	-2.63623	2.41726e-05
23966	Tenm4	ENSMUSG00000048078	0dCtr	-2.63437	4.65245e-15
12514	Cd68	ENSMUSG00000018774	0dCtr	-2.63156	4.73209e-23
70417	Megf10	ENSMUSG00000024593	0dCtr	-2.6313	4.17173e-05
58802	Kcnmb4	ENSMUSG00000054934	0dCtr	-2.62937	1.92775e-12
382864	Colq	ENSMUSG00000057606	0dCtr	-2.62297	9.52195e-06
64099	Parvg	ENSMUSG00000022439	0dCtr	-2.62174	3.58234e-08
16499	Kcnab3	ENSMUSG00000018470	0dCtr	-2.60899	5.91013e-40
622473	Ripply1	ENSMUSG00000072945	0dCtr	-2.60442	7.5452e-05
16010	Igfbp4	ENSMUSG00000017493	0dCtr	-2.60132	1.89726e-06
67220	Plekho1	ENSMUSG00000015745	0dCtr	-2.60111	1.65488e-29
13078	Cyp1b1	ENSMUSG00000024087	0dCtr	-2.59874	3.41891e-18
270190	Ephb1	ENSMUSG00000032537	0dCtr	-2.59782	1.42512e-16
76438	Rftn1	ENSMUSG00000039316	0dCtr	-2.59515	1.23363e-05
57776	Ttyh1	ENSMUSG00000030428	0dCtr	-2.59391	9.8495e-07
69332	Lelp1	ENSMUSG00000027927	0dCtr	-2.59232	0.000139511
17387	Mmp14	ENSMUSG00000000957	0dCtr	-2.59156	5.17168e-64
53374	Chst3	ENSMUSG00000057337	0dCtr	-2.57053	8.15471e-05
16427	Itih4	ENSMUSG00000021922	0dCtr	-2.56304	3.03391e-05
71145	Scara5	ENSMUSG00000022032	0dCtr	-2.56199	1.26148e-05
319480	Itga11	ENSMUSG00000032243	0dCtr	-2.55465	2.56688e-05
78749	Filip1l	ENSMUSG00000043336	0dCtr	-2.55408	5.45825e-11
20706	Serpinb9b	ENSMUSG00000021403	0dCtr	-2.55248	3.94898e-12
320782	Tmem154	ENSMUSG00000056498	0dCtr	-2.5432	0.000205561
54672	Adgrg3	ENSMUSG00000060470	0dCtr	-2.53964	1.40643e-40
101359	Prrt4	ENSMUSG00000079654	0dCtr	-2.53897	9.49176e-05
75538	Fam71e1	ENSMUSG00000051113	0dCtr	-2.53566	4.42813e-07
76293	Mfap4	ENSMUSG00000042436	0dCtr	-2.53418	0.000115925
71946	Endod1	ENSMUSG00000037419	0dCtr	-2.53355	7.01774e-38
100502861	Ccdc13	ENSMUSG00000079235	0dCtr	-2.52065	3.71063e-05
71699	Slc41a3	ENSMUSG00000030089	0dCtr	-2.5165	6.27122e-41
71307	1700018A04Rik	ENSMUSG00000038408	0dCtr	-2.51078	7.95629e-08
382018	Unc13a	ENSMUSG00000034799	0dCtr	-2.50665	4.12274e-13
65112	Pmepa1	ENSMUSG00000038400	0dCtr	-2.50581	9.67184e-42
102075	Plekhg4	ENSMUSG00000014782	0dCtr	-2.50223	2.91548e-20
244853	Nxpe4	ENSMUSG00000044229	0dCtr	-2.49743	2.87018e-06
72747	Ttc39c	ENSMUSG00000024424	0dCtr	-2.49258	2.45288e-36
216858	Kctd11	ENSMUSG00000046731	0dCtr	-2.48144	3.0635e-31
625901	Gm6634	ENSMUSG00000097252	0dCtr	-2.47581	7.99349e-05
24055	Sh3bp2	ENSMUSG00000054520	0dCtr	-2.47434	1.82391e-29
12821	Col17a1	ENSMUSG00000025064	0dCtr	-2.47341	4.46224e-06
232086	Tmem150a	ENSMUSG00000055912	0dCtr	-2.47147	9.61769e-47
57265	Fzd2	ENSMUSG00000050288	0dCtr	-2.46768	1.7295e-34
20621	Snn	ENSMUSG00000037972	0dCtr	-2.46476	1.20087e-52
435684	Shf	ENSMUSG00000033256	0dCtr	-2.46475	1.9312e-20
71791	Cpa4	ENSMUSG00000039070	0dCtr	-2.46452	0.00029694
100705	Acacb	ENSMUSG00000042010	0dCtr	-2.45674	1.21423e-06
14733	Gpc1	ENSMUSG00000034220	0dCtr	-2.44693	3.8836e-25
14219	Ctgf	ENSMUSG00000019997	0dCtr	-2.44333	1.23574e-41
72014	Btbd17	ENSMUSG00000000202	0dCtr	-2.44272	4.37956e-05
100503471	Gm15867	NA	0dCtr	-2.44121	8.19828e-17
11852	Rhob	ENSMUSG00000054364	0dCtr	-2.43919	7.07666e-38
16848	Lfng	ENSMUSG00000029570	0dCtr	-2.42855	1.06681e-28
67784	Plxnd1	ENSMUSG00000030123	0dCtr	-2.42774	8.06927e-30
118454	Gjc2	ENSMUSG00000043448	0dCtr	-2.42443	5.07129e-05
12569	Cdk5r1	ENSMUSG00000048895	0dCtr	-2.42312	6.19992e-20
14461	Gata2	ENSMUSG00000015053	0dCtr	-2.42281	0.0001583
243753	Slc23a4	ENSMUSG00000029847	0dCtr	-2.41782	4.75519e-06
69121	Chrdl2	ENSMUSG00000030732	0dCtr	-2.41528	8.81415e-05
12700	Cish	ENSMUSG00000032578	0dCtr	-2.41499	7.96923e-33
76629	Wbscr28	ENSMUSG00000040576	0dCtr	-2.40744	0.000156713
93893	Pcdhb22	ENSMUSG00000073591	0dCtr	-2.4051	9.59799e-17
67017	Fam210b	ENSMUSG00000027495	0dCtr	-2.39959	4.90051e-39
14584	Gfpt2	ENSMUSG00000020363	0dCtr	-2.39706	0.000158114
224419	Map3k7cl	ENSMUSG00000025610	0dCtr	-2.39575	2.94964e-05
11889	Asgr1	ENSMUSG00000020884	0dCtr	-2.39303	0.000647622
15460	Hr	ENSMUSG00000022096	0dCtr	-2.388	4.34442e-22
171382	Trpm8	ENSMUSG00000036251	0dCtr	-2.3869	8.98277e-05
75013	4930502E18Rik	ENSMUSG00000055555	0dCtr	-2.38106	0.000140601
56745	C1qtnf1	ENSMUSG00000017446	0dCtr	-2.3787	5.82552e-30
21957	Tnnt3	ENSMUSG00000061723	0dCtr	-2.37583	0.000145068
117148	Necab2	ENSMUSG00000031837	0dCtr	-2.37293	1.06774e-06
111368	Prn	ENSMUSG00000098754	0dCtr	-2.37268	1.21948e-12
50780	Rgs3	ENSMUSG00000059810	0dCtr	-2.37184	2.04554e-10
320802	Ifitm10	ENSMUSG00000045777	0dCtr	-2.37064	3.98478e-10
100504464	E230016K23Rik	ENSMUSG00000051832	0dCtr	-2.36645	2.81963e-07
12124	Bik	ENSMUSG00000016758	0dCtr	-2.35868	5.17396e-06
21809	Tgfb3	ENSMUSG00000021253	0dCtr	-2.34885	3.29253e-07
246086	Onecut3	ENSMUSG00000045518	0dCtr	-2.34785	5.30688e-07
69974	2810405F15Rik	NA	0dCtr	-2.34515	0.000623074
11622	Ahr	ENSMUSG00000019256	0dCtr	-2.3348	8.10078e-12
329421	Myo3b	ENSMUSG00000042064	0dCtr	-2.33467	0.000143227
13924	Ptprv	NA	0dCtr	-2.33324	1.96031e-07
22431	Wt1	ENSMUSG00000016458	0dCtr	-2.33143	0.000239985
12977	Csf1	ENSMUSG00000014599	0dCtr	-2.33143	6.5984e-45
63955	Cables1	ENSMUSG00000040957	0dCtr	-2.33106	0.000291578
216797	Prss38	ENSMUSG00000049291	0dCtr	-2.32813	0.000150421
15364	Hmga2	ENSMUSG00000056758	0dCtr	-2.32538	3.30732e-18
218194	Phactr1	ENSMUSG00000054728	0dCtr	-2.32049	0.000262774
27389	Dusp13	ENSMUSG00000021768	0dCtr	-2.31852	3.10303e-05
18407	Orm3	ENSMUSG00000028359	0dCtr	-2.31802	9.8452e-30
71753	Tmprss6	ENSMUSG00000016942	0dCtr	-2.31436	1.66033e-05
21452	Tcn2	ENSMUSG00000020432	0dCtr	-2.29753	9.05789e-22
213417	Klhdc8a	ENSMUSG00000042115	0dCtr	-2.29677	7.34797e-07
69772	Bdh2	ENSMUSG00000028167	0dCtr	-2.29492	1.11285e-06
270091	Lrrc36	ENSMUSG00000054320	0dCtr	-2.29474	0.000822258
434205	Gm20744	ENSMUSG00000109145	0dCtr	-2.29434	4.24479e-10
329387	C230014O12Rik	ENSMUSG00000087461	0dCtr	-2.28744	0.000230869
240332	Slc6a7	ENSMUSG00000052026	0dCtr	-2.28603	0.000837846
14263	Fmo5	ENSMUSG00000028088	0dCtr	-2.2788	1.02497e-08
13601	Ecm1	ENSMUSG00000028108	0dCtr	-2.27829	1.69619e-41
328561	Apol10b	ENSMUSG00000050014	0dCtr	-2.27528	0.000200672
53419	Corin	ENSMUSG00000005220	0dCtr	-2.26969	6.65252e-05
171285	Havcr2	ENSMUSG00000020399	0dCtr	-2.26915	0.000327117
56320	Dbn1	ENSMUSG00000034675	0dCtr	-2.26818	5.19588e-31
140743	Rem2	ENSMUSG00000022176	0dCtr	-2.25893	0.000185841
11864	Arnt2	ENSMUSG00000015709	0dCtr	-2.2569	7.91695e-05
231134	Dok7	ENSMUSG00000044716	0dCtr	-2.25558	0.000288881
77552	Shisa4	ENSMUSG00000041889	0dCtr	-2.25147	3.40108e-35
100043332	Ankrd66	ENSMUSG00000096140	0dCtr	-2.25112	0.000562275
14313	Fst	ENSMUSG00000021765	0dCtr	-2.24648	1.23919e-21
93706	Pcdhgc3	ENSMUSG00000102918	0dCtr	-2.24471	1.65978e-24
52662	Ldlrad4	ENSMUSG00000024544	0dCtr	-2.24417	5.7978e-48
269642	Nat8l	ENSMUSG00000048142	0dCtr	-2.2384	0.000155204
68792	Srpx2	ENSMUSG00000031253	0dCtr	-2.23659	0.000844809
329375	Cfap77	ENSMUSG00000079502	0dCtr	-2.23643	0.000101206
93709	Pcdhga1	ENSMUSG00000103144	0dCtr	-2.23506	4.06408e-27
434353	A330074K22Rik	ENSMUSG00000097960	0dCtr	-2.23306	5.72339e-08
235599	6430571L13Rik	ENSMUSG00000037977	0dCtr	-2.23116	5.61146e-08
107239	Carns1	ENSMUSG00000075289	0dCtr	-2.22963	5.13415e-13
226419	Dyrk3	ENSMUSG00000016526	0dCtr	-2.22906	1.65488e-29
21912	Tspan7	ENSMUSG00000058254	0dCtr	-2.22515	1.21701e-43
72461	Prcp	ENSMUSG00000061119	0dCtr	-2.22462	2.2053e-16
67893	Tmem86a	ENSMUSG00000010307	0dCtr	-2.2219	1.62849e-30
18951	Sept5	ENSMUSG00000072214	0dCtr	-2.22154	1.28442e-29
14042	Ext1	ENSMUSG00000061731	0dCtr	-2.21861	1.31637e-61
15416	Hoxb8	ENSMUSG00000056648	0dCtr	-2.21436	3.4323e-10
20737	Spn	ENSMUSG00000051457	0dCtr	-2.2126	2.50841e-21
11482	Acvrl1	ENSMUSG00000000530	0dCtr	-2.21155	0.000237179
56213	Htra1	ENSMUSG00000006205	0dCtr	-2.20624	1.74207e-17
12406	Serpinh1	ENSMUSG00000070436	0dCtr	-2.20606	1.78047e-05
93703	Pcdhgb6	ENSMUSG00000103088	0dCtr	-2.20579	2.70908e-24
21807	Tsc22d1	ENSMUSG00000022010	0dCtr	-2.20287	1.33522e-69
13429	Dnm1	ENSMUSG00000026825	0dCtr	-2.20073	5.0008e-09
14615	Gjc1	ENSMUSG00000034520	0dCtr	-2.20042	4.84844e-14
384009	Glipr2	ENSMUSG00000028480	0dCtr	-2.19812	8.70702e-26
20562	Slit1	ENSMUSG00000025020	0dCtr	-2.19545	0.000101719
19241	Tmsb4x	ENSMUSG00000049775	0dCtr	-2.1949	9.14277e-19
21825	Thbs1	ENSMUSG00000040152	0dCtr	-2.19376	2.9036e-10
93714	Pcdhga6	ENSMUSG00000103793	0dCtr	-2.1928	3.4474e-24
93702	Pcdhgb5	ENSMUSG00000103749	0dCtr	-2.19273	1.42461e-23
232146	Eva1a	ENSMUSG00000035104	0dCtr	-2.19207	2.3871e-05
93716	Pcdhga8	ENSMUSG00000103897	0dCtr	-2.18769	6.53276e-24
239845	Gpr156	ENSMUSG00000046961	0dCtr	-2.18665	0.000965686
11749	Anxa6	ENSMUSG00000018340	0dCtr	-2.18536	2.23226e-31
69068	1810011O10Rik	ENSMUSG00000056313	0dCtr	-2.18448	9.4686e-26
93708	Pcdhgc5	ENSMUSG00000102543	0dCtr	-2.18437	3.82137e-23
102371	Myzap	ENSMUSG00000041361	0dCtr	-2.18375	2.04321e-33
72301	1810041L15Rik	ENSMUSG00000062760	0dCtr	-2.18247	7.67056e-05
93723	Pcdhga11	ENSMUSG00000102742	0dCtr	-2.1823	1.6309e-23
93724	Pcdhga12	ENSMUSG00000102428	0dCtr	-2.18003	1.1584e-23
319446	Dpep2	ENSMUSG00000053687	0dCtr	-2.17985	0.000412303
117167	Steap4	ENSMUSG00000012428	0dCtr	-2.17966	1.86233e-09
93701	Pcdhgb4	ENSMUSG00000103585	0dCtr	-2.17808	1.72854e-23
77976	Nuak1	ENSMUSG00000020032	0dCtr	-2.17769	1.85443e-24
93722	Pcdhga10	ENSMUSG00000102222	0dCtr	-2.1763	1.61675e-23
93700	Pcdhgb2	ENSMUSG00000102748	0dCtr	-2.17295	4.07373e-24
93699	Pcdhgb1	ENSMUSG00000103037	0dCtr	-2.17114	2.13318e-23
93707	Pcdhgc4	ENSMUSG00000023036	0dCtr	-2.16921	2.22383e-23
93715	Pcdhga7	ENSMUSG00000103472	0dCtr	-2.16856	2.15665e-23
100384868	Gm37013	ENSMUSG00000103458	0dCtr	-2.1685	2.1205e-23
103611159	Gm38667	NA	0dCtr	-2.1685	2.21691e-23
103611158	Gm38666	NA	0dCtr	-2.16848	2.30938e-23
14724	Gp1bb	ENSMUSG00000050761	0dCtr	-2.16583	1.74691e-12
12828	Col4a3	ENSMUSG00000079465	0dCtr	-2.16412	1.33975e-06
93710	Pcdhga2	ENSMUSG00000103332	0dCtr	-2.16314	1.51281e-23
93713	Pcdhga5	ENSMUSG00000103567	0dCtr	-2.16144	2.17511e-23
100038746	Gm1976	ENSMUSG00000066057	0dCtr	-2.15752	2.97079e-06
93717	Pcdhga9	ENSMUSG00000102440	0dCtr	-2.15727	3.79273e-23
381967	Gm26705	ENSMUSG00000097015	0dCtr	-2.157	9.53921e-05
93711	Pcdhga3	ENSMUSG00000104346	0dCtr	-2.1516	1.1248e-22
14314	Fstl1	ENSMUSG00000022816	0dCtr	-2.1481	0.000818774
12890	Cplx2	ENSMUSG00000025867	0dCtr	-2.14633	0.00200423
73690	Glipr1	ENSMUSG00000056888	0dCtr	-2.14571	1.1124e-20
93712	Pcdhga4	ENSMUSG00000103677	0dCtr	-2.14416	4.46788e-26
230810	Slc30a2	ENSMUSG00000028836	0dCtr	-2.14074	0.000340346
381270	March4	ENSMUSG00000039372	0dCtr	-2.13922	0.000900142
93704	Pcdhgb7	ENSMUSG00000104063	0dCtr	-2.13895	8.80144e-23
15559	Htr2b	ENSMUSG00000026228	0dCtr	-2.1375	0.00206709
77889	Lbh	ENSMUSG00000024063	0dCtr	-2.12655	3.99984e-15
12062	Bdkrb2	ENSMUSG00000021070	0dCtr	-2.12649	9.25789e-09
54651	Usp27x	ENSMUSG00000046269	0dCtr	-2.12221	1.77391e-07
83436	Plekha2	ENSMUSG00000031557	0dCtr	-2.12011	7.45811e-55
259144	Olfr456	ENSMUSG00000090631	0dCtr	-2.11349	0.00171574
66725	Lrrk2	ENSMUSG00000036273	0dCtr	-2.11277	9.26232e-06
269941	Chsy1	ENSMUSG00000032640	0dCtr	-2.11086	3.70099e-14
78473	Skap1	ENSMUSG00000057058	0dCtr	-2.10605	0.00123569
192136	Sugct	ENSMUSG00000055137	0dCtr	-2.10225	0.000101895
225845	Pla2g16	ENSMUSG00000060675	0dCtr	-2.10106	0.00221334
241576	Ldlrad3	ENSMUSG00000048058	0dCtr	-2.10046	2.59251e-16
22341	Vegfc	ENSMUSG00000031520	0dCtr	-2.1004	1.50523e-06
52466	Slc46a1	ENSMUSG00000020829	0dCtr	-2.09987	4.71989e-27
13496	Arid3a	ENSMUSG00000019564	0dCtr	-2.09494	2.98099e-14
71887	Ppm1j	ENSMUSG00000002228	0dCtr	-2.09152	2.88529e-15
14132	Fcgrt	ENSMUSG00000003420	0dCtr	-2.08866	2.94657e-15
319727	A330035P11Rik	NA	0dCtr	-2.08762	0.000445996
225341	Lims2	ENSMUSG00000024395	0dCtr	-2.0873	2.48451e-19
11641	Akap2	ENSMUSG00000038729	0dCtr	-2.07583	6.50373e-09
213484	Nudt18	ENSMUSG00000045211	0dCtr	-2.07579	2.30543e-33
15586	Hyal1	ENSMUSG00000010051	0dCtr	-2.074	2.45065e-32
109624	Cald1	ENSMUSG00000029761	0dCtr	-2.07392	2.96044e-09
677884	Pakap	ENSMUSG00000089945	0dCtr	-2.07382	6.7948e-09
50760	Fbxo17	ENSMUSG00000030598	0dCtr	-2.06672	2.4258e-20
16149	Cd74	ENSMUSG00000024610	0dCtr	-2.06367	1.97593e-06
93705	Pcdhgb8	ENSMUSG00000103081	0dCtr	-2.06233	8.13687e-22
93889	Pcdhb18	ENSMUSG00000048347	0dCtr	-2.06107	0.0023762
329496	Gm13986	ENSMUSG00000087203	0dCtr	-2.06022	0.000130155
13116	Cyp46a1	ENSMUSG00000021259	0dCtr	-2.05525	0.000401647
19414	Rasa3	ENSMUSG00000031453	0dCtr	-2.05391	1.27899e-51
20975	Synj2	ENSMUSG00000023805	0dCtr	-2.05207	1.65413e-27
235431	Coro2b	ENSMUSG00000041729	0dCtr	-2.05202	0.00227513
233571	P2ry6	ENSMUSG00000048779	0dCtr	-2.04742	0.00010551
71729	Rgs12	ENSMUSG00000029101	0dCtr	-2.041	1.49185e-21
434232	Iqck	ENSMUSG00000073856	0dCtr	-2.03763	5.23406e-07
235330	Ttc12	ENSMUSG00000040219	0dCtr	-2.03743	2.15268e-18
22003	Tpm1	ENSMUSG00000032366	0dCtr	-2.02762	2.28312e-44
20163	Rsu1	ENSMUSG00000026727	0dCtr	-2.02544	9.87587e-36
109711	Actn1	ENSMUSG00000015143	0dCtr	-2.02446	2.47137e-38
12789	Cnga2	ENSMUSG00000005864	0dCtr	-2.02423	0.00369957
110310	Krt7	ENSMUSG00000023039	0dCtr	-2.023	4.50609e-20
435285	Krtap4-16	ENSMUSG00000046474	0dCtr	-2.01759	0.00390193
22165	Txk	ENSMUSG00000054892	0dCtr	-2.01434	0.00259284
75471	1700009N14Rik	ENSMUSG00000028287	0dCtr	-2.01153	0.00143192
16777	Lamb1	ENSMUSG00000002900	0dCtr	-2.01057	2.55799e-27
16009	Igfbp3	ENSMUSG00000020427	0dCtr	-2.00709	6.04327e-09
18125	Nos1	ENSMUSG00000029361	0dCtr	-2.00609	9.00513e-05
58223	Mmp19	ENSMUSG00000025355	0dCtr	-2.00082	1.59215e-17
18595	Pdgfra	ENSMUSG00000029231	0dCtr	-1.99901	3.36206e-05
67866	Wfdc1	ENSMUSG00000023336	0dCtr	-1.994	0.00149927
53627	Porcn	ENSMUSG00000031169	0dCtr	-1.99336	4.03869e-29
100042056	9130019P16Rik	ENSMUSG00000073067	0dCtr	-1.99128	0.000534985
67672	0610040B10Rik	ENSMUSG00000089889	0dCtr	-1.98786	0.00022479
54485	Dll4	ENSMUSG00000027314	0dCtr	-1.984	0.000711076
19225	Ptgs2	ENSMUSG00000032487	0dCtr	-1.98335	1.16871e-08
57340	Jph3	ENSMUSG00000025318	0dCtr	-1.97994	0.00386403
14226	Fkbp1b	ENSMUSG00000020635	0dCtr	-1.979	1.20218e-09
100604	Lrrc8c	ENSMUSG00000054720	0dCtr	-1.96836	2.90066e-33
13844	Ephb2	ENSMUSG00000028664	0dCtr	-1.96834	0.0019222
17391	Mmp24	ENSMUSG00000027612	0dCtr	-1.96276	1.59852e-08
238328	Vash1	ENSMUSG00000021256	0dCtr	-1.95514	0.00109305
53619	Blcap	ENSMUSG00000067787	0dCtr	-1.95244	2.23856e-30
102595	Plekho2	ENSMUSG00000050721	0dCtr	-1.9497	8.17504e-38
613264	1810020O05Rik	ENSMUSG00000089997	0dCtr	-1.94528	0.00282716
56857	Slc37a2	ENSMUSG00000032122	0dCtr	-1.94306	4.91809e-05
102465791	Mir7688	ENSMUSG00000098679	0dCtr	-1.94298	0.000966246
58203	Zbp1	ENSMUSG00000027514	0dCtr	-1.94107	0.00165464
433646	1700061I17Rik	ENSMUSG00000028009	0dCtr	-1.94024	0.000413857
20391	Sgca	ENSMUSG00000001508	0dCtr	-1.93975	0.00508198
70638	Fam189a1	ENSMUSG00000030518	0dCtr	-1.93649	0.000881621
12075	Bfsp1	ENSMUSG00000027420	0dCtr	-1.93503	1.96146e-07
30794	Pdlim4	ENSMUSG00000020388	0dCtr	-1.93467	0.000867022
21677	Tead2	ENSMUSG00000030796	0dCtr	-1.93319	4.09308e-18
12372	Casq1	ENSMUSG00000007122	0dCtr	-1.93246	1.55283e-05
18611	Pea15a	ENSMUSG00000013698	0dCtr	-1.9321	6.3376e-37
15163	Hcls1	ENSMUSG00000022831	0dCtr	-1.93105	0.00594224
56089	Ramp3	ENSMUSG00000041046	0dCtr	-1.92963	0.0016302
239731	Rimbp3	ENSMUSG00000071636	0dCtr	-1.92829	0.00461027
546144	Wdr72	ENSMUSG00000044976	0dCtr	-1.91946	0.000599699
22142	Tuba1a	ENSMUSG00000072235	0dCtr	-1.91703	1.42611e-21
75870	Tcam1	ENSMUSG00000020712	0dCtr	-1.91545	1.19236e-05
69439	Mroh4	ENSMUSG00000022603	0dCtr	-1.9128	0.0025245
208449	Sgms1	ENSMUSG00000040451	0dCtr	-1.91079	9.95156e-12
207175	Cetn4	ENSMUSG00000045031	0dCtr	-1.9094	4.05082e-05
17967	Ncam1	ENSMUSG00000039542	0dCtr	-1.90901	1.58469e-13
12125	Bcl2l11	ENSMUSG00000027381	0dCtr	-1.90879	2.65022e-24
27056	Irf5	ENSMUSG00000029771	0dCtr	-1.90662	0.00128365
93806	Serpinb9g	ENSMUSG00000057726	0dCtr	-1.90474	0.00487808
16792	Laptm5	ENSMUSG00000028581	0dCtr	-1.89955	0.00817846
12558	Cdh2	ENSMUSG00000024304	0dCtr	-1.89403	9.24697e-25
19122	Prnp	ENSMUSG00000079037	0dCtr	-1.89286	1.87059e-54
13713	Elk3	ENSMUSG00000008398	0dCtr	-1.89052	2.48058e-39
16007	Cyr61	ENSMUSG00000028195	0dCtr	-1.8905	4.07361e-25
20346	Sema3a	ENSMUSG00000028883	0dCtr	-1.88966	0.00311922
399599	Ccdc87	ENSMUSG00000067872	0dCtr	-1.88665	0.00669378
272322	Arntl2	ENSMUSG00000040187	0dCtr	-1.88584	1.24569e-08
21400	Tcea2	ENSMUSG00000059540	0dCtr	-1.88453	1.51294e-06
66141	Ifitm3	ENSMUSG00000025492	0dCtr	-1.883	0.00485156
54368	Gp9	ENSMUSG00000030054	0dCtr	-1.88197	0.0074796
108960	Irak2	ENSMUSG00000060477	0dCtr	-1.88181	2.0674e-31
14999	H2-DMb1	ENSMUSG00000079547	0dCtr	-1.88123	0.00294756
16950	Loxl3	ENSMUSG00000000693	0dCtr	-1.88003	2.11416e-05
75761	Apol7a	ENSMUSG00000010601	0dCtr	-1.8798	0.00101992
21857	Timp1	ENSMUSG00000001131	0dCtr	-1.87917	1.32441e-25
14998	H2-DMa	ENSMUSG00000037649	0dCtr	-1.87852	9.75722e-15
27205	Podxl	ENSMUSG00000025608	0dCtr	-1.87807	0.000131203
69982	Spink2	ENSMUSG00000053030	0dCtr	-1.87546	0.00183698
13805	Eng	ENSMUSG00000026814	0dCtr	-1.87542	1.69357e-10
20681	Sox8	ENSMUSG00000024176	0dCtr	-1.87507	0.00606993
69519	Rwdd2a	ENSMUSG00000032417	0dCtr	-1.87365	0.000281422
244418	D8Ertd82e	ENSMUSG00000050271	0dCtr	-1.87248	1.8556e-15
241950	Bbs12	ENSMUSG00000051444	0dCtr	-1.86964	1.00119e-06
14609	Gja1	ENSMUSG00000050953	0dCtr	-1.86664	0.00159205
26434	Prnd	ENSMUSG00000027338	0dCtr	-1.86632	1.16577e-05
224065	Uts2b	ENSMUSG00000056423	0dCtr	-1.86599	0.00224732
216148	Shc2	ENSMUSG00000020312	0dCtr	-1.86492	6.94424e-20
116701	Fgfrl1	ENSMUSG00000008090	0dCtr	-1.86271	1.47968e-25
102465569	Mir6944	ENSMUSG00000098341	0dCtr	-1.86167	5.13507e-05
76453	Prss23	ENSMUSG00000039405	0dCtr	-1.855	7.02479e-17
99326	Garnl3	ENSMUSG00000038860	0dCtr	-1.85259	6.93415e-37
432611	Dnaic2	ENSMUSG00000034706	0dCtr	-1.85175	8.27352e-05
382075	Odf3l1	ENSMUSG00000045620	0dCtr	-1.84567	0.00484965
12798	Cnn2	ENSMUSG00000004665	0dCtr	-1.84359	1.14412e-21
214922	Slc39a2	ENSMUSG00000072572	0dCtr	-1.84335	0.00826431
117606	Boc	ENSMUSG00000022687	0dCtr	-1.84199	0.00839403
67803	Limd2	ENSMUSG00000040699	0dCtr	-1.83553	3.85622e-22
12623	Ces1g	ENSMUSG00000057074	0dCtr	-1.83548	0.00297531
18049	Ngf	ENSMUSG00000027859	0dCtr	-1.83317	2.3589e-11
77810	A930015D03Rik	NA	0dCtr	-1.83069	3.32453e-19
18187	Nrp2	ENSMUSG00000025969	0dCtr	-1.83065	1.11779e-13
22337	Vdr	ENSMUSG00000022479	0dCtr	-1.82704	0.008516
233552	Gdpd5	ENSMUSG00000035314	0dCtr	-1.82473	2.16287e-13
104383	Rcor2	ENSMUSG00000024968	0dCtr	-1.82273	0.000957485
26365	Ceacam1	ENSMUSG00000074272	0dCtr	-1.82063	8.74008e-05
228846	D630003M21Rik	ENSMUSG00000037813	0dCtr	-1.81925	2.776e-17
75234	Rnf19b	ENSMUSG00000028793	0dCtr	-1.81361	9.10131e-22
57915	Tbc1d1	ENSMUSG00000029174	0dCtr	-1.81124	9.26122e-29
19204	Ptafr	ENSMUSG00000056529	0dCtr	-1.81098	0.00611791
14362	Fzd1	ENSMUSG00000044674	0dCtr	-1.81094	1.82701e-22
20295	Ccl17	ENSMUSG00000031780	0dCtr	-1.81043	2.10264e-12
17385	Mmp11	ENSMUSG00000000901	0dCtr	-1.80816	1.28306e-31
104215	Rhoq	ENSMUSG00000024143	0dCtr	-1.80721	5.55548e-08
171463	Il17rd	ENSMUSG00000040717	0dCtr	-1.80333	4.00409e-07
11477	Acvr1	ENSMUSG00000026836	0dCtr	-1.7962	2.34148e-34
110532	Adarb1	ENSMUSG00000020262	0dCtr	-1.78721	2.36323e-16
269994	Gsg1l	ENSMUSG00000046182	0dCtr	-1.78638	0.00772421
224180	Gm4827	NA	0dCtr	-1.78499	0.000939621
227753	Gsn	ENSMUSG00000026879	0dCtr	-1.78318	4.65672e-28
66993	Smarcd3	ENSMUSG00000028949	0dCtr	-1.77897	1.46756e-20
100502946	Gm16796	ENSMUSG00000085495	0dCtr	-1.77786	0.00630252
54381	Cpq	ENSMUSG00000039007	0dCtr	-1.77688	3.81885e-11
214239	A430105I19Rik	ENSMUSG00000045838	0dCtr	-1.77525	3.38741e-38
72333	Palld	ENSMUSG00000058056	0dCtr	-1.76783	4.43293e-19
66175	Mustn1	ENSMUSG00000042485	0dCtr	-1.76683	0.00302314
244202	Nlrp10	ENSMUSG00000049709	0dCtr	-1.76563	0.00619612
11468	Actg2	ENSMUSG00000059430	0dCtr	-1.76445	0.000721574
210029	Metrnl	ENSMUSG00000039208	0dCtr	-1.763	2.9718e-15
14131	Fcgr3	ENSMUSG00000059498	0dCtr	-1.76297	0.00180944
68682	Slc44a2	ENSMUSG00000057193	0dCtr	-1.76232	1.38042e-46
54132	Pdlim1	ENSMUSG00000055044	0dCtr	-1.75804	0.0118886
66139	Tmem8c	ENSMUSG00000009214	0dCtr	-1.75787	0.0140249
72433	Rab38	ENSMUSG00000030559	0dCtr	-1.75738	6.52033e-37
226861	Hhat	ENSMUSG00000037375	0dCtr	-1.75654	0.0101831
76448	Ppp1r18	ENSMUSG00000034595	0dCtr	-1.75609	5.26995e-27
243906	Zfp14	ENSMUSG00000053985	0dCtr	-1.75548	0.00859215
237253	Lrp11	ENSMUSG00000019796	0dCtr	-1.75411	1.65357e-18
239393	Lrp12	ENSMUSG00000022305	0dCtr	-1.75061	2.9036e-10
67578	Patl2	ENSMUSG00000027233	0dCtr	-1.75055	0.00575242
20166	Rtkn	ENSMUSG00000034930	0dCtr	-1.74783	4.40524e-21
50765	Tfr2	ENSMUSG00000029716	0dCtr	-1.74477	0.00692598
105855	Nckap1l	ENSMUSG00000022488	0dCtr	-1.74447	0.0119554
12826	Col4a1	ENSMUSG00000031502	0dCtr	-1.74129	5.2607e-15
66930	Fank1	ENSMUSG00000053111	0dCtr	-1.74012	6.35326e-07
54354	Rassf5	ENSMUSG00000026430	0dCtr	-1.73553	2.74324e-07
20515	Slc20a1	ENSMUSG00000027397	0dCtr	-1.73391	5.68868e-24
71740	Nectin4	ENSMUSG00000006411	0dCtr	-1.73388	0.0167859
74488	Lrrc15	ENSMUSG00000052316	0dCtr	-1.73159	0.0159359
331535	Serpina7	ENSMUSG00000031271	0dCtr	-1.73152	0.0130776
239134	Gucy1b2	ENSMUSG00000021933	0dCtr	-1.73102	0.0154161
108897	Aif1l	ENSMUSG00000001864	0dCtr	-1.72958	4.1664e-25
14200	Fhl2	ENSMUSG00000008136	0dCtr	-1.7283	2.6945e-42
18590	Pdgfa	ENSMUSG00000025856	0dCtr	-1.72828	3.71365e-17
71461	Ptk7	ENSMUSG00000023972	0dCtr	-1.72652	7.88585e-06
100043609	Gm14207	ENSMUSG00000074912	0dCtr	-1.72642	0.0150375
17357	Marcksl1	ENSMUSG00000047945	0dCtr	-1.72641	8.84487e-24
319622	Itpripl2	ENSMUSG00000095115	0dCtr	-1.7234	5.17086e-07
18003	Nedd9	ENSMUSG00000021365	0dCtr	-1.72153	1.07406e-15
21929	Tnfaip3	ENSMUSG00000019850	0dCtr	-1.71759	1.05436e-12
16797	Lat	ENSMUSG00000030742	0dCtr	-1.71322	0.00246948
16572	Kif5a	ENSMUSG00000074657	0dCtr	-1.71265	0.00081243
240168	Rasgrp3	ENSMUSG00000071042	0dCtr	-1.71238	2.76796e-05
107765	Ankrd1	ENSMUSG00000024803	0dCtr	-1.7121	1.89685e-10
226122	Ubtd1	ENSMUSG00000025171	0dCtr	-1.71164	1.40379e-11
50935	St6galnac6	ENSMUSG00000026811	0dCtr	-1.71087	2.25692e-27
629820	Gm7008	ENSMUSG00000035983	0dCtr	-1.71008	0.0175236
18030	Nfil3	ENSMUSG00000056749	0dCtr	-1.70849	2.46943e-25
20345	Selplg	ENSMUSG00000048163	0dCtr	-1.7076	0.00986061
215819	Nhsl1	ENSMUSG00000039835	0dCtr	-1.70618	1.99156e-09
13007	Csrp1	ENSMUSG00000026421	0dCtr	-1.70591	8.53552e-22
330428	Tmem52b	ENSMUSG00000030160	0dCtr	-1.70386	0.00954784
244238	Mrgpre	ENSMUSG00000048965	0dCtr	-1.70332	6.9466e-24
22411	Wnt11	ENSMUSG00000015957	0dCtr	-1.7021	0.0177738
11717	Ampd3	ENSMUSG00000005686	0dCtr	-1.70197	1.77955e-19
240892	Dusp27	ENSMUSG00000026564	0dCtr	-1.70196	0.00976534
18173	Slc11a1	ENSMUSG00000026177	0dCtr	-1.70121	1.51754e-05
74761	Mxra8	ENSMUSG00000029070	0dCtr	-1.7009	2.17511e-23
100040792	Gm11627	ENSMUSG00000078640	0dCtr	-1.69523	0.00253487
14789	P3h3	ENSMUSG00000023191	0dCtr	-1.69242	1.47693e-06
320587	Tmem88b	ENSMUSG00000073680	0dCtr	-1.69014	0.00309668
14595	B4galt1	ENSMUSG00000028413	0dCtr	-1.68862	1.7387e-22
55993	Msh4	ENSMUSG00000005493	0dCtr	-1.68677	0.0193785
231103	Gckr	ENSMUSG00000059434	0dCtr	-1.68408	0.0195466
104718	Ttc7b	ENSMUSG00000033530	0dCtr	-1.68299	3.36909e-24
103988	Gck	ENSMUSG00000041798	0dCtr	-1.68276	0.00541486
12763	Cmah	ENSMUSG00000016756	0dCtr	-1.68175	0.0224899
78382	Lce6a	ENSMUSG00000086848	0dCtr	-1.68053	0.0101641
100653389	Mir155hg	ENSMUSG00000097418	0dCtr	-1.68035	0.000426808
70550	5730416F02Rik	ENSMUSG00000081793	0dCtr	-1.6748	0.00847178
14778	Gpx3	ENSMUSG00000018339	0dCtr	-1.67463	8.2204e-05
12289	Cacna1d	ENSMUSG00000015968	0dCtr	-1.67376	0.0194953
228836	Dlgap4	ENSMUSG00000061689	0dCtr	-1.67313	1.75055e-21
20429	Shox2	ENSMUSG00000027833	0dCtr	-1.67312	8.25827e-05
19713	Ret	ENSMUSG00000030110	0dCtr	-1.67265	0.0179388
100503869	Mkln1os	ENSMUSG00000086212	0dCtr	-1.67194	0.00280279
21938	Tnfrsf1b	ENSMUSG00000028599	0dCtr	-1.67144	1.89935e-23
18186	Nrp1	ENSMUSG00000025810	0dCtr	-1.66821	1.98182e-09
17965	Nbl1	ENSMUSG00000041120	0dCtr	-1.66781	5.32939e-05
15365	Hmga2-ps1	NA	0dCtr	-1.66614	1.6713e-10
13639	Efna4	ENSMUSG00000028040	0dCtr	-1.66462	3.6638e-20
231997	Fkbp14	ENSMUSG00000038074	0dCtr	-1.66458	2.50635e-06
329371	Dbhos	ENSMUSG00000085008	0dCtr	-1.66168	0.0152196
12560	Cdh3	ENSMUSG00000061048	0dCtr	-1.65968	0.00298217
330830	Drc7	ENSMUSG00000031786	0dCtr	-1.65943	0.0218242
70292	Afap1	ENSMUSG00000029094	0dCtr	-1.65941	1.33608e-13
74354	Lrguk	ENSMUSG00000056215	0dCtr	-1.65908	0.0177916
14681	Gnao1	ENSMUSG00000031748	0dCtr	-1.6573	3.664e-17
12824	Col2a1	ENSMUSG00000022483	0dCtr	-1.65655	0.0087436
213332	Mfsd4b4	NA	0dCtr	-1.65551	0.000187851
68777	Tmem53	ENSMUSG00000048772	0dCtr	-1.65477	7.96658e-12
79202	Tnfrsf22	ENSMUSG00000010751	0dCtr	-1.65115	1.08288e-19
13998	Fgd6	ENSMUSG00000020021	0dCtr	-1.64759	2.19468e-07
328287	Gm20554	NA	0dCtr	-1.64575	0.00132163
71067	4933411E08Rik	NA	0dCtr	-1.64566	6.38017e-25
219151	Scara3	ENSMUSG00000034463	0dCtr	-1.64465	9.80688e-31
74691	Tdrd9	ENSMUSG00000054003	0dCtr	-1.64442	0.000167981
15360	Hmgcs2	ENSMUSG00000027875	0dCtr	-1.64419	0.0225467
17112	Tm4sf1	ENSMUSG00000027800	0dCtr	-1.64044	0.000154157
18591	Pdgfb	ENSMUSG00000000489	0dCtr	-1.63996	1.76895e-12
217012	Unc45b	ENSMUSG00000018845	0dCtr	-1.63987	0.0161357
76294	Asb5	ENSMUSG00000031519	0dCtr	-1.63914	0.00674443
16323	Inhba	ENSMUSG00000041324	0dCtr	-1.63713	0.00419192
243914	Lgi4	ENSMUSG00000036560	0dCtr	-1.63679	0.0182706
385658	Nxpe3	ENSMUSG00000075033	0dCtr	-1.63573	2.09083e-17
216739	Acsl6	ENSMUSG00000020333	0dCtr	-1.6341	0.0206426
244654	Mtss1l	ENSMUSG00000033763	0dCtr	-1.63325	0.0192235
622320	Kctd21	ENSMUSG00000044952	0dCtr	-1.63323	1.54468e-12
228785	Mylk2	ENSMUSG00000027470	0dCtr	-1.63125	0.016158
15552	Htr1d	ENSMUSG00000070687	0dCtr	-1.62839	0.0162796
100043424	Gm14005	NA	0dCtr	-1.62753	2.71062e-15
192654	Pla2g15	ENSMUSG00000031903	0dCtr	-1.62604	2.38291e-27
93885	Pcdhb14	ENSMUSG00000044043	0dCtr	-1.6248	0.0211247
74770	Hhatl	ENSMUSG00000032523	0dCtr	-1.6246	0.0208553
18858	Pmp22	ENSMUSG00000018217	0dCtr	-1.62395	5.09334e-43
19229	Ptk2b	ENSMUSG00000059456	0dCtr	-1.62331	1.4933e-30
100504661	Gm20337	NA	0dCtr	-1.62273	0.00927494
74144	Robo4	ENSMUSG00000032125	0dCtr	-1.62245	0.019357
70762	Dclk2	ENSMUSG00000028078	0dCtr	-1.61942	0.00510005
24131	Ldb3	ENSMUSG00000021798	0dCtr	-1.61786	0.0115549
230837	Asap3	ENSMUSG00000036995	0dCtr	-1.61698	1.25132e-10
14282	Fosb	ENSMUSG00000003545	0dCtr	-1.61503	1.73698e-05
105833	Ccdc65	ENSMUSG00000003354	0dCtr	-1.61391	1.07124e-06
76156	Fam131b	ENSMUSG00000029861	0dCtr	-1.61303	0.026451
77727	6030468B19Rik	ENSMUSG00000025573	0dCtr	-1.61194	0.026269
14238	Foxf2	ENSMUSG00000038402	0dCtr	-1.61134	2.36369e-17
381694	B3glct	ENSMUSG00000051950	0dCtr	-1.60885	4.76602e-29
330427	9330102E08Rik	ENSMUSG00000107879	0dCtr	-1.60824	0.000314577
63953	Dusp10	ENSMUSG00000039384	0dCtr	-1.60667	3.37626e-26
231287	Atp10d	ENSMUSG00000046808	0dCtr	-1.60493	7.04659e-06
282663	Serpinb1b	ENSMUSG00000051029	0dCtr	-1.60479	0.0081314
14700	Gng10	ENSMUSG00000038607	0dCtr	-1.6006	3.0293e-20
102466229	Mir7225	ENSMUSG00000098381	0dCtr	-1.59851	0.013901
20750	Spp1	ENSMUSG00000029304	0dCtr	-1.59606	1.33295e-05
12829	Col4a4	ENSMUSG00000067158	0dCtr	-1.59591	2.08073e-10
232217	4933427D06Rik	ENSMUSG00000055403	0dCtr	-1.59314	0.0119277
67703	Kirrel3	ENSMUSG00000032036	0dCtr	-1.59294	3.46447e-07
19128	Pros1	ENSMUSG00000022912	0dCtr	-1.59189	1.00007e-06
100952	Emilin1	ENSMUSG00000029163	0dCtr	-1.59121	0.000233653
72981	Prkrir	ENSMUSG00000030753	0dCtr	-1.59107	2.46422e-07
381836	Sbk2	ENSMUSG00000030433	0dCtr	-1.59063	0.0190869
319162	Hist3h2a	ENSMUSG00000078851	0dCtr	-1.59	3.83657e-11
329278	Tnn	ENSMUSG00000026725	0dCtr	-1.58942	0.0289658
22402	Wisp1	ENSMUSG00000005124	0dCtr	-1.5894	2.84756e-05
22750	Zfp9	ENSMUSG00000072623	0dCtr	-1.58881	0.000544763
12827	Col4a2	ENSMUSG00000031503	0dCtr	-1.58778	1.21507e-11
14163	Fgd1	ENSMUSG00000025265	0dCtr	-1.58744	3.66242e-20
329366	Ccdc187	ENSMUSG00000048038	0dCtr	-1.58647	0.022799
24099	Tnfsf13b	ENSMUSG00000031497	0dCtr	-1.58608	0.0195983
22276	Uros	ENSMUSG00000030979	0dCtr	-1.58566	7.11563e-22
432777	D630045M09Rik	NA	0dCtr	-1.58536	1.60376e-08
11853	Rhoc	ENSMUSG00000002233	0dCtr	-1.585	4.37769e-24
14066	F3	ENSMUSG00000028128	0dCtr	-1.58442	1.46646e-09
69726	Smyd3	ENSMUSG00000055067	0dCtr	-1.58414	9.92565e-11
68999	Anapc10	ENSMUSG00000036977	0dCtr	-1.5799	3.14425e-07
67266	Fam69a	ENSMUSG00000029270	0dCtr	-1.57807	1.64028e-11
619715	Gm6093	NA	0dCtr	-1.57718	0.0216306
50877	Neu3	ENSMUSG00000035239	0dCtr	-1.57444	5.99604e-07
93887	Pcdhb16	ENSMUSG00000047910	0dCtr	-1.57368	0.000153119
69277	3300002I08Rik	ENSMUSG00000063364	0dCtr	-1.56943	0.0175874
78286	Nav2	ENSMUSG00000052512	0dCtr	-1.56842	9.14158e-08
17921	Myo7a	ENSMUSG00000030761	0dCtr	-1.56669	8.22714e-20
12579	Cdkn2b	ENSMUSG00000073802	0dCtr	-1.56614	2.63876e-18
21815	Tgif1	ENSMUSG00000047407	0dCtr	-1.56597	4.02967e-34
14456	Gas6	ENSMUSG00000031451	0dCtr	-1.56595	0.0239402
329152	Hecw2	ENSMUSG00000042807	0dCtr	-1.56335	0.0142044
24013	Grk1	ENSMUSG00000031450	0dCtr	-1.56176	0.0325274
15937	Ier3	ENSMUSG00000003541	0dCtr	-1.56131	9.26842e-14
26903	Dysf	ENSMUSG00000033788	0dCtr	-1.56116	3.35394e-07
19260	Ptpn22	ENSMUSG00000027843	0dCtr	-1.55879	0.0150334
246293	Klhl8	ENSMUSG00000029312	0dCtr	-1.55798	2.32707e-15
70345	0610038B21Rik	ENSMUSG00000097882	0dCtr	-1.55789	0.00652579
230088	Fam214b	ENSMUSG00000036002	0dCtr	-1.55577	7.88638e-11
20893	Bhlhe40	ENSMUSG00000030103	0dCtr	-1.55562	7.8801e-16
12505	Cd44	ENSMUSG00000005087	0dCtr	-1.55444	5.13415e-13
19252	Dusp1	ENSMUSG00000024190	0dCtr	-1.55168	2.80638e-16
15587	Hyal2	ENSMUSG00000010047	0dCtr	-1.55098	7.15109e-16
217340	Rnf157	ENSMUSG00000052949	0dCtr	-1.55076	1.52315e-19
70350	Basp1	ENSMUSG00000045763	0dCtr	-1.55059	6.88343e-40
72792	2810459M11Rik	ENSMUSG00000026227	0dCtr	-1.54937	0.0196528
11846	Arg1	ENSMUSG00000019987	0dCtr	-1.54908	0.0240813
56772	Mllt11	ENSMUSG00000053192	0dCtr	-1.54782	4.49303e-25
13636	Efna1	ENSMUSG00000027954	0dCtr	-1.54773	6.54981e-18
12479	Cd1d1	ENSMUSG00000028076	0dCtr	-1.54536	0.00112009
237558	Myrfl	ENSMUSG00000034057	0dCtr	-1.54296	0.0335901
320982	Arl4c	ENSMUSG00000049866	0dCtr	-1.54203	4.28976e-21
56306	Fam60a	ENSMUSG00000039985	0dCtr	-1.53924	0.000285438
69134	Fam25c	ENSMUSG00000043681	0dCtr	-1.5384	0.0283292
74629	4930426L09Rik	ENSMUSG00000026736	0dCtr	-1.53831	0.00175572
13803	Enc1	ENSMUSG00000041773	0dCtr	-1.53664	3.16368e-12
51791	Rgs14	ENSMUSG00000052087	0dCtr	-1.53585	0.00699458
74729	Setmar	ENSMUSG00000034639	0dCtr	-1.53529	9.36082e-07
77462	Tmem116	ENSMUSG00000029452	0dCtr	-1.53365	0.00456777
11501	Adam8	ENSMUSG00000025473	0dCtr	-1.53181	1.33359e-14
225995	D030056L22Rik	ENSMUSG00000047044	0dCtr	-1.53077	7.94263e-24
11677	Akr1b3	ENSMUSG00000001642	0dCtr	-1.53016	1.96212e-14
68151	Wls	ENSMUSG00000028173	0dCtr	-1.52985	1.17846e-13
626009	Gm6644	NA	0dCtr	-1.52928	2.02085e-14
100134990	Gm12060	ENSMUSG00000085415	0dCtr	-1.52914	0.015177
70348	Ube2cbp	ENSMUSG00000032415	0dCtr	-1.52905	4.68995e-13
15218	Foxn1	ENSMUSG00000002057	0dCtr	-1.52773	0.0280491
94346	Tmem40	ENSMUSG00000059900	0dCtr	-1.52725	0.0178022
215690	Nav1	ENSMUSG00000009418	0dCtr	-1.52588	2.49689e-10
56013	Srcin1	ENSMUSG00000038453	0dCtr	-1.52519	0.00261795
171580	Mical1	ENSMUSG00000019823	0dCtr	-1.52326	3.05658e-07
79565	Wbscr27	ENSMUSG00000040557	0dCtr	-1.52309	3.30383e-30
75712	Tmem14a	ENSMUSG00000025933	0dCtr	-1.52288	2.18675e-05
19227	Pthlh	ENSMUSG00000048776	0dCtr	-1.52175	0.00299327
16447	Ivl	ENSMUSG00000049128	0dCtr	-1.52159	0.0120738
12373	Casq2	ENSMUSG00000027861	0dCtr	-1.51838	0.0295001
100045653	Gm17769	NA	0dCtr	-1.51662	0.0263114
16651	Sspn	ENSMUSG00000030255	0dCtr	-1.51552	0.0388098
56708	Clcf1	ENSMUSG00000040663	0dCtr	-1.51394	6.62738e-29
214855	Arid5a	ENSMUSG00000037447	0dCtr	-1.51259	1.66141e-09
54678	Zfp108	ENSMUSG00000030486	0dCtr	-1.5099	0.00656894
29817	Igfbp7	ENSMUSG00000036256	0dCtr	-1.50942	4.97297e-33
319618	Dcp1b	ENSMUSG00000041477	0dCtr	-1.50896	0.0414433
22240	Dpysl3	ENSMUSG00000024501	0dCtr	-1.50842	5.2539e-06
226841	Vash2	ENSMUSG00000037568	0dCtr	-1.5078	1.12537e-15
81840	Sorcs2	ENSMUSG00000029093	0dCtr	-1.50592	0.0108428
78739	9530062K07Rik	ENSMUSG00000108030	0dCtr	-1.50441	0.0179034
68867	Rnf122	ENSMUSG00000039328	0dCtr	-1.5041	0.0361012
93840	Vangl2	ENSMUSG00000026556	0dCtr	-1.50238	1.05698e-15
224023	Klhl22	ENSMUSG00000022750	0dCtr	-1.50147	6.44933e-24
59006	Myoz2	ENSMUSG00000028116	0dCtr	-1.50139	0.0266078
11733	Ank1	ENSMUSG00000031543	0dCtr	-1.50083	0.0175434
209131	Snx30	ENSMUSG00000028385	0dCtr	-1.49911	1.13161e-05
84035	Kremen1	ENSMUSG00000020393	0dCtr	-1.49898	1.14071e-18
67111	Naaa	ENSMUSG00000029413	0dCtr	-1.49571	1.76307e-34
78512	3300005D01Rik	ENSMUSG00000096965	0dCtr	-1.49441	7.62195e-12
24088	Tlr2	ENSMUSG00000027995	0dCtr	-1.49337	1.67747e-08
71583	9130008F23Rik	ENSMUSG00000054951	0dCtr	-1.4895	0.00420163
74777	Sepn1	ENSMUSG00000050989	0dCtr	-1.48854	1.14685e-24
56437	Rrad	ENSMUSG00000031880	0dCtr	-1.4884	7.53223e-09
23821	Bace1	ENSMUSG00000032086	0dCtr	-1.48822	1.36321e-24
72194	Fbxl20	ENSMUSG00000020883	0dCtr	-1.48805	1.25225e-13
381284	Crocc2	ENSMUSG00000084989	0dCtr	-1.48733	0.0478849
246256	Fcgr4	ENSMUSG00000059089	0dCtr	-1.48649	0.0411562
22262	Uox	ENSMUSG00000028186	0dCtr	-1.48644	0.0136255
100039691	Lncenc1	ENSMUSG00000078952	0dCtr	-1.4862	2.56735e-12
108802	Calr4	ENSMUSG00000028558	0dCtr	-1.48617	0.0160324
14202	Fhl4	ENSMUSG00000050035	0dCtr	-1.48399	0.00515858
18011	Neurl1a	ENSMUSG00000006435	0dCtr	-1.48379	1.41533e-10
11937	Atp2a1	ENSMUSG00000030730	0dCtr	-1.48272	0.000126124
71908	Cldn23	ENSMUSG00000055976	0dCtr	-1.48213	0.0387309
15932	Idua	ENSMUSG00000033540	0dCtr	-1.48183	1.77974e-05
67622	Mxra7	ENSMUSG00000020814	0dCtr	-1.48172	0.0364915
102545	Cmtm7	ENSMUSG00000032436	0dCtr	-1.48139	1.00702e-14
60361	Ms4a4b	ENSMUSG00000056290	0dCtr	-1.47622	0.0236371
20307	Ccl8	ENSMUSG00000009185	0dCtr	-1.47503	0.000103677
12173	Bnc1	ENSMUSG00000025105	0dCtr	-1.47484	7.89607e-08
234407	Colgalt1	ENSMUSG00000034807	0dCtr	-1.47355	7.14798e-23
230857	Ece1	ENSMUSG00000057530	0dCtr	-1.47124	1.06248e-21
100637	N4bp2l1	ENSMUSG00000041132	0dCtr	-1.47106	0.00527096
546611	Klhl33	ENSMUSG00000090799	0dCtr	-1.46931	0.0478877
12368	Casp6	ENSMUSG00000027997	0dCtr	-1.46824	1.55746e-24
270035	Letm2	ENSMUSG00000037363	0dCtr	-1.46737	0.000286755
327959	Xaf1	ENSMUSG00000040483	0dCtr	-1.46718	8.24977e-05
216560	Wdpcp	ENSMUSG00000020319	0dCtr	-1.46645	8.80768e-08
209683	Ttc28	ENSMUSG00000033209	0dCtr	-1.46475	7.00599e-11
16535	Kcnq1	ENSMUSG00000009545	0dCtr	-1.4623	0.0458953
18952	Sept4	ENSMUSG00000020486	0dCtr	-1.46141	1.6317e-07
27373	Csnk1e	ENSMUSG00000022433	0dCtr	-1.46054	5.56246e-33
18126	Nos2	ENSMUSG00000020826	0dCtr	-1.46024	0.0150375
432745	4930447K03Rik	NA	0dCtr	-1.46008	0.0487203
230822	Ncmap	ENSMUSG00000043924	0dCtr	-1.45932	0.000977692
64933	Ap3m2	ENSMUSG00000031539	0dCtr	-1.45923	1.80015e-21
11551	Adra2a	ENSMUSG00000033717	0dCtr	-1.45844	0.0490221
20393	Sgk1	ENSMUSG00000019970	0dCtr	-1.45806	1.90538e-14
16852	Lgals1	ENSMUSG00000068220	0dCtr	-1.45712	2.49067e-12
19294	Nectin2	ENSMUSG00000062300	0dCtr	-1.45694	1.94957e-14
212632	Iffo2	ENSMUSG00000041025	0dCtr	-1.45659	1.11217e-11
68808	1110046J04Rik	ENSMUSG00000085457	0dCtr	-1.45645	8.63418e-06
102465564	Mir6935	ENSMUSG00000098955	0dCtr	-1.45519	0.00866237
13537	Dusp2	ENSMUSG00000027368	0dCtr	-1.45489	5.82032e-07
319229	Sctr	ENSMUSG00000026387	0dCtr	-1.45473	0.0461486
230991	Fndc10	ENSMUSG00000074738	0dCtr	-1.45396	3.29862e-15
26384	Gnpda1	ENSMUSG00000052102	0dCtr	-1.45193	1.71924e-17
57875	Angptl4	ENSMUSG00000002289	0dCtr	-1.45182	2.26074e-05
19156	Psap	ENSMUSG00000004207	0dCtr	-1.45116	3.06434e-24
100217467	Snora5c	NA	0dCtr	-1.4499	0.04577
11488	Adam11	ENSMUSG00000020926	0dCtr	-1.44889	0.0145545
15400	Hoxa3	ENSMUSG00000079560	0dCtr	-1.44864	0.0164883
83671	Sytl2	ENSMUSG00000030616	0dCtr	-1.44771	0.032913
75291	Zbtb3	ENSMUSG00000071661	0dCtr	-1.44707	1.192e-09
100504267	Trp53cor1	ENSMUSG00000085912	0dCtr	-1.44516	0.000120633
102657	Cd276	ENSMUSG00000035914	0dCtr	-1.44515	2.15019e-21
215512	Fam117a	ENSMUSG00000038893	0dCtr	-1.44268	2.5879e-09
18171	Nr1i2	ENSMUSG00000022809	0dCtr	-1.4425	0.0470095
73893	Tmem202	ENSMUSG00000049526	0dCtr	-1.44182	0.0307866
93683	Glce	ENSMUSG00000032252	0dCtr	-1.44131	0.000567038
217695	Zfyve1	ENSMUSG00000042628	0dCtr	-1.44054	8.42259e-31
16847	Lepr	ENSMUSG00000057722	0dCtr	-1.43984	0.00416773
224674	Slc37a1	ENSMUSG00000024036	0dCtr	-1.43961	0.000108162
12511	Cd6	ENSMUSG00000024670	0dCtr	-1.43898	0.0473636
14159	Fes	ENSMUSG00000053158	0dCtr	-1.43804	0.00917888
381493	S100a7a	ENSMUSG00000063767	0dCtr	-1.43766	6.68794e-09
268396	Sh3pxd2b	ENSMUSG00000040711	0dCtr	-1.43667	2.49528e-15
19024	Ppfibp2	ENSMUSG00000036528	0dCtr	-1.43334	8.27035e-06
53860	Sept9	ENSMUSG00000059248	0dCtr	-1.42839	7.12548e-21
232313	Gxylt2	ENSMUSG00000030074	0dCtr	-1.42678	8.99116e-24
105245	Txndc5	ENSMUSG00000038991	0dCtr	-1.42398	1.60908e-24
69169	Fcmr	ENSMUSG00000042474	0dCtr	-1.42339	0.035813
73598	1700001O22Rik	ENSMUSG00000044320	0dCtr	-1.42179	0.000138765
105785	Kdelr3	ENSMUSG00000010830	0dCtr	-1.42018	1.62994e-12
70796	Zdhhc1	ENSMUSG00000039199	0dCtr	-1.41904	3.58649e-16
75029	Purg	ENSMUSG00000049184	0dCtr	-1.41879	0.00224255
414801	Itprip	ENSMUSG00000044948	0dCtr	-1.41776	3.36412e-16
226123	Morn4	ENSMUSG00000049670	0dCtr	-1.41759	5.59568e-07
20612	Siglec1	ENSMUSG00000027322	0dCtr	-1.41707	0.0221882
269604	Gpr157	ENSMUSG00000047875	0dCtr	-1.41565	3.05835e-07
19141	Lgmn	ENSMUSG00000021190	0dCtr	-1.41508	2.19135e-34
93891	Pcdhb20	ENSMUSG00000046191	0dCtr	-1.41448	0.0415183
78560	Adgra2	ENSMUSG00000031486	0dCtr	-1.41346	0.0462105
68737	Angel1	ENSMUSG00000021257	0dCtr	-1.41217	1.5317e-12
56464	Ctsf	ENSMUSG00000083282	0dCtr	-1.41128	1.11247e-15
56096	Plac1	ENSMUSG00000061082	0dCtr	-1.40982	0.0272897
20353	Sema4c	ENSMUSG00000026121	0dCtr	-1.40923	4.95573e-15
385674	Zfp174	ENSMUSG00000054939	0dCtr	-1.40911	0.000354903
330695	Ctxn1	ENSMUSG00000048644	0dCtr	-1.40846	4.746e-15
69634	Clybl	ENSMUSG00000025545	0dCtr	-1.40839	0.000705302
272158	Poln	ENSMUSG00000045102	0dCtr	-1.40715	0.0162161
21847	Klf10	ENSMUSG00000037465	0dCtr	-1.40714	6.26641e-08
99696	Ankrd50	ENSMUSG00000044864	0dCtr	-1.40617	5.53891e-12
54419	Cldn6	ENSMUSG00000023906	0dCtr	-1.40373	0.0126904
260299	Cadm4	ENSMUSG00000054793	0dCtr	-1.40256	9.04378e-11
216825	Usp22	ENSMUSG00000042506	0dCtr	-1.39981	5.69706e-21
104360	Isl2	ENSMUSG00000032318	0dCtr	-1.39957	0.00923514
13638	Efna3	ENSMUSG00000028039	0dCtr	-1.39621	3.65049e-08
73251	Setd7	ENSMUSG00000037111	0dCtr	-1.3948	6.22374e-06
69097	Trim15	ENSMUSG00000050747	0dCtr	-1.39442	0.0135918
17231	Mcpt8	ENSMUSG00000022157	0dCtr	-1.39432	3.93011e-06
93876	Pcdhb5	ENSMUSG00000063687	0dCtr	-1.39261	0.0300168
14620	Gjb3	ENSMUSG00000042367	0dCtr	-1.39097	2.63366e-09
75599	Pcdh1	ENSMUSG00000051375	0dCtr	-1.38931	2.38814e-11
213556	Plekhh2	ENSMUSG00000040852	0dCtr	-1.38639	0.000184912
11555	Adrb2	ENSMUSG00000045730	0dCtr	-1.38638	0.000596522
225288	Fhod3	ENSMUSG00000034295	0dCtr	-1.38586	2.46232e-20
234356	Csgalnact1	ENSMUSG00000036356	0dCtr	-1.38429	0.000972362
76927	Tsacc	ENSMUSG00000010538	0dCtr	-1.38389	3.66244e-05
234479	Gm4890	NA	0dCtr	-1.38247	0.000940249
171504	Apobr	ENSMUSG00000042759	0dCtr	-1.38195	4.29459e-10
67399	Pdlim7	ENSMUSG00000021493	0dCtr	-1.3804	2.75265e-12
320183	Msrb3	ENSMUSG00000051236	0dCtr	-1.37766	0.000128451
102941	B630019K06Rik	ENSMUSG00000052364	0dCtr	-1.37683	1.47803e-09
76426	Fam209	ENSMUSG00000027505	0dCtr	-1.37566	0.0443554
171543	Bmf	ENSMUSG00000040093	0dCtr	-1.3754	4.82808e-16
230514	Leprot	ENSMUSG00000035212	0dCtr	-1.37454	7.64976e-22
16511	Kcnh2	ENSMUSG00000038319	0dCtr	-1.3727	0.0348225
74145	F13a1	ENSMUSG00000039109	0dCtr	-1.36807	0.0498116
73873	Fam161a	ENSMUSG00000049811	0dCtr	-1.36514	0.00108986
106861	Abhd3	ENSMUSG00000002475	0dCtr	-1.365	0.000799334
13642	Efnb2	ENSMUSG00000001300	0dCtr	-1.36499	3.99408e-06
242297	Fam110b	ENSMUSG00000049119	0dCtr	-1.364	0.0298954
75352	4930550L24Rik	ENSMUSG00000046180	0dCtr	-1.36333	0.0274581
235587	Parp3	ENSMUSG00000023249	0dCtr	-1.36318	2.33151e-18
544678	Cfap74	ENSMUSG00000078490	0dCtr	-1.36317	0.019357
14365	Fzd3	ENSMUSG00000007989	0dCtr	-1.35991	1.09524e-06
16161	Il12rb1	ENSMUSG00000000791	0dCtr	-1.35949	0.00179445
286940	Flnb	ENSMUSG00000025278	0dCtr	-1.35892	1.15773e-08
14667	Gm2a	ENSMUSG00000000594	0dCtr	-1.35739	1.76626e-14
67705	1810058I24Rik	ENSMUSG00000073155	0dCtr	-1.35669	1.01517e-15
12175	Bnip2	ENSMUSG00000011958	0dCtr	-1.35447	2.34227e-08
69747	Zswim7	ENSMUSG00000014243	0dCtr	-1.35441	4.95755e-13
83429	Ctns	ENSMUSG00000005949	0dCtr	-1.3536	1.29968e-15
85031	Pla1a	ENSMUSG00000002847	0dCtr	-1.35336	1.17463e-19
16816	Lcat	ENSMUSG00000035237	0dCtr	-1.35248	0.00657286
76338	Rab2b	ENSMUSG00000022159	0dCtr	-1.35152	6.57845e-05
16520	Kcnj4	ENSMUSG00000044216	0dCtr	-1.3512	0.0149005
100503460	Gm19705	ENSMUSG00000097113	0dCtr	-1.35102	0.00196408
72575	C430049B03Rik	NA	0dCtr	-1.35075	9.58523e-05
66158	Cxx1a	ENSMUSG00000067925	0dCtr	-1.35023	0.00119545
240672	Dusp5	ENSMUSG00000034765	0dCtr	-1.34979	2.28604e-06
72446	Prr5l	ENSMUSG00000032841	0dCtr	-1.34949	2.34999e-09
216152	Plppr3	ENSMUSG00000035835	0dCtr	-1.34529	0.0474769
225997	Trpm6	ENSMUSG00000024727	0dCtr	-1.34344	0.000266793
20112	Rps6ka2	ENSMUSG00000023809	0dCtr	-1.3416	5.10905e-11
68701	Ppp1r27	ENSMUSG00000025129	0dCtr	-1.34088	0.0282711
20615	Snapin	ENSMUSG00000001018	0dCtr	-1.33866	5.14711e-11
79196	Osbpl5	ENSMUSG00000037606	0dCtr	-1.33852	2.95431e-13
380839	Serpinb1c	ENSMUSG00000079049	0dCtr	-1.33688	0.0371847
16412	Itgb1	ENSMUSG00000025809	0dCtr	-1.33626	0.000142791
109934	Abr	ENSMUSG00000017631	0dCtr	-1.335	1.7632e-13
22761	Zfpm1	ENSMUSG00000049577	0dCtr	-1.33457	4.86965e-06
69259	Kctd5	ENSMUSG00000016946	0dCtr	-1.33291	3.02711e-19
73205	3110043O21Rik	ENSMUSG00000028300	0dCtr	-1.33273	2.65498e-05
13009	Csrp3	ENSMUSG00000030470	0dCtr	-1.33198	0.0492306
68794	Flnc	ENSMUSG00000068699	0dCtr	-1.33177	0.0239707
229644	Trim45	ENSMUSG00000033233	0dCtr	-1.33024	2.15471e-10
108811	Ccdc122	ENSMUSG00000034795	0dCtr	-1.32992	0.00108059
56219	Extl1	ENSMUSG00000028838	0dCtr	-1.32872	0.0306504
209018	Vps8	ENSMUSG00000033653	0dCtr	-1.3282	5.37499e-18
77531	Anks1b	ENSMUSG00000058589	0dCtr	-1.32731	0.00760745
68176	Fam212a	ENSMUSG00000042106	0dCtr	-1.32716	0.0382762
20947	Swap70	ENSMUSG00000031015	0dCtr	-1.32711	3.77504e-07
333654	Ppp1r13l	ENSMUSG00000040734	0dCtr	-1.32567	8.32656e-06
384569	Nova2	ENSMUSG00000030411	0dCtr	-1.32513	3.56167e-05
59091	Jph2	ENSMUSG00000017817	0dCtr	-1.32412	0.0143832
171180	Syt12	ENSMUSG00000049303	0dCtr	-1.32359	5.4278e-14
18654	Pgf	ENSMUSG00000004791	0dCtr	-1.32356	0.0004864
207592	Tbc1d16	ENSMUSG00000039976	0dCtr	-1.3224	2.9516e-10
211232	Cpne9	ENSMUSG00000030270	0dCtr	-1.32222	0.0263029
57435	Plin4	ENSMUSG00000002831	0dCtr	-1.32134	2.9752e-08
16768	Lag3	ENSMUSG00000030124	0dCtr	-1.32131	0.0325759
239546	Zfp647	ENSMUSG00000054967	0dCtr	-1.3211	1.62929e-16
320376	Bcorl1	ENSMUSG00000036959	0dCtr	-1.31853	4.72868e-08
232566	Amn1	ENSMUSG00000068250	0dCtr	-1.31723	0.000146933
18218	Dusp8	ENSMUSG00000037887	0dCtr	-1.31463	8.70604e-08
57296	Psmd8	ENSMUSG00000030591	0dCtr	-1.31431	4.24339e-18
67963	Npc2	ENSMUSG00000021242	0dCtr	-1.31385	1.78178e-20
74137	Nuak2	ENSMUSG00000009772	0dCtr	-1.31268	6.50817e-17
83395	Sp6	ENSMUSG00000038560	0dCtr	-1.31106	0.000233691
23888	Gpc6	ENSMUSG00000058571	0dCtr	-1.31005	5.00105e-08
100217446	Snord47	ENSMUSG00000064968	0dCtr	-1.30922	0.0022668
17775	Laptm4a	ENSMUSG00000020585	0dCtr	-1.30918	7.55711e-16
238871	Pde4d	ENSMUSG00000021699	0dCtr	-1.3073	4.17471e-06
17698	Msn	ENSMUSG00000031207	0dCtr	-1.30689	1.37429e-08
72543	Mvb12b	ENSMUSG00000038740	0dCtr	-1.30676	2.4437e-19
15042	H2-T24	ENSMUSG00000053835	0dCtr	-1.3067	0.000895002
240869	Zbtb37	ENSMUSG00000043467	0dCtr	-1.30534	0.00897826
224250	Cldnd1	ENSMUSG00000022744	0dCtr	-1.30515	4.95755e-13
20765	Sprr2k	ENSMUSG00000054215	0dCtr	-1.30508	0.0402052
235493	Fam214a	ENSMUSG00000034858	0dCtr	-1.30465	2.99514e-08
108927	Lhfp	ENSMUSG00000048332	0dCtr	-1.30463	1.87932e-13
26611	Rcn2	ENSMUSG00000032320	0dCtr	-1.30435	2.85401e-12
330599	Gm16938	NA	0dCtr	-1.30309	0.0085297
14824	Grn	ENSMUSG00000034708	0dCtr	-1.30297	6.59512e-17
353502	Hcfc1r1	ENSMUSG00000023904	0dCtr	-1.30082	3.26306e-10
74202	Fblim1	ENSMUSG00000006219	0dCtr	-1.30078	7.13503e-23
56312	Nupr1	ENSMUSG00000030717	0dCtr	-1.30053	2.91884e-13
21952	Tnni1	ENSMUSG00000026418	0dCtr	-1.29956	0.022118
11752	Anxa8	ENSMUSG00000021950	0dCtr	-1.29315	4.44204e-11
108797	Mex3b	ENSMUSG00000057706	0dCtr	-1.29305	1.14917e-05
69126	1810022K09Rik	ENSMUSG00000078784	0dCtr	-1.29282	3.05674e-06
107895	Mgat5	ENSMUSG00000036155	0dCtr	-1.29182	2.0488e-05
69834	Rab43	ENSMUSG00000030055	0dCtr	-1.29169	7.57322e-20
230027	Coq3	ENSMUSG00000028247	0dCtr	-1.29077	2.98099e-14
67971	Tppp3	ENSMUSG00000014846	0dCtr	-1.29015	0.0490159
228608	Smox	ENSMUSG00000027333	0dCtr	-1.28883	5.3789e-13
58175	Rgs20	ENSMUSG00000002459	0dCtr	-1.28735	0.000327699
56496	Tspan6	ENSMUSG00000067377	0dCtr	-1.28466	0.00419192
54411	Atp6ap1	ENSMUSG00000019087	0dCtr	-1.28457	1.45645e-18
218271	B4galt7	ENSMUSG00000021504	0dCtr	-1.27961	1.22042e-13
229521	Syt11	ENSMUSG00000068923	0dCtr	-1.27417	2.63786e-15
17131	Smad7	ENSMUSG00000025880	0dCtr	-1.27409	1.23341e-08
232821	Ccdc106	ENSMUSG00000035228	0dCtr	-1.27246	0.0335608
66848	Fuca2	ENSMUSG00000019810	0dCtr	-1.27244	2.19382e-09
67268	Myl12a	ENSMUSG00000024048	0dCtr	-1.27229	5.19207e-22
76516	2010001A14Rik	ENSMUSG00000087165	0dCtr	-1.27222	6.81306e-07
399570	Kank4os	ENSMUSG00000085843	0dCtr	-1.27098	0.0337422
193813	Mcfd2	ENSMUSG00000024150	0dCtr	-1.27009	1.2956e-21
20130	Rras	ENSMUSG00000038387	0dCtr	-1.26961	4.48176e-14
319477	6030419C18Rik	ENSMUSG00000066607	0dCtr	-1.26902	1.65953e-07
242409	Tmem8b	ENSMUSG00000078716	0dCtr	-1.26838	6.72264e-08
53620	Vamp5	ENSMUSG00000073002	0dCtr	-1.26593	3.12018e-09
67916	Plpp3	ENSMUSG00000028517	0dCtr	-1.26587	2.81935e-13
14726	Pdpn	ENSMUSG00000028583	0dCtr	-1.26524	0.0125803
71918	Zcchc24	ENSMUSG00000055538	0dCtr	-1.26523	0.017397
223254	Farp1	ENSMUSG00000025555	0dCtr	-1.26487	1.04762e-18
20397	Sgpl1	ENSMUSG00000020097	0dCtr	-1.26349	3.14385e-14
100316680	Mir1903	ENSMUSG00000084523	0dCtr	-1.26115	0.0167089
72392	Tmem175	ENSMUSG00000013495	0dCtr	-1.26062	2.05702e-16
15118	Has3	ENSMUSG00000031910	0dCtr	-1.26035	0.0383798
277973	Slc9a5	ENSMUSG00000014786	0dCtr	-1.25822	1.3783e-12
100503197	Gm19589	ENSMUSG00000100798	0dCtr	-1.25758	0.00852312
218989	Tmem260	ENSMUSG00000036339	0dCtr	-1.25707	5.91462e-06
432763	Prr7	ENSMUSG00000034686	0dCtr	-1.25524	0.0263394
68303	Fam114a1	ENSMUSG00000029185	0dCtr	-1.25337	3.0165e-07
432649	Gm5434	ENSMUSG00000059301	0dCtr	-1.25321	9.33089e-05
229541	Dennd4b	ENSMUSG00000042404	0dCtr	-1.25291	2.83599e-09
20661	Sort1	ENSMUSG00000068747	0dCtr	-1.25143	4.70261e-09
329739	Fam102b	ENSMUSG00000040339	0dCtr	-1.25107	0.0149475
110006	Gusb	ENSMUSG00000025534	0dCtr	-1.25079	5.14589e-16
73112	Abracl	ENSMUSG00000078453	0dCtr	-1.25012	8.35516e-05
18557	Cdk18	ENSMUSG00000026437	0dCtr	-1.24981	3.85627e-18
73845	Ankrd42	ENSMUSG00000041343	0dCtr	-1.24899	0.00222652
71544	Arhgap42	ENSMUSG00000050730	0dCtr	-1.24847	0.000708136
13448	Dok1	ENSMUSG00000068335	0dCtr	-1.24418	3.98129e-09
14299	Ncs1	ENSMUSG00000062661	0dCtr	-1.24319	2.22765e-12
22271	Upp1	ENSMUSG00000020407	0dCtr	-1.24281	7.77236e-07
71994	Cnn3	ENSMUSG00000053931	0dCtr	-1.24251	3.00482e-10
75729	Fam227a	ENSMUSG00000042564	0dCtr	-1.23791	0.00829516
383295	Ypel5	ENSMUSG00000039770	0dCtr	-1.23736	1.07759e-05
109294	Prex2	ENSMUSG00000048960	0dCtr	-1.2337	0.0442331
319901	Dsel	ENSMUSG00000038702	0dCtr	-1.23342	0.0250954
224530	Acat3	ENSMUSG00000062480	0dCtr	-1.23338	0.0242343
69309	Slc16a13	ENSMUSG00000044367	0dCtr	-1.23122	2.77883e-11
227289	Gpbar1	ENSMUSG00000064272	0dCtr	-1.2305	0.0010808
72611	Zfp655	ENSMUSG00000007812	0dCtr	-1.23033	8.46818e-05
667410	Gm8615	NA	0dCtr	-1.22889	6.4173e-06
105518	A630023A22Rik	ENSMUSG00000095493	0dCtr	-1.22713	0.0250069
74168	Zdhhc16	ENSMUSG00000025157	0dCtr	-1.22666	1.86621e-15
93757	Immp2l	ENSMUSG00000056899	0dCtr	-1.22604	0.000542223
100043189	Gm4285	NA	0dCtr	-1.22467	0.00186631
74030	Rin2	ENSMUSG00000001768	0dCtr	-1.22427	3.56928e-06
72061	2010111I01Rik	ENSMUSG00000021458	0dCtr	-1.22331	1.64196e-16
67217	L3hypdh	ENSMUSG00000019718	0dCtr	-1.22258	1.31831e-06
270162	Elmod1	ENSMUSG00000041986	0dCtr	-1.22206	6.67013e-07
78558	Htra3	ENSMUSG00000029096	0dCtr	-1.21683	9.35015e-05
245532	Awat2	ENSMUSG00000031220	0dCtr	-1.21646	0.0180652
12520	Cd81	ENSMUSG00000037706	0dCtr	-1.21557	9.35983e-15
231830	Micall2	ENSMUSG00000036718	0dCtr	-1.2154	4.47794e-09
20677	Sox4	ENSMUSG00000076431	0dCtr	-1.21524	0.000215045
11787	Apbb2	ENSMUSG00000029207	0dCtr	-1.21502	1.42605e-05
27008	Micall1	ENSMUSG00000033039	0dCtr	-1.21449	9.74804e-08
14548	Mrps33	ENSMUSG00000029918	0dCtr	-1.21276	0.000341567
229927	Clca3b	ENSMUSG00000037033	0dCtr	-1.21263	2.72655e-07
20350	Sema3f	ENSMUSG00000034684	0dCtr	-1.21225	2.28107e-09
11690	Alox5ap	ENSMUSG00000060063	0dCtr	-1.21072	0.00077082
16970	Lrmp	ENSMUSG00000030263	0dCtr	-1.20942	0.000359531
211286	Cln5	ENSMUSG00000022125	0dCtr	-1.20846	8.40848e-13
20347	Sema3b	ENSMUSG00000057969	0dCtr	-1.2074	2.44818e-06
218793	Ube2e2	ENSMUSG00000058317	0dCtr	-1.20692	1.10969e-09
52639	Wipi1	ENSMUSG00000041895	0dCtr	-1.20406	1.21628e-18
18803	Plcg1	ENSMUSG00000016933	0dCtr	-1.20312	1.08956e-13
76917	Flywch2	ENSMUSG00000023911	0dCtr	-1.20169	0.0033651
18783	Pla2g4a	ENSMUSG00000056220	0dCtr	-1.20098	0.0285762
330401	Tmcc1	ENSMUSG00000030126	0dCtr	-1.19677	1.09491e-07
330301	Zfp786	ENSMUSG00000051499	0dCtr	-1.1963	0.00251462
214597	Sidt2	ENSMUSG00000034908	0dCtr	-1.19629	2.62367e-12
78751	Zc3h6	ENSMUSG00000042851	0dCtr	-1.19584	0.0113106
12457	Noct	ENSMUSG00000023087	0dCtr	-1.1953	1.15214e-08
16419	Itgb5	ENSMUSG00000022817	0dCtr	-1.19441	4.0322e-12
73747	1110034G24Rik	ENSMUSG00000044991	0dCtr	-1.19049	3.75831e-05
56289	Rassf1	ENSMUSG00000010067	0dCtr	-1.19044	1.23229e-12
16992	Lta	ENSMUSG00000024402	0dCtr	-1.18907	0.00284217
243371	Lrrc61	ENSMUSG00000073096	0dCtr	-1.18904	4.9513e-07
66290	Atp6v1g1	ENSMUSG00000039105	0dCtr	-1.18872	3.75886e-14
19280	Ptprs	ENSMUSG00000013236	0dCtr	-1.18837	4.23643e-08
225020	Fez2	ENSMUSG00000056121	0dCtr	-1.18829	1.61888e-17
54153	Rasa4	ENSMUSG00000004952	0dCtr	-1.18594	5.51239e-06
67623	Tm7sf3	ENSMUSG00000040234	0dCtr	-1.18499	1.04099e-17
12819	Col15a1	ENSMUSG00000028339	0dCtr	-1.18444	1.17721e-08
19038	Ppic	ENSMUSG00000024538	0dCtr	-1.18439	5.9603e-09
21827	Thbs3	ENSMUSG00000028047	0dCtr	-1.1843	3.48309e-11
234378	Klhl26	ENSMUSG00000055707	0dCtr	-1.18362	3.26141e-12
78575	B430319G15Rik	ENSMUSG00000103622	0dCtr	-1.17925	0.000287929
74585	Sppl3	ENSMUSG00000029550	0dCtr	-1.17784	2.82536e-15
19328	Rab12	ENSMUSG00000023460	0dCtr	-1.1768	4.12649e-17
66734	Map1lc3a	ENSMUSG00000027602	0dCtr	-1.17625	7.40067e-09
270192	Rab6b	ENSMUSG00000032549	0dCtr	-1.17512	1.68821e-15
14187	Akr1b8	ENSMUSG00000029762	0dCtr	-1.1735	5.14631e-24
12010	B2m	ENSMUSG00000060802	0dCtr	-1.1719	0.000267745
52118	Pvr	ENSMUSG00000040511	0dCtr	-1.17135	1.34305e-14
72514	Fgfbp3	ENSMUSG00000047632	0dCtr	-1.16791	1.51002e-06
194655	Klf11	ENSMUSG00000020653	0dCtr	-1.16756	2.657e-06
66943	Pqlc1	ENSMUSG00000034006	0dCtr	-1.166	9.17076e-09
735289	Mir704	ENSMUSG00000076060	0dCtr	-1.16532	0.03136
76773	Wdyhv1	ENSMUSG00000022359	0dCtr	-1.16397	1.39269e-13
194952	Jmjd4	ENSMUSG00000036819	0dCtr	-1.16397	8.22716e-12
170643	Kirrel	ENSMUSG00000041734	0dCtr	-1.16389	6.39843e-10
75530	Lyrm7	ENSMUSG00000020268	0dCtr	-1.16385	0.0171649
12348	Car11	ENSMUSG00000003273	0dCtr	-1.16112	0.00854752
242109	Zfp697	ENSMUSG00000050064	0dCtr	-1.16057	0.000975233
192197	Bcas3	ENSMUSG00000059439	0dCtr	-1.15999	2.57618e-20
218232	Ptpdc1	ENSMUSG00000038042	0dCtr	-1.15896	9.2799e-09
20617	Snca	ENSMUSG00000025889	0dCtr	-1.15863	1.7888e-05
66881	Pcyox1	ENSMUSG00000029998	0dCtr	-1.15849	1.0803e-20
14538	Gcnt2	ENSMUSG00000021360	0dCtr	-1.15782	3.98565e-05
68194	Ndufb4	ENSMUSG00000022820	0dCtr	-1.15702	0.0050265
80911	Acox3	ENSMUSG00000029098	0dCtr	-1.15588	2.2902e-16
12572	Cdk7	ENSMUSG00000069089	0dCtr	-1.15538	1.35309e-06
100526796	Cahm	NA	0dCtr	-1.15495	0.0395184
68051	Nutf2	ENSMUSG00000008450	0dCtr	-1.15372	5.09896e-08
56336	B4galt5	ENSMUSG00000017929	0dCtr	-1.15316	4.8447e-12
94280	Sfxn3	ENSMUSG00000025212	0dCtr	-1.15039	1.32738e-13
70310	Plscr3	ENSMUSG00000019461	0dCtr	-1.14977	1.8556e-15
18145	Npc1	ENSMUSG00000024413	0dCtr	-1.14887	1.32396e-12
14420	Galc	ENSMUSG00000021003	0dCtr	-1.14818	1.06653e-06
233328	Lrrk1	ENSMUSG00000015133	0dCtr	-1.14771	2.44852e-09
433481	Gm5535	ENSMUSG00000074758	0dCtr	-1.14534	0.000616952
73569	Vgll3	ENSMUSG00000091243	0dCtr	-1.14528	0.000133814
23863	Dand5	ENSMUSG00000053226	0dCtr	-1.14527	2.3885e-05
56374	Tmem59	ENSMUSG00000028618	0dCtr	-1.1449	1.33436e-23
20692	Sparc	ENSMUSG00000018593	0dCtr	-1.14485	6.66774e-14
259300	Ehd2	ENSMUSG00000074364	0dCtr	-1.1443	1.0401e-13
77594	4930552P12Rik	ENSMUSG00000097632	0dCtr	-1.1439	0.0412181
22793	Zyx	ENSMUSG00000029860	0dCtr	-1.14388	1.39372e-07
75612	Gns	ENSMUSG00000034707	0dCtr	-1.14259	3.12901e-26
239017	Ogdhl	ENSMUSG00000021913	0dCtr	-1.14161	8.32769e-07
12452	Ccng2	ENSMUSG00000029385	0dCtr	-1.14132	9.07297e-05
67921	Ube2f	ENSMUSG00000034343	0dCtr	-1.14095	8.58963e-13
67329	1700018L02Rik	NA	0dCtr	-1.13879	9.65817e-07
241547	Harbi1	ENSMUSG00000027243	0dCtr	-1.13539	2.27648e-10
667931	Gm8883	ENSMUSG00000099707	0dCtr	-1.13273	0.0401553
319880	Tmcc3	ENSMUSG00000020023	0dCtr	-1.13203	1.78047e-05
56516	Rbms2	ENSMUSG00000040043	0dCtr	-1.13058	5.14829e-21
107250	Kazald1	ENSMUSG00000025213	0dCtr	-1.12824	0.00542541
17125	Smad1	ENSMUSG00000031681	0dCtr	-1.12508	1.52076e-06
246738	Dnajc28	ENSMUSG00000039763	0dCtr	-1.12501	0.0285375
16803	Lbp	ENSMUSG00000016024	0dCtr	-1.12332	1.41584e-07
70693	Adgra3	ENSMUSG00000029090	0dCtr	-1.12047	1.28672e-09
234595	Slc38a7	ENSMUSG00000036534	0dCtr	-1.11909	1.32635e-13
20481	Ski	ENSMUSG00000029050	0dCtr	-1.11772	2.1238e-06
108097	Prkab2	ENSMUSG00000038205	0dCtr	-1.11605	0.00035168
78923	Chsy3	ENSMUSG00000058152	0dCtr	-1.11601	0.00067854
57810	Cdon	ENSMUSG00000038119	0dCtr	-1.11361	0.000111298
114874	Ddhd1	ENSMUSG00000037697	0dCtr	-1.11264	1.07547e-05
66274	Lyrm9	ENSMUSG00000072640	0dCtr	-1.11256	1.35222e-10
67238	Fam220a	ENSMUSG00000083012	0dCtr	-1.11184	5.58601e-16
50918	Myadm	ENSMUSG00000068566	0dCtr	-1.11143	1.4048e-15
246710	Rhobtb2	ENSMUSG00000022075	0dCtr	-1.10857	4.58632e-08
30963	Hacd1	ENSMUSG00000063275	0dCtr	-1.10646	1.59209e-05
330737	5430403N17Rik	ENSMUSG00000109761	0dCtr	-1.10535	0.00538432
22352	Vim	ENSMUSG00000026728	0dCtr	-1.10363	3.76758e-13
56434	Tspan3	ENSMUSG00000032324	0dCtr	-1.10084	2.3738e-17
17760	Map6	ENSMUSG00000055407	0dCtr	-1.10008	1.895e-08
66895	Pxdc1	ENSMUSG00000021411	0dCtr	-1.09775	8.51684e-10
75605	Kdm5b	ENSMUSG00000042207	0dCtr	-1.09648	7.27169e-06
16649	Kpna4	ENSMUSG00000027782	0dCtr	-1.09401	0.00826946
14686	Gnat2	ENSMUSG00000009108	0dCtr	-1.09282	0.0115552
83431	Ndel1	ENSMUSG00000018736	0dCtr	-1.08886	8.41283e-13
74257	Tspan17	ENSMUSG00000025875	0dCtr	-1.08634	6.24233e-10
100039707	Mthfsl	ENSMUSG00000079427	0dCtr	-1.08534	0.000587379
67451	Pkp2	ENSMUSG00000041957	0dCtr	-1.08508	5.24352e-12
213948	Atg9b	ENSMUSG00000038295	0dCtr	-1.08452	3.83733e-07
19400	Rapsn	ENSMUSG00000002104	0dCtr	-1.0845	0.0311402
73919	Lyrm1	ENSMUSG00000030922	0dCtr	-1.08259	0.0128042
16476	Jun	ENSMUSG00000052684	0dCtr	-1.08207	3.34879e-05
103534	Mgat4b	ENSMUSG00000036620	0dCtr	-1.08163	1.90019e-11
269589	Sytl1	ENSMUSG00000028860	0dCtr	-1.08148	0.0265206
212168	Zswim4	ENSMUSG00000035671	0dCtr	-1.08092	7.42449e-07
100039864	Snhg12	ENSMUSG00000086290	0dCtr	-1.08019	3.83978e-08
319760	D130020L05Rik	ENSMUSG00000097121	0dCtr	-1.07921	0.0277353
22755	Zfp93	ENSMUSG00000055305	0dCtr	-1.07824	2.03016e-06
75690	Vsig10l	ENSMUSG00000070604	0dCtr	-1.07602	0.000418393
66647	Ndnl2	ENSMUSG00000070520	0dCtr	-1.07571	4.72301e-11
56047	Msln	ENSMUSG00000063011	0dCtr	-1.07548	4.29597e-14
67488	Calcoco1	ENSMUSG00000023055	0dCtr	-1.07495	3.7013e-12
20229	Sat1	ENSMUSG00000025283	0dCtr	-1.07388	1.12261e-13
109232	Sccpdh	ENSMUSG00000038936	0dCtr	-1.07313	1.98721e-09
71778	Klhl5	ENSMUSG00000054920	0dCtr	-1.07128	9.92646e-08
18707	Pik3cd	ENSMUSG00000039936	0dCtr	-1.07073	0.00564206
100038464	Gm15441	ENSMUSG00000074398	0dCtr	-1.06863	0.0217513
18247	Oaz2	ENSMUSG00000040652	0dCtr	-1.06689	1.36519e-08
226265	Eno4	ENSMUSG00000048029	0dCtr	-1.06648	0.0190472
16399	Itga2b	ENSMUSG00000034664	0dCtr	-1.06512	0.0106578
228356	1110051M20Rik	ENSMUSG00000040591	0dCtr	-1.06391	1.01873e-08
18720	Pip5k1a	ENSMUSG00000028126	0dCtr	-1.06348	9.7601e-18
72136	Chst14	ENSMUSG00000074916	0dCtr	-1.06273	2.52486e-13
68481	Mpzl1	ENSMUSG00000026566	0dCtr	-1.06198	6.21727e-18
21942	Tnfrsf9	ENSMUSG00000028965	0dCtr	-1.0615	0.000149592
68024	Hist1h2bc	ENSMUSG00000018102	0dCtr	-1.06047	5.91256e-10
54667	Atp8b2	ENSMUSG00000060671	0dCtr	-1.06044	1.52662e-07
75985	Rab30	ENSMUSG00000030643	0dCtr	-1.06031	0.00109627
224109	Nrros	ENSMUSG00000052384	0dCtr	-1.05817	0.0220858
234797	6430548M08Rik	ENSMUSG00000031824	0dCtr	-1.05748	0.000326135
52502	Carhsp1	ENSMUSG00000008393	0dCtr	-1.05743	4.33792e-11
66704	Rbm4b	ENSMUSG00000033760	0dCtr	-1.05452	2.61567e-05
69617	Pitrm1	ENSMUSG00000021193	0dCtr	-1.05444	1.70865e-13
22693	Zfp30	ENSMUSG00000047473	0dCtr	-1.05319	9.57003e-06
67576	4930429B21Rik	NA	0dCtr	-1.05287	0.00464939
12876	Cpe	ENSMUSG00000037852	0dCtr	-1.05275	3.47291e-12
56722	Litaf	ENSMUSG00000022500	0dCtr	-1.05266	6.05884e-14
326618	Tpm4	ENSMUSG00000031799	0dCtr	-1.05115	0.00112009
20482	Skil	ENSMUSG00000027660	0dCtr	-1.05047	0.0201914
100043147	Gm4262	ENSMUSG00000097056	0dCtr	-1.05044	1.51754e-05
57890	Il17re	ENSMUSG00000043088	0dCtr	-1.04838	0.00721211
100043133	9130023H24Rik	ENSMUSG00000062944	0dCtr	-1.04809	5.20919e-05
269356	Slc4a11	ENSMUSG00000074796	0dCtr	-1.04779	0.0238935
19921	Rpl19	ENSMUSG00000017404	0dCtr	-1.04681	0.0258704
50524	Sall2	ENSMUSG00000049532	0dCtr	-1.04504	8.25458e-07
71929	Tmem123	ENSMUSG00000050912	0dCtr	-1.04271	0.00440449
68556	Uckl1	ENSMUSG00000089917	0dCtr	-1.04106	3.12756e-12
15953	Ifi47	ENSMUSG00000078920	0dCtr	-1.04084	0.00869976
71970	Zbed5	ENSMUSG00000034173	0dCtr	-1.0405	0.00799881
218341	Rfesd	ENSMUSG00000043190	0dCtr	-1.03789	0.000307586
66950	Tmem206	ENSMUSG00000026627	0dCtr	-1.03743	1.29158e-12
23908	Hs2st1	ENSMUSG00000040151	0dCtr	-1.03696	2.7946e-09
12393	Runx2	ENSMUSG00000039153	0dCtr	-1.03534	0.000124135
239099	Homez	ENSMUSG00000057156	0dCtr	-1.03513	1.22543e-11
12183	Bpgm	ENSMUSG00000038871	0dCtr	-1.03502	5.49998e-14
97423	R74862	ENSMUSG00000059277	0dCtr	-1.03487	4.53447e-10
210104	Zfp658	ENSMUSG00000056592	0dCtr	-1.03432	0.0174664
72084	Pigx	ENSMUSG00000023791	0dCtr	-1.03407	1.79239e-14
18685	Phtf1	ENSMUSG00000058388	0dCtr	-1.03273	4.46942e-09
100383	Bsdc1	ENSMUSG00000040859	0dCtr	-1.03013	3.15027e-17
101809	Spred3	ENSMUSG00000037239	0dCtr	-1.03012	3.78728e-09
235584	Dusp7	ENSMUSG00000053716	0dCtr	-1.03005	2.55144e-06
57743	Sec61a2	ENSMUSG00000025816	0dCtr	-1.02966	1.91954e-12
553127	Cxx1b	ENSMUSG00000067924	0dCtr	-1.02697	0.000938162
229055	Zbtb10	ENSMUSG00000069114	0dCtr	-1.02518	0.0259767
13870	Ercc1	ENSMUSG00000003549	0dCtr	-1.02501	2.86784e-07
54616	Extl3	ENSMUSG00000021978	0dCtr	-1.02497	3.8165e-10
327744	E130307A14Rik	ENSMUSG00000087177	0dCtr	-1.0224	0.000314035
12345	Capzb	ENSMUSG00000028745	0dCtr	-1.02074	9.55666e-12
22637	Zap70	ENSMUSG00000026117	0dCtr	-1.02071	0.0320122
21983	Tpbg	ENSMUSG00000035274	0dCtr	-1.02054	7.47258e-08
231912	Katnal1	ENSMUSG00000041298	0dCtr	-1.02009	2.71064e-05
232533	Stk38l	ENSMUSG00000001630	0dCtr	-1.01984	0.00228319
76866	Morn1	ENSMUSG00000029049	0dCtr	-1.0195	0.0129592
72805	Zfp839	ENSMUSG00000021271	0dCtr	-1.01906	3.58493e-05
70561	Txndc16	ENSMUSG00000021830	0dCtr	-1.01848	0.0193309
232855	Zfp772	ENSMUSG00000066838	0dCtr	-1.01826	5.56292e-05
21753	Tes	ENSMUSG00000029552	0dCtr	-1.01709	1.16603e-18
18712	Pim1	ENSMUSG00000024014	0dCtr	-1.01682	8.74218e-06
378702	Serf2	ENSMUSG00000074884	0dCtr	-1.0146	2.71035e-17
15412	Hoxb4	ENSMUSG00000038692	0dCtr	-1.01382	5.69454e-06
67533	Ppfibp1	ENSMUSG00000016487	0dCtr	-1.01311	0.00903375
12227	Btg2	ENSMUSG00000020423	0dCtr	-1.0113	2.76178e-09
21672	Prdx2	ENSMUSG00000005161	0dCtr	-1.01066	2.89043e-08
75475	Oplah	ENSMUSG00000022562	0dCtr	-1.00958	0.000739039
114230	Aipl1	ENSMUSG00000040554	0dCtr	-1.00876	0.00728901
11544	Adprh	ENSMUSG00000002844	0dCtr	-1.00782	1.11874e-09
54635	Pdgfc	ENSMUSG00000028019	0dCtr	-1.00659	9.4042e-08
22330	Vcl	ENSMUSG00000021823	0dCtr	-1.0058	1.99702e-06
100494	Zfand2a	ENSMUSG00000053581	0dCtr	-1.00569	7.36549e-11
58222	Rab37	ENSMUSG00000020732	0dCtr	-1.00567	0.0134089
225339	Ammecr1l	ENSMUSG00000041915	0dCtr	-1.00532	5.24235e-06
56700	Glmp	ENSMUSG00000001418	0dCtr	-1.00526	3.58961e-11
216080	Ube2d1	ENSMUSG00000019927	0dCtr	-1.00423	4.59116e-06
280411	Lix1l	ENSMUSG00000049288	0dCtr	-1.00303	3.76832e-13
226976	Kansl3	ENSMUSG00000010453	0dCtr	-1.0005	1.02058e-15
57745	Zfp112	ENSMUSG00000052675	0dCtr	-1.00034	0.000164498
66058	Tmem176a	ENSMUSG00000023367	0dCtr	1.00207	2.11881e-07
67884	1810043G02Rik	ENSMUSG00000020284	0dCtr	1.00341	4.19245e-07
17188	Maz	ENSMUSG00000030678	0dCtr	1.00343	1.67763e-07
17158	Man2a1	ENSMUSG00000024085	0dCtr	1.00439	0.0311841
11540	Adora2a	ENSMUSG00000020178	0dCtr	1.00455	0.0128768
75739	Mpp7	ENSMUSG00000057440	0dCtr	1.0047	0.0446962
75216	Cep128	ENSMUSG00000061533	0dCtr	1.00489	0.0321703
233876	Hirip3	ENSMUSG00000042606	0dCtr	1.00504	7.75938e-10
14705	Bscl2	ENSMUSG00000071657	0dCtr	1.00571	0.000111484
407793	BC039966	NA	0dCtr	1.00581	0.000426479
76041	Ccdc125	ENSMUSG00000048924	0dCtr	1.00585	0.0140504
56390	Sssca1	ENSMUSG00000079478	0dCtr	1.00738	7.04866e-05
14964	H2-D1	ENSMUSG00000073411	0dCtr	1.00847	2.58082e-07
12684	Cideb	ENSMUSG00000022219	0dCtr	1.00868	0.000487997
58194	Sh3kbp1	ENSMUSG00000040990	0dCtr	1.00958	0.000161576
232174	Cyp26b1	ENSMUSG00000063415	0dCtr	1.00995	0.000806387
56177	Olfm1	ENSMUSG00000026833	0dCtr	1.01031	6.32491e-06
211666	Mgst2	ENSMUSG00000074604	0dCtr	1.0104	1.9482e-13
74246	Gale	ENSMUSG00000028671	0dCtr	1.01109	5.48953e-06
68526	Gpr155	ENSMUSG00000041762	0dCtr	1.01244	0.0126131
20411	Sorbs1	ENSMUSG00000025006	0dCtr	1.01286	1.24187e-07
13010	Cst3	ENSMUSG00000027447	0dCtr	1.01376	8.32511e-10
382051	Pdp2	ENSMUSG00000048371	0dCtr	1.01418	1.25076e-05
16973	Lrp5	ENSMUSG00000024913	0dCtr	1.01461	3.47337e-06
107569	Nt5c3	ENSMUSG00000029780	0dCtr	1.01476	0.000445533
26940	Ecsit	ENSMUSG00000066839	0dCtr	1.01478	1.82212e-08
24132	Zfp53	ENSMUSG00000057409	0dCtr	1.01483	0.000397435
170826	Ppargc1b	ENSMUSG00000033871	0dCtr	1.01578	0.0129331
380916	Lrch1	ENSMUSG00000068015	0dCtr	1.01654	0.000124985
217366	Lrrc45	ENSMUSG00000025145	0dCtr	1.01665	2.21499e-07
66860	Tanc1	ENSMUSG00000035168	0dCtr	1.01726	8.14282e-06
434437	Amt	ENSMUSG00000032607	0dCtr	1.0175	0.00534417
51944	Knstrn	ENSMUSG00000027331	0dCtr	1.01758	1.7902e-09
20249	Scd1	ENSMUSG00000037071	0dCtr	1.01881	0.00776787
20787	Srebf1	ENSMUSG00000020538	0dCtr	1.0194	1.63247e-05
226182	Taf5	ENSMUSG00000025049	0dCtr	1.01958	7.64092e-06
74325	Cltb	ENSMUSG00000047547	0dCtr	1.01978	2.39271e-06
13838	Epha4	ENSMUSG00000026235	0dCtr	1.02049	0.000892263
170753	Zfp704	ENSMUSG00000040209	0dCtr	1.02054	0.00231055
72459	Htatsf1	ENSMUSG00000067873	0dCtr	1.0207	0.00137554
100042198	Gm3716	ENSMUSG00000105402	0dCtr	1.02134	1.19332e-07
22782	Slc30a1	ENSMUSG00000037434	0dCtr	1.02155	7.4597e-06
100340	Smpdl3b	ENSMUSG00000028885	0dCtr	1.02164	4.45737e-10
70294	Rnf126	ENSMUSG00000035890	0dCtr	1.02224	1.1207e-05
14555	Gpd1	ENSMUSG00000023019	0dCtr	1.02351	5.56226e-07
234967	Slc36a4	ENSMUSG00000043885	0dCtr	1.0239	0.00210425
69684	Aarsd1	ENSMUSG00000075528	0dCtr	1.02403	1.29403e-07
330286	D630045J12Rik	ENSMUSG00000063455	0dCtr	1.02493	1.19236e-05
100503021	Gm19510	NA	0dCtr	1.02533	0.0443464
19332	Rab20	ENSMUSG00000031504	0dCtr	1.02593	9.37161e-05
13854	Epn1	ENSMUSG00000035203	0dCtr	1.02619	7.11769e-07
68616	Gdpd3	ENSMUSG00000030703	0dCtr	1.02644	0.0172434
110213	Tmbim6	ENSMUSG00000023010	0dCtr	1.02694	1.92509e-11
110557	H2-Q6	ENSMUSG00000073409	0dCtr	1.02773	0.0270423
15019	H2-Q8	ENSMUSG00000073409	0dCtr	1.02773	0.0270423
12695	Patj	ENSMUSG00000061859	0dCtr	1.02844	1.97709e-08
67050	Nkap	ENSMUSG00000016409	0dCtr	1.02886	0.000392301
240084	Cchcr1	ENSMUSG00000040312	0dCtr	1.02901	1.06342e-05
16779	Lamb2	ENSMUSG00000052911	0dCtr	1.03044	1.33355e-05
72324	Plxdc1	ENSMUSG00000017417	0dCtr	1.03062	0.0125683
68505	Vps51	ENSMUSG00000024797	0dCtr	1.03154	2.44865e-06
66102	Cxcl16	ENSMUSG00000018920	0dCtr	1.03223	2.84562e-09
66264	Ccdc28b	ENSMUSG00000028795	0dCtr	1.03241	8.59073e-05
66375	Dhrs7	ENSMUSG00000021094	0dCtr	1.03269	7.47203e-05
80291	Rilpl2	ENSMUSG00000029401	0dCtr	1.0327	1.60957e-07
224794	Enpp4	ENSMUSG00000023961	0dCtr	1.03321	0.0139571
70599	Ssfa2	ENSMUSG00000027007	0dCtr	1.034	0.00219411
18642	Pfkm	ENSMUSG00000033065	0dCtr	1.03407	2.89456e-11
20227	Sart1	ENSMUSG00000039148	0dCtr	1.03427	1.04975e-06
14109	Fau	ENSMUSG00000038274	0dCtr	1.03674	0.00179394
19013	Ppara	ENSMUSG00000022383	0dCtr	1.03731	0.0299815
68077	Gltscr2	ENSMUSG00000041560	0dCtr	1.03805	1.82095e-05
14366	Fzd4	ENSMUSG00000049791	0dCtr	1.03813	0.0156376
17161	Maoa	ENSMUSG00000025037	0dCtr	1.03822	9.95701e-07
67063	Tmem246	ENSMUSG00000039611	0dCtr	1.03931	1.06444e-08
69399	1700025G04Rik	ENSMUSG00000032666	0dCtr	1.03933	1.61801e-10
68026	2810417H13Rik	ENSMUSG00000040204	0dCtr	1.03935	0.00278876
624582	Morf4l1-ps1	NA	0dCtr	1.04045	0.0136809
70358	Steap1	ENSMUSG00000015652	0dCtr	1.04079	4.73436e-16
64009	Syne1	ENSMUSG00000096054	0dCtr	1.04106	0.0437803
66932	Rexo1	ENSMUSG00000047417	0dCtr	1.04232	4.97991e-05
228482	Arhgap11a	ENSMUSG00000041219	0dCtr	1.0425	0.0145802
114663	Impa2	ENSMUSG00000024525	0dCtr	1.04252	4.71858e-07
70701	Nipal1	ENSMUSG00000067219	0dCtr	1.0429	0.0278589
74486	Osbpl10	ENSMUSG00000040875	0dCtr	1.04567	3.62694e-08
12556	Cdh16	ENSMUSG00000031881	0dCtr	1.04582	7.19551e-11
214345	Lrrc1	ENSMUSG00000032352	0dCtr	1.04692	4.04109e-11
252838	Tox	ENSMUSG00000041272	0dCtr	1.04774	0.00035168
71409	Fmnl2	ENSMUSG00000036053	0dCtr	1.04781	0.014945
78808	Stxbp5	ENSMUSG00000019790	0dCtr	1.04943	7.20848e-05
107995	Cdc20	ENSMUSG00000006398	0dCtr	1.04958	3.83408e-07
13806	Eno1	ENSMUSG00000063524	0dCtr	1.04978	1.74671e-06
100048644	Pet117	ENSMUSG00000098387	0dCtr	1.05064	0.00411231
237860	Ssh2	ENSMUSG00000037926	0dCtr	1.05075	0.00542541
66497	Cmss1	ENSMUSG00000022748	0dCtr	1.05156	9.70564e-11
78816	Gmip	ENSMUSG00000036246	0dCtr	1.05243	9.2491e-09
73673	Rec114	ENSMUSG00000074269	0dCtr	1.05419	0.00988344
52004	Cdk2ap2	ENSMUSG00000024856	0dCtr	1.05432	8.8014e-09
22256	Ung	ENSMUSG00000029591	0dCtr	1.05453	1.57684e-07
65962	Slc9a3r2	ENSMUSG00000002504	0dCtr	1.0552	2.46554e-06
76238	Grhpr	ENSMUSG00000035637	0dCtr	1.05523	7.61079e-08
18221	Nudc	ENSMUSG00000028851	0dCtr	1.05748	5.19069e-05
108037	Shmt2	ENSMUSG00000025403	0dCtr	1.05827	2.56475e-09
74136	Sec14l1	ENSMUSG00000020823	0dCtr	1.05836	3.54961e-13
53415	Htatip2	ENSMUSG00000039745	0dCtr	1.05853	2.76026e-15
74741	C2cd5	ENSMUSG00000030279	0dCtr	1.05895	0.000236678
110639	Prps2	ENSMUSG00000025742	0dCtr	1.06127	0.000989026
414115	D330050I16Rik	NA	0dCtr	1.0614	0.00257223
213389	Prdm9	ENSMUSG00000051977	0dCtr	1.06149	0.0150178
215748	Cnksr3	ENSMUSG00000015202	0dCtr	1.06149	4.29469e-11
107589	Mylk	ENSMUSG00000022836	0dCtr	1.06188	0.000163611
74251	Ankrd9	ENSMUSG00000037904	0dCtr	1.06231	0.00033169
215999	Mcu	ENSMUSG00000009647	0dCtr	1.06301	3.34686e-15
17252	Rdh11	ENSMUSG00000066441	0dCtr	1.06383	4.16352e-21
229317	Eif2a	ENSMUSG00000027810	0dCtr	1.06454	0.0126131
114713	Rasa2	ENSMUSG00000032413	0dCtr	1.06579	0.00638871
230484	Usp1	ENSMUSG00000028560	0dCtr	1.06737	0.0325759
223626	Them6	ENSMUSG00000056665	0dCtr	1.06784	6.69846e-06
101883	Igflr1	ENSMUSG00000036826	0dCtr	1.07008	0.00153968
69583	Tnfsf13	ENSMUSG00000089669	0dCtr	1.07035	5.24251e-06
69876	Thap3	ENSMUSG00000039759	0dCtr	1.071	1.69856e-05
11845	Arf6	ENSMUSG00000044147	0dCtr	1.07166	1.75349e-14
72057	Phf10	ENSMUSG00000023883	0dCtr	1.0723	2.87295e-08
66985	Rassf7	ENSMUSG00000038618	0dCtr	1.07285	1.91761e-08
15284	Hlx	ENSMUSG00000039377	0dCtr	1.07302	0.0165104
16706	Ksr1	ENSMUSG00000018334	0dCtr	1.07368	4.06063e-06
105722	Ano6	ENSMUSG00000064210	0dCtr	1.07373	4.5155e-11
14782	Gsr	ENSMUSG00000031584	0dCtr	1.07412	1.64409e-09
16580	Kifc5b	ENSMUSG00000024301	0dCtr	1.07481	3.35668e-06
16975	Lrp8	ENSMUSG00000028613	0dCtr	1.07686	2.97724e-08
76252	Atp6v0e2	ENSMUSG00000039347	0dCtr	1.07753	7.22312e-08
12009	Cep131	ENSMUSG00000039781	0dCtr	1.07769	0.000219868
217666	L2hgdh	ENSMUSG00000020988	0dCtr	1.07811	0.000967564
667977	Gm8909	ENSMUSG00000073402	0dCtr	1.07877	0.000371183
71458	Bcor	ENSMUSG00000040363	0dCtr	1.08103	5.4256e-07
107607	Nod1	ENSMUSG00000038058	0dCtr	1.0811	0.0047927
69008	Cab39l	ENSMUSG00000021981	0dCtr	1.08188	0.00313438
72726	Tbcc	ENSMUSG00000036430	0dCtr	1.08433	4.6192e-05
71885	Faap100	ENSMUSG00000025384	0dCtr	1.08537	3.96727e-05
71911	Bdh1	ENSMUSG00000046598	0dCtr	1.08585	0.034859
15357	Hmgcr	ENSMUSG00000021670	0dCtr	1.08595	2.99366e-06
16450	Jag2	ENSMUSG00000002799	0dCtr	1.08671	0.000178769
18010	Neu1	ENSMUSG00000007038	0dCtr	1.08761	8.92218e-10
68285	C630043F03Rik	NA	0dCtr	1.08763	0.00583507
66222	Serpinb1a	ENSMUSG00000044734	0dCtr	1.08772	0.0145826
11666	Abcd1	ENSMUSG00000031378	0dCtr	1.08776	7.64134e-09
236573	Gbp9	ENSMUSG00000029298	0dCtr	1.08785	0.0299965
228355	Madd	ENSMUSG00000040687	0dCtr	1.0889	5.87645e-10
110196	Fdps	ENSMUSG00000059743	0dCtr	1.08897	3.51688e-09
109889	Mzf1	ENSMUSG00000030380	0dCtr	1.0896	0.0132786
68591	Mocos	ENSMUSG00000039616	0dCtr	1.09003	2.57784e-11
207818	Smagp	ENSMUSG00000053559	0dCtr	1.09012	2.63836e-08
269610	Chd5	ENSMUSG00000005045	0dCtr	1.09188	0.000122079
16907	Lmnb2	ENSMUSG00000062075	0dCtr	1.09194	2.1238e-06
56381	Spen	ENSMUSG00000040761	0dCtr	1.09224	0.00112036
14227	Fkbp2	ENSMUSG00000056629	0dCtr	1.09267	2.65765e-08
14661	Glud1	ENSMUSG00000021794	0dCtr	1.09319	2.6236e-14
230603	Ttc39a	ENSMUSG00000028555	0dCtr	1.09366	7.26175e-11
217980	Larp4b	ENSMUSG00000033499	0dCtr	1.0938	0.00429095
23970	Pacsin2	ENSMUSG00000016664	0dCtr	1.0947	1.83979e-10
77864	Ypel2	ENSMUSG00000018427	0dCtr	1.09477	0.00395523
26363	Btd	ENSMUSG00000021900	0dCtr	1.09499	7.48321e-11
330277	Fam71f1	ENSMUSG00000039742	0dCtr	1.095	0.00068877
112406	Egln2	ENSMUSG00000058709	0dCtr	1.09547	1.33066e-05
65970	Lima1	ENSMUSG00000023022	0dCtr	1.09559	8.82242e-06
74190	Exoc3l4	ENSMUSG00000021280	0dCtr	1.09815	0.00110034
217837	Itpk1	ENSMUSG00000057963	0dCtr	1.09862	8.73196e-13
381293	Kif14	ENSMUSG00000041498	0dCtr	1.09874	0.00431839
14149	Fdxr	ENSMUSG00000018861	0dCtr	1.10019	1.27324e-06
380912	Zfp395	ENSMUSG00000034522	0dCtr	1.10061	6.40203e-08
226823	Kctd3	ENSMUSG00000026608	0dCtr	1.10096	4.86528e-14
74772	Atp13a2	ENSMUSG00000036622	0dCtr	1.10113	2.32264e-05
56613	Rps6ka4	ENSMUSG00000024952	0dCtr	1.1014	2.4016e-07
18378	Omp	ENSMUSG00000074006	0dCtr	1.10149	0.000178081
53608	Map3k6	ENSMUSG00000028862	0dCtr	1.10156	9.58297e-05
68323	Nudt22	ENSMUSG00000037349	0dCtr	1.10407	2.55238e-06
230145	Galnt12	ENSMUSG00000039774	0dCtr	1.10424	5.56239e-19
18541	Pcnt	ENSMUSG00000001151	0dCtr	1.10425	0.00107225
74760	Rab3il1	ENSMUSG00000024663	0dCtr	1.10426	1.62923e-06
329260	Dennd1b	ENSMUSG00000056268	0dCtr	1.10428	0.024318
68255	Tmem86b	ENSMUSG00000045282	0dCtr	1.10591	1.09147e-05
69534	Avpi1	ENSMUSG00000018821	0dCtr	1.10705	4.61595e-08
56504	Srpk3	ENSMUSG00000002007	0dCtr	1.10942	0.0045992
192156	Mvd	ENSMUSG00000006517	0dCtr	1.11042	5.23372e-09
208092	Chmp6	ENSMUSG00000025371	0dCtr	1.11155	5.37933e-09
17750	Mt2	ENSMUSG00000031762	0dCtr	1.11168	8.15551e-10
70312	Cactin	ENSMUSG00000034889	0dCtr	1.11262	7.68513e-06
230073	Ddx58	ENSMUSG00000040296	0dCtr	1.11271	0.000122612
106522	Pkdcc	ENSMUSG00000024247	0dCtr	1.11295	5.36313e-07
270058	Map1s	ENSMUSG00000019261	0dCtr	1.11406	0.00116719
66109	Tspan13	ENSMUSG00000020577	0dCtr	1.11437	4.22456e-07
11364	Acadm	ENSMUSG00000062908	0dCtr	1.11492	5.17239e-05
20492	Slbp	ENSMUSG00000004642	0dCtr	1.11548	7.12621e-07
73284	Ddit4l	ENSMUSG00000046818	0dCtr	1.1162	5.71109e-08
15452	Hprt	ENSMUSG00000025630	0dCtr	1.11699	5.36355e-05
229782	Slc35a3	ENSMUSG00000027957	0dCtr	1.11935	0.0045576
76072	Rnf183	ENSMUSG00000063851	0dCtr	1.12025	1.97571e-06
633640	Tmem267	ENSMUSG00000074634	0dCtr	1.12026	3.0449e-09
21355	Tap2	ENSMUSG00000024339	0dCtr	1.12067	0.000137575
20200	S100a6	ENSMUSG00000001025	0dCtr	1.12302	6.51702e-07
50790	Acsl4	ENSMUSG00000031278	0dCtr	1.12363	0.0124944
69146	Gsdmd	ENSMUSG00000022575	0dCtr	1.12414	3.20145e-14
67030	Fancl	ENSMUSG00000004018	0dCtr	1.12431	0.00472163
21881	Tkt	ENSMUSG00000021957	0dCtr	1.12488	2.19936e-10
70729	Nos1ap	ENSMUSG00000038473	0dCtr	1.12625	0.00102431
56075	Pdss1	ENSMUSG00000026784	0dCtr	1.12792	0.00159004
229363	Gmps	ENSMUSG00000027823	0dCtr	1.12973	0.000437248
207806	Usf3	ENSMUSG00000068284	0dCtr	1.13156	0.0276521
235461	Fam63b	ENSMUSG00000042444	0dCtr	1.13479	0.0211568
17060	Blnk	ENSMUSG00000061132	0dCtr	1.13586	2.79762e-20
244416	Ppp1r3b	ENSMUSG00000046794	0dCtr	1.13687	0.00040725
75564	Rsph9	ENSMUSG00000023966	0dCtr	1.13709	0.000386641
433182	Eno1b	ENSMUSG00000059040	0dCtr	1.13738	3.58839e-07
12053	Bcl6	ENSMUSG00000022508	0dCtr	1.13763	1.84211e-05
55963	Slc1a4	ENSMUSG00000020142	0dCtr	1.13809	3.03237e-13
14381	G6pdx	ENSMUSG00000031400	0dCtr	1.13847	3.99e-14
66889	Rnf128	ENSMUSG00000031438	0dCtr	1.13932	0.00483317
80889	Mesdc1	ENSMUSG00000070462	0dCtr	1.13998	2.0888e-05
71776	Tha1	ENSMUSG00000017713	0dCtr	1.14032	0.000388556
57267	Apba3	ENSMUSG00000004931	0dCtr	1.14108	1.34196e-06
239273	Abcc4	ENSMUSG00000032849	0dCtr	1.14189	3.82868e-12
19650	Rbl1	ENSMUSG00000027641	0dCtr	1.14289	0.000947014
28040	D6Wsu163e	ENSMUSG00000030347	0dCtr	1.14407	5.50125e-06
18627	Per2	ENSMUSG00000055866	0dCtr	1.14427	2.15773e-06
234388	Ccdc124	ENSMUSG00000007721	0dCtr	1.14457	5.70331e-05
12359	Cat	ENSMUSG00000027187	0dCtr	1.14465	1.09003e-06
69137	Vstm5	ENSMUSG00000031937	0dCtr	1.14619	1.94782e-07
23827	Bpnt1	ENSMUSG00000026617	0dCtr	1.14638	1.40152e-09
59010	Sqrdl	ENSMUSG00000005803	0dCtr	1.14695	1.17922e-17
53332	Mtmr1	ENSMUSG00000015214	0dCtr	1.14906	0.00694018
17218	Mcm5	ENSMUSG00000005410	0dCtr	1.15232	2.16095e-10
20465	Sim2	ENSMUSG00000062713	0dCtr	1.15241	2.41425e-05
100043766	Gm14057	NA	0dCtr	1.15267	0.00397928
56187	Rabggta	ENSMUSG00000040472	0dCtr	1.15286	1.04587e-11
12557	Cdh17	ENSMUSG00000028217	0dCtr	1.15521	0.00299399
77411	Esrp2	ENSMUSG00000084128	0dCtr	1.15555	6.32667e-15
16329	Inpp1	ENSMUSG00000026102	0dCtr	1.15662	4.91126e-07
320571	Atp8b5	ENSMUSG00000028457	0dCtr	1.15893	0.00203424
231506	Lin54	ENSMUSG00000035310	0dCtr	1.16034	0.00634487
77782	Polq	ENSMUSG00000034206	0dCtr	1.16193	0.0413791
231148	Ablim2	ENSMUSG00000029095	0dCtr	1.16214	0.0163877
76044	Ncapg2	ENSMUSG00000042029	0dCtr	1.16321	0.035529
78244	Dnajc21	ENSMUSG00000044224	0dCtr	1.1648	0.000296281
230784	Sesn2	ENSMUSG00000028893	0dCtr	1.16527	5.9603e-09
78894	Aacs	ENSMUSG00000029482	0dCtr	1.16622	4.23061e-09
217364	Engase	ENSMUSG00000033857	0dCtr	1.16664	1.57021e-05
100526468	Mir3063	ENSMUSG00000093358	0dCtr	1.16757	0.000305234
233490	Crebzf	ENSMUSG00000051451	0dCtr	1.16954	5.40764e-05
237436	Gas2l3	ENSMUSG00000074802	0dCtr	1.17013	0.0219665
67509	Saysd1	ENSMUSG00000045107	0dCtr	1.17101	4.7231e-07
93679	Trim8	ENSMUSG00000025034	0dCtr	1.17113	1.54125e-08
13393	Dlx3	ENSMUSG00000001510	0dCtr	1.17226	0.0384871
77090	Ocel1	ENSMUSG00000002396	0dCtr	1.17395	3.59805e-07
18005	Nek2	ENSMUSG00000026622	0dCtr	1.17434	1.59065e-11
106618	Wdr90	ENSMUSG00000073434	0dCtr	1.17485	8.50932e-07
22350	Ezr	ENSMUSG00000052397	0dCtr	1.17516	4.43772e-15
224912	Crb3	ENSMUSG00000044279	0dCtr	1.17587	5.86408e-11
66190	Acer3	ENSMUSG00000030760	0dCtr	1.1759	0.000271629
320415	Gchfr	ENSMUSG00000046814	0dCtr	1.17694	3.61924e-07
18551	Pcsk4	ENSMUSG00000020131	0dCtr	1.17748	0.000109472
620966	Gm6194	NA	0dCtr	1.17756	0.00159824
80720	Pbx4	ENSMUSG00000031860	0dCtr	1.17789	5.41446e-08
225579	Slc27a6	ENSMUSG00000024600	0dCtr	1.17856	5.16567e-05
236930	Ercc6l	ENSMUSG00000051220	0dCtr	1.18032	0.0128933
240754	Lax1	ENSMUSG00000051998	0dCtr	1.18059	3.44473e-06
22259	Nr1h3	ENSMUSG00000002108	0dCtr	1.18098	3.94597e-07
14786	Grb7	ENSMUSG00000019312	0dCtr	1.18321	5.75491e-10
14958	H1f0	ENSMUSG00000096210	0dCtr	1.18396	9.05664e-15
78913	Ltn1	ENSMUSG00000052299	0dCtr	1.18429	0.00304056
212862	Chpt1	ENSMUSG00000060002	0dCtr	1.18441	1.84919e-06
231051	Kmt2c	ENSMUSG00000038056	0dCtr	1.18448	0.0318534
235674	Acaa1b	ENSMUSG00000010651	0dCtr	1.18706	0.000189777
13864	Nr2f6	ENSMUSG00000002393	0dCtr	1.18707	9.8818e-06
268973	Nlrc4	ENSMUSG00000039193	0dCtr	1.18836	0.0107274
23886	Gdf15	ENSMUSG00000038508	0dCtr	1.19156	0.000474412
30928	Zbtb18	ENSMUSG00000063659	0dCtr	1.19186	0.00183831
12795	Plk3	ENSMUSG00000028680	0dCtr	1.19407	6.29791e-08
171286	Slc12a8	ENSMUSG00000035506	0dCtr	1.19437	7.6951e-05
12189	Brca1	ENSMUSG00000017146	0dCtr	1.19442	0.00852656
20751	Spr	ENSMUSG00000033735	0dCtr	1.19477	1.22504e-07
15379	Onecut1	ENSMUSG00000043013	0dCtr	1.19578	0.0273053
72275	2200002D01Rik	ENSMUSG00000030587	0dCtr	1.19593	1.94058e-06
74206	Sipa1l3	ENSMUSG00000030583	0dCtr	1.19665	1.36203e-05
14367	Fzd5	ENSMUSG00000045005	0dCtr	1.19876	0.000310039
235086	Igsf9b	ENSMUSG00000034275	0dCtr	1.20014	0.00446378
24082	Map2k3os	ENSMUSG00000042549	0dCtr	1.201	0.00233553
67701	Wfdc2	ENSMUSG00000017723	0dCtr	1.20154	1.3934e-09
71960	Myh14	ENSMUSG00000030739	0dCtr	1.20189	1.10615e-05
619441	Tnfsfm13	ENSMUSG00000018752	0dCtr	1.2031	2.22388e-11
433256	Acsl5	ENSMUSG00000024981	0dCtr	1.20314	2.92416e-19
12607	Cebpz	ENSMUSG00000024081	0dCtr	1.2032	0.000621398
100233175	AK010878	ENSMUSG00000091931	0dCtr	1.20355	1.77083e-07
18770	Pklr	ENSMUSG00000041237	0dCtr	1.20395	5.83762e-10
18641	Pfkl	ENSMUSG00000020277	0dCtr	1.20454	1.28339e-08
56430	Clip1	ENSMUSG00000049550	0dCtr	1.20507	9.02267e-05
26448	Mok	ENSMUSG00000056458	0dCtr	1.20509	1.19903e-10
228775	Trib3	ENSMUSG00000032715	0dCtr	1.20513	4.7854e-08
78317	Ccdc88b	ENSMUSG00000047810	0dCtr	1.20595	0.00256932
74552	Nipal3	ENSMUSG00000028803	0dCtr	1.20649	3.26081e-09
77097	Tanc2	ENSMUSG00000053580	0dCtr	1.20657	0.000626573
110877	Slc18a1	ENSMUSG00000036330	0dCtr	1.20728	0.000436635
208922	Cpeb3	ENSMUSG00000039652	0dCtr	1.21071	0.00609439
13511	Dsg2	ENSMUSG00000044393	0dCtr	1.21156	0.00171837
100647	Upk3b	ENSMUSG00000042985	0dCtr	1.21346	0.00081899
19944	Rpl29	ENSMUSG00000048758	0dCtr	1.21431	0.0376241
14473	Gc	ENSMUSG00000035540	0dCtr	1.21762	0.000202864
66125	Sf3b5	ENSMUSG00000078348	0dCtr	1.2184	8.7398e-07
76457	Ccdc134	ENSMUSG00000068114	0dCtr	1.21973	1.65432e-12
212391	Lcor	ENSMUSG00000025019	0dCtr	1.22067	0.0133649
74551	Pck2	ENSMUSG00000040618	0dCtr	1.22145	2.51059e-11
109620	Dsp	ENSMUSG00000054889	0dCtr	1.22159	0.00177545
18810	Plec	ENSMUSG00000022565	0dCtr	1.22222	0.000338989
17121	Mxd3	ENSMUSG00000021485	0dCtr	1.22335	3.07673e-06
104080	Nxph4	ENSMUSG00000040258	0dCtr	1.22475	0.0467636
71909	Haus5	ENSMUSG00000078762	0dCtr	1.22562	9.61201e-09
210274	Shank2	ENSMUSG00000037541	0dCtr	1.22609	6.76109e-08
320435	Rinl	ENSMUSG00000051735	0dCtr	1.22732	0.0067729
77577	Spns3	ENSMUSG00000020798	0dCtr	1.22787	8.34799e-10
107227	Macrod1	ENSMUSG00000036278	0dCtr	1.2289	7.50986e-08
75744	Svip	ENSMUSG00000074093	0dCtr	1.23031	0.00216889
15376	Foxa2	ENSMUSG00000037025	0dCtr	1.23165	4.84423e-11
102442	Dennd4a	ENSMUSG00000053641	0dCtr	1.23182	0.0146228
231834	Snx8	ENSMUSG00000029560	0dCtr	1.23274	1.85161e-09
80860	Ghdc	ENSMUSG00000017747	0dCtr	1.23277	3.11911e-12
15366	Hmmr	ENSMUSG00000020330	0dCtr	1.23288	0.0365974
217310	Hid1	ENSMUSG00000034586	0dCtr	1.23356	1.1059e-11
240514	Ccdc85b	ENSMUSG00000095098	0dCtr	1.23356	0.000581715
208836	Fanci	ENSMUSG00000039187	0dCtr	1.23417	0.000642482
74178	Stk40	ENSMUSG00000042608	0dCtr	1.23456	3.76978e-12
26379	Esrra	ENSMUSG00000024955	0dCtr	1.23544	8.73036e-08
14319	Fth1	ENSMUSG00000024661	0dCtr	1.23801	2.98703e-18
19299	Abcd3	ENSMUSG00000028127	0dCtr	1.2396	6.48517e-05
218977	Dlgap5	ENSMUSG00000037544	0dCtr	1.24108	2.91978e-05
70617	5730508B09Rik	ENSMUSG00000050549	0dCtr	1.24174	2.36607e-18
246221	Mpst	ENSMUSG00000071711	0dCtr	1.24209	4.18431e-08
353156	Egfl7	ENSMUSG00000026921	0dCtr	1.24229	0.00165109
14380	G6pd2	ENSMUSG00000089992	0dCtr	1.24259	2.45388e-09
21664	Phlda1	ENSMUSG00000020205	0dCtr	1.24469	3.69396e-11
234344	Naf1	ENSMUSG00000014907	0dCtr	1.24608	1.27712e-07
20525	Slc2a1	ENSMUSG00000028645	0dCtr	1.24621	1.94862e-14
231532	Arhgap24	ENSMUSG00000057315	0dCtr	1.24666	0.000722237
78388	Mvp	ENSMUSG00000030681	0dCtr	1.24712	6.60576e-09
381101	Dnph1	ENSMUSG00000040658	0dCtr	1.24718	7.89323e-11
73422	Prox2	ENSMUSG00000042320	0dCtr	1.24765	5.55255e-05
106763	Ttbk1	ENSMUSG00000015599	0dCtr	1.24805	0.0116754
18027	Nfia	ENSMUSG00000028565	0dCtr	1.24949	0.000319324
68510	Ints1	ENSMUSG00000029547	0dCtr	1.25048	5.63691e-06
216363	Rab3ip	ENSMUSG00000064181	0dCtr	1.25065	2.79531e-22
237911	Brip1	ENSMUSG00000034329	0dCtr	1.25238	0.00643474
381822	Lockd	ENSMUSG00000098318	0dCtr	1.25261	2.7239e-07
72634	Tdrkh	ENSMUSG00000041912	0dCtr	1.25277	8.20023e-12
97775	D930048N14Rik	ENSMUSG00000052563	0dCtr	1.25518	7.62195e-12
20788	Srebf2	ENSMUSG00000022463	0dCtr	1.25762	4.63651e-10
269437	Plch1	ENSMUSG00000036834	0dCtr	1.25812	0.0023949
13730	Emp1	ENSMUSG00000030208	0dCtr	1.25887	7.47733e-09
56863	Cldn9	ENSMUSG00000066720	0dCtr	1.25912	0.000282299
19895	Rpia	ENSMUSG00000053604	0dCtr	1.26001	6.84219e-15
68190	Dubr	NA	0dCtr	1.26112	0.000175301
105782	Scrib	ENSMUSG00000022568	0dCtr	1.26131	1.66889e-07
242642	Hpdl	ENSMUSG00000043155	0dCtr	1.26292	0.000261259
235534	Pxylp1	ENSMUSG00000043587	0dCtr	1.26325	2.95933e-14
73261	1700037C18Rik	ENSMUSG00000005983	0dCtr	1.26353	4.26034e-05
26944	Tinag	ENSMUSG00000032357	0dCtr	1.26419	0.0171196
17025	Alad	ENSMUSG00000028393	0dCtr	1.26456	5.95206e-11
100526479	Mir3082	ENSMUSG00000093076	0dCtr	1.26474	0.0455544
15893	Ica1	ENSMUSG00000062995	0dCtr	1.26674	0.0125139
218121	Mboat1	ENSMUSG00000038732	0dCtr	1.26869	2.14025e-15
217198	Plekhh3	ENSMUSG00000035172	0dCtr	1.26921	1.55773e-06
232223	Txnrd3	ENSMUSG00000000811	0dCtr	1.26989	3.1765e-18
70393	2210416O15Rik	ENSMUSG00000018378	0dCtr	1.27413	0.0360677
232933	Ccdc61	ENSMUSG00000074358	0dCtr	1.27497	3.56429e-07
78925	Srd5a1	ENSMUSG00000021594	0dCtr	1.27674	1.67831e-16
100504195	Micalcl	ENSMUSG00000030771	0dCtr	1.27737	3.96044e-05
282619	Sbsn	ENSMUSG00000046056	0dCtr	1.27768	7.68735e-07
625342	Gm13315	NA	0dCtr	1.27774	6.49213e-09
15114	Hap1	ENSMUSG00000006930	0dCtr	1.27808	4.5252e-09
330938	Dixdc1	ENSMUSG00000032064	0dCtr	1.27845	0.0001069
170459	Stard4	ENSMUSG00000024378	0dCtr	1.27941	3.00769e-05
69168	Bola1	ENSMUSG00000015943	0dCtr	1.27991	6.79567e-06
15372	Hmx2	ENSMUSG00000050100	0dCtr	1.28285	0.0049334
11997	Akr1b7	ENSMUSG00000052131	0dCtr	1.28303	0.0307389
72504	Taf4b	ENSMUSG00000054321	0dCtr	1.28327	0.0090319
192287	Slc25a36	ENSMUSG00000032449	0dCtr	1.28675	0.0166963
77609	Ccdc151	ENSMUSG00000039632	0dCtr	1.28754	0.0349469
20276	Scnn1a	ENSMUSG00000030340	0dCtr	1.28856	1.96169e-08
71884	Chit1	ENSMUSG00000026450	0dCtr	1.29045	0.0404618
13860	Eps8	ENSMUSG00000015766	0dCtr	1.29053	6.58123e-07
107503	Atf5	ENSMUSG00000038539	0dCtr	1.29097	8.76637e-10
16682	Krt4	ENSMUSG00000059668	0dCtr	1.2913	0.024391
15166	Hcn2	ENSMUSG00000020331	0dCtr	1.29209	0.00353213
236539	Phgdh	ENSMUSG00000053398	0dCtr	1.29221	1.24671e-08
16785	Rpsa	ENSMUSG00000032518	0dCtr	1.29243	3.61886e-06
14863	Gstm2	ENSMUSG00000040562	0dCtr	1.29447	1.67947e-05
14571	Gpd2	ENSMUSG00000026827	0dCtr	1.29449	8.26317e-09
231147	Sh3tc1	ENSMUSG00000036553	0dCtr	1.29493	4.78062e-08
232288	Frmd4b	ENSMUSG00000030064	0dCtr	1.29535	5.07656e-06
18038	Nfkbil1	ENSMUSG00000042419	0dCtr	1.29574	4.93249e-06
12660	Chka	ENSMUSG00000024843	0dCtr	1.29575	1.51527e-31
212398	Frat2	ENSMUSG00000047604	0dCtr	1.29947	4.20488e-10
50708	Hist1h1c	ENSMUSG00000036181	0dCtr	1.29963	0.000353197
105734727	Emc8-1190005i06rik	ENSMUSG00000097919	0dCtr	1.30084	0.00144986
223775	Pim3	ENSMUSG00000035828	0dCtr	1.30194	6.93922e-10
751865	Sap25	ENSMUSG00000079165	0dCtr	1.30233	1.09017e-05
18140	Uhrf1	ENSMUSG00000001228	0dCtr	1.30238	8.87651e-12
69640	Fam83g	ENSMUSG00000042377	0dCtr	1.3026	1.28886e-07
12095	Bglap3	ENSMUSG00000074489	0dCtr	1.3027	0.0386412
54139	Irf6	ENSMUSG00000026638	0dCtr	1.30287	0.00366568
329160	9130024F11Rik	ENSMUSG00000087022	0dCtr	1.30362	0.000544583
56356	Gltp	ENSMUSG00000011884	0dCtr	1.30486	3.26784e-20
20648	Snta1	ENSMUSG00000027488	0dCtr	1.30523	4.91158e-09
17135	Mafk	ENSMUSG00000018143	0dCtr	1.30531	1.68723e-09
66977	Nuf2	ENSMUSG00000026683	0dCtr	1.30614	0.0023673
105988	Espl1	ENSMUSG00000058290	0dCtr	1.30747	1.62049e-08
13849	Ephx1	ENSMUSG00000038776	0dCtr	1.31055	6.67563e-08
21944	Tnfsf12	ENSMUSG00000097328	0dCtr	1.31141	8.85012e-12
329934	Foxo6	ENSMUSG00000052135	0dCtr	1.31172	1.17585e-05
66184	Rps4l	ENSMUSG00000063171	0dCtr	1.31302	1.15466e-06
16886	Limk2	ENSMUSG00000020451	0dCtr	1.31483	6.22694e-23
107351	Kank1	ENSMUSG00000032702	0dCtr	1.31554	8.54612e-09
117109	Pop5	ENSMUSG00000060152	0dCtr	1.31731	1.96749e-13
100043102	4632428C04Rik	ENSMUSG00000097184	0dCtr	1.31902	0.0138249
18626	Per1	ENSMUSG00000020893	0dCtr	1.3201	3.65211e-10
71449	Mettl13	ENSMUSG00000026694	0dCtr	1.32222	1.43789e-12
107022	Gramd3	ENSMUSG00000001700	0dCtr	1.32294	7.53013e-05
55984	Camkk1	ENSMUSG00000020785	0dCtr	1.3234	1.18402e-13
208795	Tmem63a	ENSMUSG00000026519	0dCtr	1.32403	2.66232e-16
100017	Ldlrap1	ENSMUSG00000037295	0dCtr	1.32458	8.44838e-12
18624	Pepd	ENSMUSG00000063931	0dCtr	1.32459	4.64981e-18
18260	Ocln	ENSMUSG00000021638	0dCtr	1.32662	5.11414e-05
22329	Vcam1	ENSMUSG00000027962	0dCtr	1.32747	0.00603754
208628	Kntc1	ENSMUSG00000029414	0dCtr	1.32751	0.00233525
76642	1700113A16Rik	ENSMUSG00000096935	0dCtr	1.32819	0.00197084
239027	Arhgap22	ENSMUSG00000063506	0dCtr	1.3292	1.31235e-10
18602	Padi4	ENSMUSG00000025330	0dCtr	1.32936	0.011855
215707	Ccdc92	ENSMUSG00000037979	0dCtr	1.32976	4.96456e-09
70083	Metrn	ENSMUSG00000002274	0dCtr	1.32987	6.55552e-07
268566	Gphn	ENSMUSG00000047454	0dCtr	1.33184	2.29339e-09
69861	2010003K11Rik	ENSMUSG00000042041	0dCtr	1.33227	0.0186017
232440	H2afj	ENSMUSG00000060032	0dCtr	1.33273	1.51754e-05
15901	Id1	ENSMUSG00000042745	0dCtr	1.3333	3.07269e-08
268301	Sowahc	ENSMUSG00000098188	0dCtr	1.33338	0.00324316
81879	Tfcp2l1	ENSMUSG00000026380	0dCtr	1.33346	0.000893963
69065	Chac1	ENSMUSG00000027313	0dCtr	1.33421	7.53268e-08
109672	Cyb5a	ENSMUSG00000024646	0dCtr	1.33528	1.00465e-13
74104	Abcb6	ENSMUSG00000026198	0dCtr	1.33555	1.78896e-16
432779	Lrrc14b	ENSMUSG00000021579	0dCtr	1.33641	2.03265e-06
381126	Garem1	ENSMUSG00000042680	0dCtr	1.3373	4.69245e-07
50783	Lsm4	ENSMUSG00000031848	0dCtr	1.33784	2.35645e-09
15945	Cxcl10	ENSMUSG00000034855	0dCtr	1.33891	0.0016014
320295	C920006O11Rik	ENSMUSG00000097574	0dCtr	1.33967	0.0460925
69894	2010107G23Rik	ENSMUSG00000020083	0dCtr	1.33985	7.51579e-05
17364	Trpm1	ENSMUSG00000030523	0dCtr	1.34063	0.0391529
16551	Kif11	ENSMUSG00000012443	0dCtr	1.34134	0.0202533
66391	Zbtb11os1	ENSMUSG00000102101	0dCtr	1.34302	4.6013e-05
219149	Xkr6	ENSMUSG00000035067	0dCtr	1.34312	0.0151684
52331	Stbd1	ENSMUSG00000047963	0dCtr	1.34329	0.00485637
11306	Abcb7	ENSMUSG00000031333	0dCtr	1.34404	0.00233251
66234	Msmo1	ENSMUSG00000031604	0dCtr	1.34607	1.24033e-06
20762	Sprr2h	ENSMUSG00000046259	0dCtr	1.34655	0.00381281
399603	Fam84b	ENSMUSG00000072568	0dCtr	1.34661	1.85763e-05
214616	Spata5l1	NA	0dCtr	1.34724	0.00053337
18750	Prkca	ENSMUSG00000050965	0dCtr	1.34752	1.64412e-06
17748	Mt1	ENSMUSG00000031765	0dCtr	1.34774	2.72219e-10
213603	Slc44a3	ENSMUSG00000039865	0dCtr	1.34801	0.00449584
105355	Slc17a3	ENSMUSG00000036083	0dCtr	1.34802	0.0319803
52184	Odf2l	ENSMUSG00000028256	0dCtr	1.3482	0.000458857
19655	Rbmx	ENSMUSG00000031134	0dCtr	1.34959	2.63888e-15
100113398	Adat3	ENSMUSG00000035370	0dCtr	1.35141	0.00027721
75732	Iqcd	ENSMUSG00000029601	0dCtr	1.35221	0.00023237
269582	Clspn	ENSMUSG00000042489	0dCtr	1.3524	0.000240936
26408	Map3k5	ENSMUSG00000071369	0dCtr	1.3525	1.62395e-06
277743	Fam131c	ENSMUSG00000006218	0dCtr	1.35286	1.55537e-07
68666	Svop	ENSMUSG00000042078	0dCtr	1.35307	0.0136068
56386	B4galt6	ENSMUSG00000056124	0dCtr	1.35431	1.3939e-08
214944	Mob3b	ENSMUSG00000073910	0dCtr	1.35501	3.20979e-11
230612	Slc5a9	ENSMUSG00000028544	0dCtr	1.35627	0.0341779
74559	Elovl7	ENSMUSG00000021696	0dCtr	1.35673	4.08069e-11
215627	Zbtb8b	ENSMUSG00000048485	0dCtr	1.35837	0.000354926
21814	Tgfbr3	ENSMUSG00000029287	0dCtr	1.36008	0.000346891
100316778	Mir1982	ENSMUSG00000087993	0dCtr	1.36171	0.00734207
109689	Arrb1	ENSMUSG00000018909	0dCtr	1.36269	1.05698e-15
69217	Plekha4	ENSMUSG00000040428	0dCtr	1.36341	0.0026793
68431	Fbxl15	ENSMUSG00000025226	0dCtr	1.36355	3.1133e-05
105387	Akr1c14	ENSMUSG00000033715	0dCtr	1.3637	0.0407888
22368	Trpv2	ENSMUSG00000018507	0dCtr	1.36449	0.0227736
106869	Tnfaip8	ENSMUSG00000062210	0dCtr	1.3649	1.04723e-06
74456	4933424G05Rik	NA	0dCtr	1.36532	0.0365011
233315	Mtmr10	ENSMUSG00000030522	0dCtr	1.36569	0.000318861
11676	Aldoc	ENSMUSG00000017390	0dCtr	1.36697	2.28039e-07
225659	Cep76	ENSMUSG00000073542	0dCtr	1.36783	1.24493e-05
114715	Spred1	ENSMUSG00000027351	0dCtr	1.36822	0.000144307
227929	Cytip	ENSMUSG00000026832	0dCtr	1.36959	0.0257777
215632	Psd4	ENSMUSG00000026979	0dCtr	1.36965	1.46112e-13
12778	Ackr3	ENSMUSG00000044337	0dCtr	1.37149	1.9737e-06
71790	Anxa9	ENSMUSG00000015702	0dCtr	1.37211	9.14719e-12
77963	Hook1	ENSMUSG00000028572	0dCtr	1.37256	0.0337778
224440	Setd4	ENSMUSG00000022948	0dCtr	1.37342	2.16192e-17
54199	Ccrl2	ENSMUSG00000043953	0dCtr	1.37583	0.0237304
71819	Kif23	ENSMUSG00000032254	0dCtr	1.37594	1.97463e-06
16881	Lig1	ENSMUSG00000056394	0dCtr	1.37731	2.19393e-17
70335	Reep6	ENSMUSG00000035504	0dCtr	1.37749	5.69581e-10
13804	Endog	ENSMUSG00000015337	0dCtr	1.37888	2.20869e-05
319625	Galm	ENSMUSG00000035473	0dCtr	1.37935	0.0287536
233071	Arhgap33	ENSMUSG00000036882	0dCtr	1.37948	2.00927e-06
22041	Trf	ENSMUSG00000032554	0dCtr	1.38055	0.00309794
20501	Slc16a1	ENSMUSG00000032902	0dCtr	1.38081	5.96581e-07
79059	Nme3	ENSMUSG00000073435	0dCtr	1.38279	9.33407e-11
71904	Paqr7	ENSMUSG00000037348	0dCtr	1.38378	1.38435e-15
11816	Apoe	ENSMUSG00000002985	0dCtr	1.38413	6.61959e-05
69524	Esam	ENSMUSG00000001946	0dCtr	1.38545	0.0176281
110385	Pde4c	ENSMUSG00000031842	0dCtr	1.3873	8.12355e-08
100038693	Tmem51os1	ENSMUSG00000073728	0dCtr	1.38898	0.0202764
64450	Gpr85	ENSMUSG00000048216	0dCtr	1.39119	0.0158601
546336	Prrg1	ENSMUSG00000047996	0dCtr	1.3922	0.015857
100037262	Gm12359	ENSMUSG00000075576	0dCtr	1.393	0.0342331
320609	Strip2	ENSMUSG00000039629	0dCtr	1.39311	0.00918424
70737	Cgn	ENSMUSG00000068876	0dCtr	1.3936	4.2633e-09
229949	Ak5	ENSMUSG00000039058	0dCtr	1.39443	0.000633231
76408	Abcc3	ENSMUSG00000020865	0dCtr	1.3948	1.79725e-16
100503474	Platr22	NA	0dCtr	1.39506	0.0131766
404710	Iqgap3	ENSMUSG00000028068	0dCtr	1.39728	1.00832e-11
16898	Rps2	ENSMUSG00000044533	0dCtr	1.39818	6.9278e-05
68631	Cryl1	ENSMUSG00000021947	0dCtr	1.3987	0.0467041
214901	Chtf18	ENSMUSG00000019214	0dCtr	1.39899	1.91712e-09
22321	Vars	ENSMUSG00000007029	0dCtr	1.40156	1.21455e-10
223920	Soat2	ENSMUSG00000023045	0dCtr	1.40667	0.00013453
13605	Ect2	ENSMUSG00000027699	0dCtr	1.4069	0.00119318
381269	Mreg	ENSMUSG00000039395	0dCtr	1.40943	7.13966e-13
66898	Baiap2l1	ENSMUSG00000038859	0dCtr	1.41177	2.00978e-26
18188	Nrtn	ENSMUSG00000039481	0dCtr	1.41301	0.0152912
240752	Pik3c2b	ENSMUSG00000026447	0dCtr	1.41366	2.1381e-08
231655	Oasl1	ENSMUSG00000041827	0dCtr	1.41477	5.39453e-07
15016	H2-Q5	ENSMUSG00000055413	0dCtr	1.41482	0.0167971
52123	Agpat5	ENSMUSG00000031467	0dCtr	1.41577	3.59001e-27
18599	Padi1	ENSMUSG00000025329	0dCtr	1.41585	7.09087e-08
17855	Mvk	ENSMUSG00000041939	0dCtr	1.41641	5.42314e-11
75735	Pank1	ENSMUSG00000033610	0dCtr	1.41733	8.94584e-08
17936	Nab1	ENSMUSG00000002881	0dCtr	1.42017	2.84173e-07
107869	Cth	ENSMUSG00000028179	0dCtr	1.42263	3.52952e-05
330064	Slc5a6	ENSMUSG00000006641	0dCtr	1.42276	1.7896e-19
19216	Ptger1	ENSMUSG00000019464	0dCtr	1.42373	0.0311812
246133	Kcne2	ENSMUSG00000039672	0dCtr	1.42385	0.0467636
72107	Dscc1	ENSMUSG00000022422	0dCtr	1.42409	5.24875e-07
69051	Pycr2	ENSMUSG00000026520	0dCtr	1.4243	2.75488e-11
240675	Vwa2	ENSMUSG00000025082	0dCtr	1.42444	0.0463996
64209	Herpud1	ENSMUSG00000031770	0dCtr	1.42476	2.00003e-22
66268	Pigyl	ENSMUSG00000010607	0dCtr	1.42738	5.75491e-10
11416	Slc33a1	ENSMUSG00000027822	0dCtr	1.42798	1.36878e-06
27428	Shroom3	ENSMUSG00000029381	0dCtr	1.43325	1.03907e-10
54123	Irf7	ENSMUSG00000025498	0dCtr	1.43408	1.90782e-05
108079	Prkaa2	ENSMUSG00000028518	0dCtr	1.44052	0.00328187
11735	Ank3	ENSMUSG00000069601	0dCtr	1.44523	1.49286e-08
64929	Scel	ENSMUSG00000022123	0dCtr	1.44551	0.00312978
102132	E230013L22Rik	ENSMUSG00000096957	0dCtr	1.44561	0.0007004
69706	Lrr1	ENSMUSG00000034883	0dCtr	1.44685	5.39998e-08
230316	Megf9	ENSMUSG00000039270	0dCtr	1.44686	0.00114772
21872	Tjp1	ENSMUSG00000030516	0dCtr	1.44822	0.000779831
266815	Mill1	ENSMUSG00000054005	0dCtr	1.44826	0.0074796
407795	BC030870	ENSMUSG00000074300	0dCtr	1.45141	0.045747
68339	Ccdc88c	ENSMUSG00000021182	0dCtr	1.4515	7.59682e-07
110351	Rap1gap	ENSMUSG00000041351	0dCtr	1.45163	2.97569e-13
13388	Dll1	ENSMUSG00000014773	0dCtr	1.45353	1.28425e-07
207686	Cfap69	ENSMUSG00000040473	0dCtr	1.45436	0.00296133
22235	Ugdh	ENSMUSG00000029201	0dCtr	1.45493	6.13868e-09
71706	Slc46a3	ENSMUSG00000029650	0dCtr	1.45497	1.12725e-06
69553	Fam65c	ENSMUSG00000074577	0dCtr	1.45827	0.0044868
102465761	Mir7653	ENSMUSG00000099101	0dCtr	1.45832	0.00297556
72225	1700003M07Rik	NA	0dCtr	1.45888	0.0488274
21354	Tap1	ENSMUSG00000037321	0dCtr	1.45893	4.65808e-05
100415901	Gm13648	ENSMUSG00000086549	0dCtr	1.45897	0.0278308
212442	Lactb2	ENSMUSG00000025937	0dCtr	1.45982	1.57679e-07
15936	Ier2	ENSMUSG00000053560	0dCtr	1.46103	4.76372e-08
224824	Pex6	ENSMUSG00000002763	0dCtr	1.46265	3.52311e-09
21818	Tgm3	ENSMUSG00000027401	0dCtr	1.46271	0.0225476
66462	2810428I15Rik	ENSMUSG00000058833	0dCtr	1.46396	1.26398e-06
73230	Bmper	ENSMUSG00000031963	0dCtr	1.46452	5.18748e-05
73095	Slc25a42	ENSMUSG00000002346	0dCtr	1.46638	1.8628e-08
71856	Wfdc3	ENSMUSG00000076434	0dCtr	1.47041	0.0294871
56419	Diaph3	ENSMUSG00000022021	0dCtr	1.47059	0.000926861
22042	Tfrc	ENSMUSG00000022797	0dCtr	1.47114	0.0100602
243979	Mrgprb2	ENSMUSG00000050425	0dCtr	1.47227	0.0486966
72749	Tonsl	ENSMUSG00000059323	0dCtr	1.4747	2.3218e-11
50908	C1s1	ENSMUSG00000038521	0dCtr	1.47525	0.00940431
212326	Fam149a	ENSMUSG00000070044	0dCtr	1.47678	4.74299e-57
269132	Colgalt2	ENSMUSG00000032649	0dCtr	1.47828	0.0394226
72373	Psca	ENSMUSG00000022598	0dCtr	1.47938	4.42519e-06
67383	Carnmt1	ENSMUSG00000024726	0dCtr	1.47988	0.00485156
19016	Pparg	ENSMUSG00000000440	0dCtr	1.48016	0.0419357
18511	Pax9	ENSMUSG00000001497	0dCtr	1.48131	0.00909772
108096	Slco1a5	ENSMUSG00000063975	0dCtr	1.48286	0.00534676
78004	Prr15	ENSMUSG00000045725	0dCtr	1.48411	0.00643542
16564	Kif21a	ENSMUSG00000022629	0dCtr	1.48448	0.0292153
29805	Znhit2	ENSMUSG00000075227	0dCtr	1.48452	2.02425e-06
70574	Cpm	ENSMUSG00000020183	0dCtr	1.48566	1.99321e-18
74055	Plce1	ENSMUSG00000024998	0dCtr	1.4894	2.12899e-05
319601	Zfp653	ENSMUSG00000038895	0dCtr	1.49086	4.03322e-09
16987	Lss	ENSMUSG00000033105	0dCtr	1.49193	6.52162e-39
94242	Tinagl1	ENSMUSG00000028776	0dCtr	1.49364	9.89416e-17
13171	Dbt	ENSMUSG00000000340	0dCtr	1.49467	0.000753182
18263	Odc1	ENSMUSG00000011179	0dCtr	1.49559	3.86917e-20
100503495	A930016O22Rik	ENSMUSG00000040705	0dCtr	1.49576	0.0273776
14677	Gnai1	ENSMUSG00000057614	0dCtr	1.4966	8.01622e-07
232670	Tspan33	ENSMUSG00000001763	0dCtr	1.497	1.47051e-16
93838	Dqx1	ENSMUSG00000009145	0dCtr	1.49828	0.0455398
654804	4732471J01Rik	ENSMUSG00000053714	0dCtr	1.49959	1.6985e-05
13653	Egr1	ENSMUSG00000038418	0dCtr	1.49977	0.000738273
246730	Oas1a	ENSMUSG00000052776	0dCtr	1.50168	9.60017e-09
27376	Slc25a10	ENSMUSG00000025792	0dCtr	1.50348	3.99984e-15
12521	Cd82	ENSMUSG00000027215	0dCtr	1.50358	4.27194e-20
13819	Epas1	ENSMUSG00000024140	0dCtr	1.50409	3.5912e-08
77832	Tchp	ENSMUSG00000002486	0dCtr	1.50517	1.4507e-14
71746	Rgl3	ENSMUSG00000040146	0dCtr	1.50685	4.04485e-13
244281	Myo16	ENSMUSG00000039057	0dCtr	1.50954	3.51061e-06
83814	Nedd4l	ENSMUSG00000024589	0dCtr	1.5096	3.81979e-18
66570	Cenpm	ENSMUSG00000068101	0dCtr	1.50998	6.33271e-12
333433	Gpd1l	ENSMUSG00000050627	0dCtr	1.51282	3.86439e-27
107272	Psat1	ENSMUSG00000024640	0dCtr	1.51294	3.69775e-32
15378	Hnf4a	ENSMUSG00000017950	0dCtr	1.51307	4.09533e-12
74485	Lrrc71	ENSMUSG00000023084	0dCtr	1.51452	0.000521945
14825	Cxcl1	ENSMUSG00000029380	0dCtr	1.51609	2.91161e-13
20273	Scn8a	ENSMUSG00000023033	0dCtr	1.51885	1.76688e-18
21418	Tfap2a	ENSMUSG00000021359	0dCtr	1.52171	6.18637e-14
64296	Abhd8	ENSMUSG00000007950	0dCtr	1.52229	2.91766e-09
67629	Spc24	ENSMUSG00000074476	0dCtr	1.5236	8.16006e-15
74490	Mamstr	ENSMUSG00000042918	0dCtr	1.52439	0.0353739
11702	Amd1	ENSMUSG00000075232	0dCtr	1.52655	2.25615e-05
100041585	Amd2	ENSMUSG00000063953	0dCtr	1.52655	2.25615e-05
99169	AU015228	NA	0dCtr	1.52667	0.0383798
17309	Mgat3	ENSMUSG00000042428	0dCtr	1.52676	4.54538e-10
20689	Sall3	ENSMUSG00000024565	0dCtr	1.52685	1.07224e-10
170770	Bbc3	ENSMUSG00000002083	0dCtr	1.52706	6.44099e-07
100628576	Mir5046	ENSMUSG00000104884	0dCtr	1.52796	0.00141586
71436	Flrt3	ENSMUSG00000051379	0dCtr	1.52843	0.00129348
319169	Hist1h2ak	ENSMUSG00000063021	0dCtr	1.53012	0.0398065
278279	Tmtc2	ENSMUSG00000036019	0dCtr	1.53255	0.0180065
20359	Sema6b	ENSMUSG00000001227	0dCtr	1.53353	1.16124e-07
75149	4930539M17Rik	ENSMUSG00000103116	0dCtr	1.53401	0.017604
18971	Pold1	ENSMUSG00000038644	0dCtr	1.53483	6.24172e-10
211401	Mtss1	ENSMUSG00000022353	0dCtr	1.53508	2.24446e-10
69574	Cmbl	ENSMUSG00000022235	0dCtr	1.54034	6.19688e-24
140703	Emid1	ENSMUSG00000034164	0dCtr	1.54161	0.0219124
230828	Il22ra1	ENSMUSG00000037157	0dCtr	1.54273	7.95456e-17
13370	Dio1	ENSMUSG00000034785	0dCtr	1.54284	0.0128287
14168	Fgf13	ENSMUSG00000031137	0dCtr	1.54433	8.25718e-14
71519	Cyp2u1	ENSMUSG00000027983	0dCtr	1.54532	0.0165454
54120	Gipc2	ENSMUSG00000039131	0dCtr	1.54559	1.28252e-05
319942	A530016L24Rik	ENSMUSG00000043122	0dCtr	1.54601	2.07436e-10
100504121	Med9os	ENSMUSG00000085260	0dCtr	1.55085	0.00434338
72852	Mblac2	ENSMUSG00000051098	0dCtr	1.55203	0.0046962
625530	Usp17le	ENSMUSG00000043073	0dCtr	1.5534	0.0159001
18400	Slc22a18	ENSMUSG00000000154	0dCtr	1.55401	0.00184194
224014	Fgd4	ENSMUSG00000022788	0dCtr	1.55546	0.000697099
327954	Dnah2	ENSMUSG00000005237	0dCtr	1.55562	0.0219166
20349	Sema3e	ENSMUSG00000063531	0dCtr	1.55628	2.56167e-06
76261	0610040J01Rik	ENSMUSG00000060512	0dCtr	1.55874	1.07761e-10
60525	Acss2	ENSMUSG00000027605	0dCtr	1.55928	1.64967e-17
59020	Pdzk1	ENSMUSG00000038298	0dCtr	1.5595	0.00612438
20741	Sptb	ENSMUSG00000021061	0dCtr	1.56099	0.00641102
74591	Abca12	ENSMUSG00000050296	0dCtr	1.56143	0.0326489
13384	Mpp3	ENSMUSG00000052373	0dCtr	1.56314	5.77131e-06
244448	Triml1	ENSMUSG00000031651	0dCtr	1.56404	0.0246556
76933	Ifi27l2a	ENSMUSG00000079017	0dCtr	1.5651	0.00379125
106565	Dlk2	ENSMUSG00000047428	0dCtr	1.56729	0.00531167
11891	Rab27a	ENSMUSG00000032202	0dCtr	1.56797	0.0312
14598	Ggt1	ENSMUSG00000006345	0dCtr	1.56806	3.06383e-08
77522	Tmem213	ENSMUSG00000029829	0dCtr	1.56934	0.026567
73813	Fam83e	ENSMUSG00000054161	0dCtr	1.5705	0.0307035
98845	Eps8l2	ENSMUSG00000025504	0dCtr	1.57091	1.77894e-21
19329	Rab17	ENSMUSG00000026304	0dCtr	1.57341	4.32943e-13
20775	Sqle	ENSMUSG00000022351	0dCtr	1.57368	1.89169e-31
238673	Zfp367	ENSMUSG00000044934	0dCtr	1.57453	0.000887283
217325	Llgl2	ENSMUSG00000020782	0dCtr	1.57594	1.60327e-09
320365	Fry	ENSMUSG00000056602	0dCtr	1.5784	0.022149
76763	Mospd2	ENSMUSG00000061778	0dCtr	1.57991	0.0097339
97165	Hmgb2	ENSMUSG00000054717	0dCtr	1.58363	0.000565266
14980	H2-L	ENSMUSG00000073411	0dCtr	1.58471	1.04597e-09
14027	Evpl	ENSMUSG00000034282	0dCtr	1.5863	0.00557402
84704	Snurf	ENSMUSG00000000948	0dCtr	1.58714	0.0299815
11931	Atp1b1	ENSMUSG00000026576	0dCtr	1.5872	1.51047e-11
15950	Ifi203	ENSMUSG00000039997	0dCtr	1.58761	0.00836892
319634	Efcab5	ENSMUSG00000050944	0dCtr	1.58949	0.0306334
16819	Lcn2	ENSMUSG00000026822	0dCtr	1.59019	0.000307415
224116	Muc20	ENSMUSG00000035638	0dCtr	1.59081	0.00399212
18947	Pnliprp2	ENSMUSG00000025091	0dCtr	1.59084	0.0198642
12224	Klf5	ENSMUSG00000005148	0dCtr	1.59298	1.04555e-06
20646	Snrpn	ENSMUSG00000102252	0dCtr	1.5938	0.0293602
268930	Pkmyt1	ENSMUSG00000023908	0dCtr	1.59418	6.61081e-12
17910	Myo15	ENSMUSG00000042678	0dCtr	1.5942	0.000229139
56546	Sec1	ENSMUSG00000040364	0dCtr	1.59422	8.21014e-06
68603	Pmvk	ENSMUSG00000027952	0dCtr	1.59578	6.52615e-19
[truncated: 690 more rows]
