# Supplementary material for: Foxf2 plays a dual role during transforming growth factor beta-induced epithelial to mesenchymal transition by promoting apoptosis yet enabling cell junction dissolution and migration
Source: Breast Cancer Res. 2018 Oct 1;20:118. doi: 10.1186/s13058-018-1043-6 (PMC6167826; doi:10.1186/s13058-018-1043-6)
Supplement: Supplementary file 1 — Figure S1. Foxf2 expression is upregulated during EMT via the canonical Smad pathway. The increased expression of Foxf2 during an EMT was assessed in normal murine mammary gland epithelial cells (NMuMG) and in murine and human breast cancer cells. Figure S2. Foxf2 is required for TGFβ-induced disruption of adherens junctions. RNAi-mediated ablation prevents an EMT as visualized by immunofluorescence staining for epithelial and mesenchymal markers. Figure S3. Foxf2 regulates the expression of Zeb1, Zeb2, Id2, and members of the miR-200 family as determined by quantitative RT-PCR of their expression during an EMT in the absence of presence of Foxf2. Figure S4. Foxf2 regulates Noxa expression and thus affects cell proliferation and apoptosis. Foxf2 regulated the expression of Noxa, and siRNA-mediated depletion of Noxa prevented an increase in cell death induced by the loss of Foxf2 expression as assessed by quantitative RT-PCR. Figure S5. EGF ligand-mediated EGF receptor signaling overcomes Foxf2-controlled cell survival. Foxf represses the expression of EGF receptor ligands as assessed by quantitative RT-PCR. Supplementary material and methods. Detailed information is given on the antibodies and reagents, on biochemical and cell biological methods, and on RNA sequencing and bioinformatics analysis used in the study. Table S1. Excel file summarizing the differential expression analysis (siFoxf2 to siCtrl after 4 days TGFβ treatment or siCtrl with vs without TGFβ for 4 days) of all transcripts detected with RNA-sequencing. Table S2. Excel file showing the list of genes belonging to the different gene signatures (modules) and the strength of their modular membership (kME values). (ZIP 14675 kb) [file 13058_2018_1043_MOESM1_ESM.zip › Suppl Table S2.xlsx]

## Sheet: siFox_eigengene10000_Results
EG	SYMBOL	ENSEMBL	moduleColors	kMEmagenta	kMEred	kMEpink	kMEbrown	kMEturquoise	kMEblue	kMEyellow	kMEblack	kMEgreen	kMEgrey
72040	Cdhr5	ENSMUSG00000025497	black	-0.366007	-0.768721	-0.265471	0.878762	0.137835	-0.150698	-0.859151	0.616086	0.755147	0.333989
102465959	Mir6236	ENSMUSG00000098973	black	-0.484245	-0.131631	0.682633	0.548402	0.489452	-0.480927	-0.447896	0.745577	-0.00916775	0.860257
320871	B230206H07Rik	ENSMUSG00000086844	black	-0.656838	-0.522373	0.354669	0.810607	0.352877	-0.359646	-0.714619	0.896651	0.41554	0.817466
14027	Evpl	ENSMUSG00000034282	black	-0.870937	-0.773058	0.0518189	0.568306	-0.119617	0.101943	-0.478307	0.888248	0.69902	0.513767
230678	Tmem125	ENSMUSG00000050854	black	-0.413955	-0.821421	-0.369547	0.791766	-0.00374246	-0.0138286	-0.780646	0.578419	0.823811	0.20449
15016	H2-Q5	ENSMUSG00000055413	black	-0.691341	-0.498464	0.462572	0.694818	0.296729	-0.294795	-0.577001	0.951725	0.364422	0.886866
668137	Gm8994	ENSMUSG00000094973	black	-0.570046	-0.769736	0.0668091	0.719061	0.0663826	-0.0615406	-0.636078	0.87926	0.675287	0.608097
74096	Hvcn1	ENSMUSG00000064267	black	-0.338549	-0.801717	-0.344021	0.843987	0.072073	-0.0846438	-0.830262	0.57997	0.798046	0.266607
18810	Plec	ENSMUSG00000022565	black	-0.735396	-0.478316	0.51785	0.595497	0.234656	-0.229883	-0.466053	0.971344	0.332043	0.900283
378937	Lrrc24	ENSMUSG00000033707	black	-0.365213	-0.430024	0.429679	0.504747	0.229567	-0.200103	-0.394805	0.811032	0.281626	0.795055
100628606	Mir3960	ENSMUSG00000105841	black	-0.471361	-0.458433	0.440114	0.706243	0.362951	-0.347498	-0.598031	0.876712	0.321092	0.878807
219149	Xkr6	ENSMUSG00000035067	black	-0.711969	-0.599689	0.3646	0.65298	0.171392	-0.167868	-0.539326	0.96362	0.469806	0.800466
12815	Col11a2	ENSMUSG00000024330	black	-0.87826	-0.768273	0.179936	0.367358	-0.245911	0.246652	-0.242703	0.967247	0.650723	0.606523
223706	Cyp2d34	ENSMUSG00000094559	black	-0.361581	-0.790396	-0.353154	0.844391	0.0719405	-0.0886264	-0.834863	0.564261	0.7935	0.242205
215001	Wfikkn1	ENSMUSG00000071192	black	-0.81079	-0.838481	0.05917	0.329326	-0.340833	0.345773	-0.21422	0.926657	0.73068	0.508749
735264	Mir671	NA	black	-0.666935	-0.45735	0.533783	0.467355	0.158327	-0.142804	-0.335606	0.942785	0.298472	0.858325
100048644	Pet117	ENSMUSG00000098387	black	-0.506325	-0.508175	0.416696	0.641304	0.267541	-0.24959	-0.526995	0.901228	0.365971	0.855104
231147	Sh3tc1	ENSMUSG00000036553	black	-0.669044	-0.823318	0.0144069	0.717725	0.000879001	-0.00424507	-0.631134	0.900888	0.739907	0.591105
102466785	Mir7005	NA	black	-0.66521	-0.364612	0.616188	0.582216	0.330896	-0.322146	-0.452602	0.934595	0.209457	0.945168
16336	Insl3	ENSMUSG00000079019	black	-0.605696	-0.239356	0.562443	-0.0138091	-0.093667	0.114198	0.137586	0.710172	0.0876691	0.607464
100036523	Gm16982	ENSMUSG00000097170	black	-0.724731	-0.363502	0.49729	0.497286	0.21546	-0.219644	-0.374194	0.84614	0.241098	0.832953
381677	Vgf	ENSMUSG00000037428	black	-0.822971	-0.375165	0.365771	-0.280391	-0.489359	0.497077	0.415282	0.686947	0.251489	0.421336
217198	Plekhh3	ENSMUSG00000035172	black	-0.717505	-0.662829	0.261229	0.7292	0.16643	-0.169219	-0.626594	0.949891	0.551898	0.752382
19896	Rpl10a	ENSMUSG00000037805	black	-0.659497	-0.196196	0.729148	0.530086	0.418907	-0.414884	-0.405552	0.860854	0.0430917	0.945514
100038591	F420014N23Rik	ENSMUSG00000097331	black	-0.676533	-0.176989	0.615595	0.435676	0.315274	-0.321107	-0.335727	0.743181	0.0545232	0.745261
100044509	Tgfbr3l	ENSMUSG00000089736	black	-0.444549	-0.709661	0.0943068	0.702098	0.118145	-0.104983	-0.614917	0.836257	0.609329	0.65565
381582	Tmem240	ENSMUSG00000084845	black	-0.298999	-0.438939	0.341343	0.608512	0.296103	-0.271849	-0.5106	0.758552	0.312583	0.781023
18221	Nudc	ENSMUSG00000028851	black	-0.562954	-0.141302	0.734424	0.62547	0.548345	-0.54458	-0.511427	0.814819	-0.00447195	0.969748
234878	BC021891	ENSMUSG00000031853	black	-0.756083	-0.613598	0.268032	0.603967	0.0864128	-0.0923055	-0.491578	0.908762	0.507977	0.738985
620966	Gm6194	NA	black	-0.701435	-0.612151	0.309126	0.729436	0.21285	-0.215207	-0.621232	0.942335	0.497913	0.802969
574428	Zmynd15	ENSMUSG00000040829	black	-0.8133	-0.800208	0.0789647	0.193908	-0.42511	0.433063	-0.0721824	0.895822	0.688142	0.478938
231861	Tnrc18	ENSMUSG00000039477	black	-0.782758	-0.464032	0.551658	0.48057	0.149389	-0.142761	-0.342019	0.978211	0.309461	0.886229
13864	Nr2f6	ENSMUSG00000002393	black	-0.656184	-0.525661	0.410249	0.746589	0.3148	-0.313594	-0.636913	0.936964	0.399722	0.863068
100037262	Gm12359	ENSMUSG00000075576	black	-0.767498	-0.5861	0.238067	0.693143	0.164688	-0.180757	-0.596589	0.86844	0.500069	0.704318
78388	Mvp	ENSMUSG00000030681	black	-0.640554	-0.659427	0.218747	0.801529	0.229606	-0.232445	-0.709174	0.913599	0.558101	0.742976
53883	Celsr2	ENSMUSG00000068740	black	-0.742445	-0.885716	-0.173039	0.0944246	-0.617669	0.622411	0.00170728	0.762084	0.811751	0.236194
239650	Ccdc184	ENSMUSG00000029875	black	-0.729108	-0.241107	0.630095	0.508073	0.332977	-0.338782	-0.383244	0.836785	0.109929	0.896842
18551	Pcsk4	ENSMUSG00000020131	black	-0.648817	-0.541537	0.363415	0.779176	0.320026	-0.321977	-0.679986	0.915342	0.425853	0.815748
74251	Ankrd9	ENSMUSG00000037904	black	-0.74596	-0.507457	0.430652	0.694083	0.271429	-0.27636	-0.584047	0.938202	0.384508	0.830339
100216533	Snord55	NA	black	-0.579348	-0.31861	0.634241	0.555756	0.356633	-0.342148	-0.425095	0.897508	0.159823	0.960829
71885	Faap100	ENSMUSG00000025384	black	-0.733308	-0.737425	0.183626	0.692878	0.0678717	-0.0698627	-0.589406	0.95716	0.630879	0.704897
110557	H2-Q6	ENSMUSG00000073409	black	-0.822576	-0.627215	0.269077	0.679033	0.128493	-0.141929	-0.574626	0.931545	0.5279	0.727161
15019	H2-Q8	ENSMUSG00000073409	black	-0.822576	-0.627215	0.269077	0.679033	0.128493	-0.141929	-0.574626	0.931545	0.5279	0.727161
72275	2200002D01Rik	ENSMUSG00000030587	black	-0.659341	-0.674656	0.195803	0.795872	0.20595	-0.21074	-0.706378	0.910143	0.577484	0.7149
73822	Mfsd12	ENSMUSG00000034854	black	-0.758464	-0.55317	0.441536	0.60821	0.175399	-0.172313	-0.481744	0.984099	0.414105	0.859208
15379	Onecut1	ENSMUSG00000043013	black	-0.695113	-0.586006	0.281989	0.801551	0.280383	-0.290197	-0.708313	0.901556	0.487885	0.766202
381319	Batf3	ENSMUSG00000026630	black	-0.770684	-0.0531212	0.618287	0.333878	0.285868	-0.308948	-0.240055	0.636305	-0.0412667	0.668195
735269	Mir707	NA	black	-0.864856	-0.533392	0.408756	0.46565	0.0398657	-0.0457006	-0.346816	0.933662	0.408339	0.722837
432591	Gm11544	NA	black	-0.913395	-0.411307	0.463066	0.211445	-0.0924524	0.0844527	-0.0753346	0.85394	0.288213	0.698744
240505	Cdc42bpg	ENSMUSG00000024769	black	-0.736255	-0.511446	0.487469	0.596564	0.207394	-0.202015	-0.468085	0.977919	0.36641	0.883414
231863	Fbxl18	ENSMUSG00000066640	black	-0.797826	-0.346602	0.62992	0.174478	-0.0152133	0.0276029	-0.0216738	0.905836	0.180694	0.826325
107999	Gtpbp6	ENSMUSG00000033434	black	-0.740288	-0.443678	0.541491	0.610556	0.273018	-0.270786	-0.482773	0.959969	0.299638	0.910638
232947	Ppp1r37	ENSMUSG00000051403	black	-0.790039	-0.682872	0.295815	0.594159	0.0405226	-0.0393302	-0.474545	0.990651	0.557223	0.757901
245877	Map7d1	ENSMUSG00000028849	black	-0.784344	-0.437858	0.359453	-0.214515	-0.46576	0.480338	0.352293	0.740409	0.302868	0.46492
56527	Mast1	ENSMUSG00000053693	black	-0.715701	-0.450008	0.483771	0.611283	0.257481	-0.257609	-0.487317	0.922124	0.318213	0.882453
16776	Lama5	ENSMUSG00000015647	black	-0.795725	-0.695142	0.28568	0.406464	-0.125244	0.133826	-0.273886	0.979255	0.560011	0.715869
102466885	Mir8107	NA	black	-0.809164	-0.819521	0.109381	0.427953	-0.2335	0.237132	-0.311442	0.957758	0.707499	0.584296
100038982	Gm1995	NA	black	-0.367756	-0.569479	0.249515	0.566326	0.146654	-0.121629	-0.465282	0.808265	0.443488	0.72069
387245	Mirlet7b	ENSMUSG00000065564	black	-0.699833	-0.213378	0.723819	0.456551	0.33943	-0.334812	-0.327723	0.868935	0.0574318	0.916781
76900	Ssbp4	ENSMUSG00000070003	black	-0.667642	-0.419482	0.562411	0.602125	0.299513	-0.29093	-0.472916	0.946476	0.268442	0.932645
11906	Zfhx3	ENSMUSG00000038872	black	-0.816742	-0.408976	0.575873	0.513666	0.209148	-0.210547	-0.379206	0.954212	0.264262	0.893882
71923	Borcs6	ENSMUSG00000045176	black	-0.840923	-0.761447	0.0200905	-0.0054847	-0.589798	0.593986	0.118896	0.796898	0.664825	0.317626
386655	Eid2	ENSMUSG00000046058	black	-0.348216	-0.659981	0.102114	0.706268	0.170033	-0.152589	-0.632474	0.782395	0.560047	0.613812
14814	Grin2d	ENSMUSG00000002771	black	-0.681667	-0.67926	0.250293	0.708639	0.14342	-0.141357	-0.60505	0.950445	0.563645	0.745952
16969	Zbtb7a	ENSMUSG00000035011	black	-0.605723	-0.17961	0.740537	0.568513	0.473384	-0.466716	-0.443966	0.854297	0.0246047	0.980093
105246506	LOC105246506	NA	black	-0.863205	-0.445829	0.481358	0.562891	0.192054	-0.20433	-0.443613	0.922748	0.32515	0.810348
19944	Rpl29	ENSMUSG00000048758	black	-0.619744	-0.450862	0.401209	0.79112	0.398442	-0.404338	-0.692361	0.864588	0.342657	0.849335
100503495	A930016O22Rik	NA	black	-0.724233	-0.750495	0.034868	0.714745	0.0359904	-0.0499616	-0.641569	0.851045	0.681331	0.530172
235627	Nbeal2	ENSMUSG00000056724	black	-0.821739	-0.77796	0.123668	0.218738	-0.380204	0.388066	-0.0928477	0.914024	0.660705	0.526012
381201	Ap5b1	ENSMUSG00000049562	black	-0.868098	-0.677123	0.296557	0.31522	-0.200235	0.204965	-0.17853	0.97018	0.544027	0.681749
100124438	Mir343	NA	black	-0.860339	-0.378135	0.0729125	-0.0616616	-0.404296	0.373723	0.139152	0.489356	0.347397	0.182704
106489	Sft2d1	ENSMUSG00000073468	black	-0.659511	-0.422148	0.564058	0.562449	0.267271	-0.255921	-0.429888	0.946083	0.267288	0.928996
69094	Tmem160	ENSMUSG00000019158	black	-0.798104	-0.741924	0.227704	0.397957	-0.176698	0.185109	-0.271393	0.974256	0.61207	0.659345
100037282	Rsph3b	ENSMUSG00000023806	black	-0.640312	-0.386088	0.486956	0.778569	0.446787	-0.453071	-0.676686	0.870832	0.2696	0.88479
51789	Tnk2	ENSMUSG00000022791	black	-0.76218	-0.329621	0.478235	-0.219529	-0.368616	0.384822	0.362702	0.73113	0.183618	0.537366
105732	Fam83h	ENSMUSG00000046761	black	-0.822448	-0.66986	0.305208	0.593027	0.043866	-0.0461185	-0.472975	0.989696	0.547124	0.759198
216151	Polrmt	ENSMUSG00000020329	black	-0.638921	-0.386015	0.578501	0.645425	0.364423	-0.35698	-0.52184	0.928572	0.237658	0.941312
233046	Rasgrp4	ENSMUSG00000030589	black	-0.639445	-0.383386	0.585084	0.360826	0.133227	-0.114069	-0.217462	0.907683	0.218575	0.887773
76580	Mib2	ENSMUSG00000029060	black	-0.707027	-0.542356	0.444149	0.638076	0.216455	-0.210743	-0.514809	0.973401	0.402174	0.869257
213236	Dnd1	ENSMUSG00000044595	black	-0.801468	-0.359879	0.595365	0.456502	0.198683	-0.199654	-0.329473	0.912977	0.2158	0.839302
50817	Capn15	ENSMUSG00000037326	black	-0.697655	-0.221482	0.744119	0.414321	0.306411	-0.297254	-0.275939	0.889784	0.0559796	0.945508
114601	Ehbp1l1	ENSMUSG00000024937	black	-0.875491	-0.68632	0.0611683	-0.0951408	-0.614855	0.615367	0.209028	0.754991	0.59265	0.288014
21385	Tbx2	ENSMUSG00000000093	black	-0.837662	-0.421513	0.574955	0.252939	-0.0170736	0.0255034	-0.102721	0.943147	0.262045	0.825384
415115	Neurl2	ENSMUSG00000039873	black	-0.853695	-0.668882	0.230528	0.0919115	-0.396476	0.404757	0.0441823	0.88934	0.541949	0.545895
226154	Lzts2	ENSMUSG00000035342	black	-0.824076	-0.41737	0.583041	0.247548	-0.0142749	0.0244964	-0.0990492	0.941822	0.25511	0.817839
19153	Prx	ENSMUSG00000053198	black	-0.84768	-0.529067	0.485625	0.421199	0.0316872	-0.0277844	-0.280489	0.988237	0.380663	0.829658
269878	Megf8	ENSMUSG00000045039	black	-0.759187	-0.526094	0.4891	0.404442	0.0369021	-0.0242069	-0.262588	0.977674	0.369067	0.840377
74325	Cltb	ENSMUSG00000047547	black	-0.670406	-0.710025	0.154413	0.787324	0.164353	-0.169856	-0.698598	0.911241	0.616934	0.689682
18483	Palm	ENSMUSG00000035863	black	-0.640759	-0.569088	0.349656	0.772822	0.296433	-0.295785	-0.66922	0.930131	0.450297	0.8282
14232	Fkbp8	ENSMUSG00000019428	black	-0.650661	-0.476684	0.460433	0.732548	0.347175	-0.345501	-0.619612	0.929925	0.34648	0.892222
245537	Nlgn3	ENSMUSG00000031302	black	-0.648403	-0.256191	0.662967	0.589957	0.416313	-0.41337	-0.472739	0.867774	0.110377	0.917905
52897	Rbfox3	ENSMUSG00000025576	black	-0.805337	-0.609266	0.187066	0.390311	-0.120434	0.111156	-0.299822	0.814393	0.518349	0.485324
103425	Ncln	ENSMUSG00000020238	black	-0.644675	-0.472386	0.437761	0.776028	0.379857	-0.381856	-0.671257	0.910899	0.350985	0.871363
328783	Mslnl	ENSMUSG00000041062	black	-0.790206	-0.245838	0.63277	0.536601	0.34327	-0.35503	-0.4177	0.848255	0.119459	0.872702
66916	Ndufb7	ENSMUSG00000033938	black	-0.615857	-0.451914	0.474585	0.751279	0.387389	-0.384564	-0.642498	0.91505	0.321211	0.893699
236537	Zfp352	ENSMUSG00000070902	black	-0.417517	-0.548043	0.291524	0.775083	0.334237	-0.320599	-0.686451	0.841922	0.430656	0.777162
80861	Dhx58	ENSMUSG00000017830	black	-0.816774	-0.332079	0.473676	-0.205928	-0.370201	0.380679	0.34949	0.737741	0.19213	0.53764
57330	Gigyf1	ENSMUSG00000029714	black	-0.759307	-0.309337	0.673788	0.465494	0.266074	-0.261808	-0.328991	0.926733	0.152004	0.924459
105651	Ppp1r3e	ENSMUSG00000072494	black	-0.476441	-0.184812	0.701716	0.550023	0.46752	-0.451254	-0.425535	0.817358	0.0273999	0.979753
209039	Tns2	ENSMUSG00000037003	black	-0.783187	-0.888556	-0.0410526	0.536188	-0.223586	0.218902	-0.44053	0.91205	0.805917	0.497504
69748	Aldh16a1	ENSMUSG00000007833	black	-0.668243	-0.378156	0.594258	0.622581	0.349356	-0.343072	-0.496966	0.933978	0.228445	0.9395
230793	Ahdc1	ENSMUSG00000037692	black	-0.849778	-0.615348	0.317072	0.0953452	-0.336642	0.347362	0.0459386	0.906246	0.476378	0.60241
16998	Ltbp3	ENSMUSG00000024940	black	-0.754636	-0.603755	0.153141	-0.182455	-0.590004	0.604751	0.307722	0.732399	0.488157	0.349957
233765	Plekha7	ENSMUSG00000045659	black	-0.67556	-0.740265	0.144194	0.743882	0.107259	-0.109275	-0.648149	0.928898	0.64164	0.693273
237928	Phospho1	ENSMUSG00000050860	black	-0.612545	-0.584204	0.335823	0.758017	0.276678	-0.272528	-0.652604	0.9298	0.462782	0.82784
71046	4933405L10Rik	ENSMUSG00000013158	black	-0.704919	-0.646696	0.305159	0.645601	0.122137	-0.118193	-0.528169	0.963754	0.521968	0.796292
26396	Map2k2	ENSMUSG00000035027	black	-0.774874	-0.568221	0.430539	0.591837	0.146993	-0.144162	-0.464969	0.988972	0.429384	0.844777
234779	Plcg2	ENSMUSG00000034330	black	-0.611129	-0.147625	0.531282	-0.13153	-0.148383	0.160856	0.240141	0.589874	0.017751	0.47482
218630	Ccno	ENSMUSG00000042417	black	-0.953531	-0.559815	0.209379	-0.0334323	-0.461927	0.452856	0.157317	0.772204	0.463275	0.415975
17880	Myh11	ENSMUSG00000018830	black	-0.774302	-0.703284	-0.00791851	-0.0675971	-0.603604	0.607734	0.17992	0.715511	0.617787	0.293163
330657	Prss53	ENSMUSG00000044139	black	-0.927163	-0.663626	-0.0170183	0.290362	-0.316688	0.287446	-0.208032	0.718421	0.621053	0.319993
216439	Agap2	ENSMUSG00000025422	black	-0.429779	-0.654803	0.162815	0.400655	-0.0758948	0.103024	-0.29372	0.809782	0.530193	0.617028
12915	Atf6b	ENSMUSG00000015461	black	-0.58909	-0.545254	0.346752	0.806487	0.346486	-0.345191	-0.709551	0.90328	0.429759	0.823912
224907	Dus3l	ENSMUSG00000007603	black	-0.700513	-0.463955	0.48835	0.699992	0.326696	-0.327067	-0.584882	0.940305	0.331319	0.886105
11603	Agrn	ENSMUSG00000041936	black	-0.716777	-0.891323	-0.180569	0.119121	-0.598019	0.604012	-0.0237767	0.761722	0.817399	0.246967
69349	1700008O03Rik	ENSMUSG00000008028	black	-0.936152	-0.532148	0.343219	0.0103576	-0.367214	0.367176	0.124232	0.848915	0.406355	0.529448
242620	Dmrta2	ENSMUSG00000047143	black	-0.778204	-0.528656	0.449736	0.542342	0.133892	-0.131704	-0.420167	0.960085	0.390534	0.804011
212139	Cc2d1a	ENSMUSG00000036686	black	-0.743628	-0.620187	0.361108	0.635361	0.138281	-0.135156	-0.516056	0.982874	0.488656	0.810698
69710	Arap1	ENSMUSG00000032812	black	-0.615319	-0.725189	0.18302	0.666699	0.0748283	-0.0662431	-0.566072	0.929391	0.610032	0.695035
66264	Ccdc28b	ENSMUSG00000028795	black	-0.381688	-0.803339	-0.293116	0.851838	0.0847371	-0.0968371	-0.829909	0.625834	0.789711	0.316706
68760	Synpo2l	ENSMUSG00000039376	black	-0.932871	-0.269847	0.570226	0.148846	-0.0348929	0.0225899	-0.0164351	0.800522	0.146134	0.690412
234730	Fuk	ENSMUSG00000033703	black	-0.74713	-0.803179	-0.0658065	-0.00469878	-0.621187	0.630529	0.113257	0.761584	0.713017	0.281773
100384890	D230030E09Rik	NA	black	-0.555321	-0.539136	-0.101243	-0.100676	-0.52432	0.524671	0.152242	0.451954	0.492712	0.0060084
71990	Ddx54	ENSMUSG00000029599	black	-0.720805	-0.446566	0.555219	0.561296	0.238403	-0.230854	-0.428845	0.96621	0.293918	0.912437
104401	Pcnxl3	ENSMUSG00000054874	black	-0.723718	-0.360974	0.633913	0.516284	0.273116	-0.265867	-0.379801	0.945484	0.2032	0.939868
330192	Vps37b	ENSMUSG00000066278	black	-0.736557	-0.694923	0.245249	0.682034	0.100919	-0.101642	-0.575214	0.964291	0.580512	0.735963
71004	4931440P22Rik	ENSMUSG00000074580	black	-0.626561	-0.449409	0.525511	0.437611	0.14334	-0.124476	-0.307482	0.921792	0.289421	0.839261
170789	Acot8	ENSMUSG00000017307	black	-0.748681	-0.856883	-0.00700398	0.62919	-0.112365	0.106877	-0.539597	0.91294	0.773908	0.535385
216154	Med16	ENSMUSG00000013833	black	-0.758546	-0.465072	0.541621	0.539882	0.19918	-0.19353	-0.405124	0.975029	0.314173	0.900812
13610	S1pr3	ENSMUSG00000067586	black	-0.961921	-0.660422	0.0443719	0.231533	-0.351576	0.326706	-0.136465	0.760904	0.601793	0.360816
216438	March9	ENSMUSG00000040502	black	-0.660963	-0.762322	0.107436	0.738892	0.0822784	-0.0837173	-0.649443	0.916239	0.667291	0.64868
69697	Camsap3	ENSMUSG00000044433	black	-0.751213	-0.834999	0.061215	0.581395	-0.11946	0.119478	-0.477406	0.943961	0.736091	0.600533
78829	Tsc22d4	ENSMUSG00000029723	black	-0.679739	-0.504846	0.480682	0.623284	0.241581	-0.233375	-0.50008	0.96212	0.359692	0.87907
69156	Comtd1	ENSMUSG00000021773	black	-0.697849	-0.630463	0.26362	0.778105	0.229641	-0.235786	-0.679884	0.926379	0.526815	0.766391
18036	Nfkbib	ENSMUSG00000030595	black	-0.735709	-0.601899	0.357074	0.687054	0.191629	-0.192123	-0.574539	0.966513	0.47744	0.808114
69372	Mocs3	ENSMUSG00000074576	black	-0.668798	-0.333202	0.637036	0.582937	0.355019	-0.348047	-0.452545	0.923707	0.179504	0.95923
242691	Gpatch3	ENSMUSG00000028850	black	-0.787179	-0.407615	0.598354	0.454978	0.173617	-0.168019	-0.317086	0.959648	0.251424	0.888035
16176	Il1b	ENSMUSG00000027398	black	-0.644595	-0.579635	0.31327	0.802052	0.302998	-0.306041	-0.705532	0.914092	0.470242	0.798082
14585	Gfra1	ENSMUSG00000025089	black	-0.687596	-0.61795	-0.29074	0.109317	-0.476597	0.447222	-0.0643444	0.427646	0.628729	0.0170059
217882	Cep170b	ENSMUSG00000072825	black	-0.830632	-0.431325	0.573096	0.266772	-0.0105638	0.019951	-0.117586	0.950276	0.270398	0.82645
74249	Lrrc2	ENSMUSG00000032495	black	-0.671583	-0.476651	-0.0325302	-0.261107	-0.621792	0.617592	0.32674	0.447087	0.426196	-0.00140387
14957	Hist1h1d	ENSMUSG00000052565	black	-0.777926	-0.0873634	0.665931	0.409477	0.341364	-0.360361	-0.302962	0.714761	-0.0222646	0.777265
16534	Kcnn4	ENSMUSG00000054342	black	-0.895016	-0.550825	0.274199	-0.0948033	-0.477458	0.481185	0.225845	0.798523	0.430437	0.4418
14687	Gnaz	ENSMUSG00000040009	black	-0.778913	-0.327527	0.620381	0.109988	-0.0568351	0.0707884	0.0362213	0.86923	0.162999	0.761079
52250	Reep1	ENSMUSG00000052852	black	-0.857082	-0.113337	0.518823	0.169286	0.0703754	-0.0974437	-0.07092	0.610674	0.0312934	0.557049
80879	Slc16a3	ENSMUSG00000025161	black	-0.767373	-0.810034	-0.247606	0.0304428	-0.653787	0.644365	0.0360681	0.625308	0.770487	0.0441383
276952	Rasl10b	ENSMUSG00000020684	black	-0.727345	-0.520274	0.484924	0.376388	0.0217089	-0.00590467	-0.237711	0.961124	0.361333	0.813328
66548	Adamtsl5	ENSMUSG00000043822	black	-0.719185	-0.650844	0.310489	0.674763	0.142717	-0.14031	-0.560615	0.973604	0.526496	0.793601
21393	Tcap	ENSMUSG00000007877	black	-0.170981	-0.16481	0.485193	-0.00180376	0.0162031	0.0289108	0.108978	0.544307	0.014053	0.590748
19268	Ptprf	ENSMUSG00000033295	black	-0.790624	-0.891014	-0.068413	0.281249	-0.444604	0.447327	-0.176063	0.87047	0.802031	0.398771
208043	Setd1b	ENSMUSG00000038384	black	-0.834432	-0.389639	0.603687	0.44271	0.166709	-0.16637	-0.303384	0.952743	0.23919	0.886351
53357	Pla2g6	ENSMUSG00000042632	black	-0.754563	-0.815638	0.0495791	0.676124	-0.0343598	0.0272082	-0.583892	0.925017	0.729307	0.593176
66965	Ctu2	ENSMUSG00000049482	black	-0.629287	-0.444188	0.454955	0.783761	0.410303	-0.412583	-0.681642	0.896831	0.323255	0.872965
76794	Man2c1os	ENSMUSG00000086728	black	-0.663339	-0.473648	0.512306	0.567961	0.22628	-0.214796	-0.436641	0.954261	0.322375	0.905018
75691	Anks6	ENSMUSG00000066191	black	-0.559534	-0.407054	0.529401	0.655534	0.360808	-0.348744	-0.535121	0.904429	0.261362	0.928391
66124	Josd2	ENSMUSG00000038695	black	-0.754468	-0.633863	0.348556	0.60572	0.100285	-0.096645	-0.486354	0.983087	0.502069	0.787927
723864	Mir425	ENSMUSG00000065579	black	-0.494306	-0.443719	0.490254	0.514588	0.224002	-0.19992	-0.391797	0.885334	0.28756	0.857365
58522	Trim54	ENSMUSG00000062077	black	-0.851927	-0.631215	-0.136735	-0.069438	-0.616254	0.594286	0.148201	0.556702	0.601903	0.0963061
213121	Ankrd35	ENSMUSG00000038354	black	-0.545497	-0.602244	0.293874	0.687839	0.20845	-0.197245	-0.580147	0.902565	0.478908	0.798855
78779	Spata2l	ENSMUSG00000033594	black	-0.806093	-0.829779	0.0415039	0.577957	-0.135232	0.128031	-0.476884	0.929908	0.741702	0.572784
319998	Tmem198	ENSMUSG00000051703	black	-0.949817	-0.356605	0.510159	0.0461724	-0.190157	0.184097	0.0929201	0.824785	0.226441	0.637138
75050	Kif27	ENSMUSG00000060176	black	-0.753683	-0.238973	0.697581	0.294858	0.173782	-0.167244	-0.159916	0.861378	0.0803588	0.841004
76654	Upp2	ENSMUSG00000026839	black	-0.930768	-0.37676	0.540467	0.297556	0.0180021	-0.0276702	-0.161771	0.889359	0.24625	0.763947
56517	Slc22a21	ENSMUSG00000063652	black	-0.547837	-0.727547	0.113605	0.760617	0.142816	-0.137882	-0.6716	0.8829	0.630049	0.682842
110198	Akr7a5	ENSMUSG00000028743	black	-0.638948	-0.721687	0.145583	0.774739	0.150498	-0.152216	-0.682723	0.912357	0.625237	0.70032
71723	Dhx34	ENSMUSG00000006019	black	-0.716366	-0.492225	0.508995	0.580439	0.215147	-0.207357	-0.450572	0.973254	0.342945	0.892459
216169	Abhd17a	ENSMUSG00000003346	black	-0.823284	-0.379018	0.62275	0.293369	0.0573839	-0.0493787	-0.145056	0.942392	0.216682	0.857529
216157	Tmem259	ENSMUSG00000013858	black	-0.780559	-0.646062	0.345887	0.574688	0.0621516	-0.0586593	-0.44915	0.994179	0.51299	0.79602
100038713	Gm10432	NA	black	-0.899801	-0.425333	0.498174	0.393314	0.0622141	-0.0715663	-0.269805	0.901874	0.298264	0.740275
16504	Kcnc3	ENSMUSG00000062785	black	-0.608624	-0.616495	0.270129	0.752314	0.234776	-0.232611	-0.650084	0.909582	0.505281	0.78977
27966	Rrp9	ENSMUSG00000041506	black	-0.803996	-0.348112	0.62144	0.502538	0.250659	-0.252644	-0.371835	0.929264	0.202328	0.890794
71254	Naif1	ENSMUSG00000039164	black	-0.766933	-0.720587	0.246077	0.516436	-0.055595	0.0614645	-0.392403	0.979317	0.594223	0.724102
20469	Sipa1	ENSMUSG00000056917	black	-0.68084	-0.320453	0.642777	0.590124	0.367733	-0.362967	-0.460892	0.918456	0.169319	0.959057
60363	Cldn15	ENSMUSG00000001739	black	-0.662378	-0.682505	-0.00814651	0.70562	0.0662165	-0.0852473	-0.635852	0.757514	0.633954	0.521378
328381	Sh2d4b	ENSMUSG00000037833	black	-0.597655	-0.318861	0.35285	0.229255	0.000801029	-0.000190511	-0.117778	0.659205	0.219628	0.623543
192897	Itgb4	ENSMUSG00000020758	black	-0.787827	-0.731832	0.209007	0.329179	-0.231206	0.240553	-0.199072	0.946246	0.604666	0.639432
751529	Mir692-1	ENSMUSG00000076218	black	-0.275033	-0.149402	0.485389	0.453291	0.381213	-0.365791	-0.356827	0.593892	0.0356046	0.77535
140570	Plxnb2	ENSMUSG00000036606	black	-0.66814	-0.586919	0.327589	0.772564	0.274435	-0.276421	-0.669422	0.932598	0.472563	0.813965
66627	Ogfod2	ENSMUSG00000023707	black	-0.69526	-0.552741	0.369783	0.735352	0.270806	-0.273497	-0.632035	0.93059	0.434474	0.805152
232934	Mypop	ENSMUSG00000048481	black	-0.632808	-0.390068	0.593768	0.559385	0.296822	-0.283549	-0.428177	0.935427	0.23159	0.936166
22272	Uqcrq	ENSMUSG00000044894	black	-0.673367	-0.620837	0.277676	0.784918	0.249426	-0.253321	-0.687757	0.925426	0.513733	0.772818
55942	Sertad1	ENSMUSG00000008384	black	-0.829375	-0.624073	0.299134	0.122905	-0.320529	0.331367	0.00986364	0.897174	0.487704	0.571377
277978	Exoc3l	ENSMUSG00000043251	black	-0.771238	-0.673237	0.296592	0.563148	0.0242134	-0.0210276	-0.439025	0.980487	0.546277	0.768819
83984	Tssk6	ENSMUSG00000047654	black	-0.809445	-0.849904	-0.0610276	0.118362	-0.556602	0.560573	-0.0103682	0.824665	0.760394	0.329799
70435	Inf2	ENSMUSG00000037679	black	-0.74908	-0.328104	0.624116	0.124124	-0.0388479	0.0552759	0.0291638	0.875796	0.160903	0.810483
319887	E030030I06Rik	ENSMUSG00000097327	black	-0.824076	-0.456113	0.454246	0.634822	0.244623	-0.257571	-0.523313	0.913236	0.341111	0.808394
94089	Trim7	ENSMUSG00000040350	black	-0.629939	-0.627321	0.264836	0.795276	0.258443	-0.259252	-0.699976	0.917881	0.519202	0.77147
13549	Dyrk1b	ENSMUSG00000002409	black	-0.652047	-0.819025	-0.150103	0.0176087	-0.619297	0.630502	0.0806073	0.705103	0.741414	0.234974
223658	Mroh1	ENSMUSG00000022558	black	-0.795857	-0.724606	0.0320668	-0.0713719	-0.611109	0.619275	0.189536	0.764912	0.625361	0.321766
67839	Gpsm1	ENSMUSG00000026930	black	-0.846514	-0.767156	-0.0288329	-0.0454305	-0.64149	0.642958	0.155298	0.762356	0.680796	0.26577
60425	Doc2g	ENSMUSG00000024871	black	-0.866229	-0.767835	0.0952127	0.590868	-0.0842813	0.0694401	-0.492039	0.921031	0.684185	0.582073
432613	Trim80	ENSMUSG00000070332	black	-0.640372	-0.608957	0.269708	0.813613	0.28361	-0.287598	-0.720466	0.908076	0.505308	0.773492
73711	Mvb12a	ENSMUSG00000031813	black	-0.752886	-0.868369	0.00542399	0.565278	-0.168712	0.167715	-0.467185	0.928496	0.776557	0.543538
194309	Vps37d	ENSMUSG00000043614	black	-0.723296	-0.613062	0.378144	0.471032	0.0156727	-0.00323287	-0.343434	0.970687	0.467822	0.770238
76787	Ppfia3	ENSMUSG00000003863	black	-0.768102	-0.505596	0.502222	0.471801	0.106433	-0.0982543	-0.332321	0.977574	0.353838	0.870639
217866	Cdc42bpb	ENSMUSG00000021279	black	-0.785089	-0.519101	0.493415	0.48496	0.103797	-0.0970812	-0.346632	0.985429	0.368953	0.865165
56795	Arl10	ENSMUSG00000025870	black	-0.784571	-0.300015	0.683795	0.327862	0.156268	-0.14882	-0.184775	0.915067	0.136621	0.882408
16562	Kif1c	ENSMUSG00000020821	black	-0.802511	-0.818522	0.112001	0.449817	-0.212903	0.216392	-0.333996	0.960334	0.706639	0.594501
75718	Vwa5b1	ENSMUSG00000028753	black	-0.599892	-0.115962	-0.100003	-0.359105	-0.502498	0.465053	0.380334	0.0583207	0.149114	-0.217878
100504425	Gm20219	NA	black	-0.958572	-0.603334	0.0632348	0.235106	-0.309726	0.280787	-0.146604	0.722398	0.551628	0.344069
66496	Ppdpf	ENSMUSG00000016344	black	-0.784404	-0.452262	0.562261	0.464685	0.145865	-0.139005	-0.326372	0.973548	0.29659	0.880301
319909	Ism1	ENSMUSG00000074766	black	0.159799	0.667725	0.521518	-0.306944	0.313321	-0.308782	0.301412	-0.260844	-0.696348	0.0555765
23801	Aloxe3	ENSMUSG00000020892	black	-0.912802	-0.433431	0.186799	0.24604	-0.158398	0.126697	-0.167788	0.654906	0.381212	0.360724
233020	Hipk4	ENSMUSG00000040424	black	-0.695936	-0.519642	0.370142	0.776558	0.323771	-0.331662	-0.675112	0.907959	0.410712	0.824721
16924	Lnx1	ENSMUSG00000029228	black	-0.307559	0.319919	0.297456	-0.590664	-0.272225	0.26142	0.614936	-0.093135	-0.338309	-0.126163
73363	1700056E22Rik	ENSMUSG00000044854	black	-0.782561	-0.543031	0.415561	0.417125	0.0116314	-0.00649969	-0.280407	0.943608	0.40492	0.799901
57294	Rps27	ENSMUSG00000090733	black	-0.893481	-0.678184	0.20841	0.231103	-0.301034	0.29914	-0.114093	0.891285	0.56583	0.512345
224805	Aars2	ENSMUSG00000023938	black	-0.831917	-0.489717	0.515014	0.256018	-0.0703276	0.0809007	-0.108262	0.957417	0.331494	0.790279
71609	Tradd	ENSMUSG00000031887	black	-0.858052	-0.800149	0.133195	0.466889	-0.192255	0.189954	-0.351183	0.967107	0.692053	0.603003
68188	Sympk	ENSMUSG00000023118	black	-0.815237	-0.843302	0.0254411	0.255243	-0.415452	0.420434	-0.139957	0.899422	0.739921	0.460537
67379	Dedd2	ENSMUSG00000054499	black	-0.692116	-0.392758	0.563355	0.643312	0.344507	-0.342473	-0.524585	0.925933	0.251289	0.903039
19942	Rpl27	ENSMUSG00000063316	black	-0.745335	-0.278084	0.6594	0.23435	0.0917186	-0.0813205	-0.0977821	0.860591	0.117423	0.802101
403178	Plcxd1	ENSMUSG00000064247	black	-0.386284	-0.156728	0.618772	0.240609	0.220665	-0.194071	-0.112749	0.693094	0.00334645	0.828318
50767	Pnpla6	ENSMUSG00000004565	black	-0.704004	-0.781174	0.124327	0.671427	0.0129679	-0.0121864	-0.56977	0.946797	0.677656	0.667866
29867	Cabp1	ENSMUSG00000029544	black	-0.056945	0.209841	0.669625	0.0195107	0.324202	-0.292093	0.0771917	0.344224	-0.338674	0.673595
223646	Naprt	ENSMUSG00000022574	black	-0.758508	-0.734039	0.154237	0.605122	-0.0158086	0.0119891	-0.496696	0.929732	0.633607	0.673258
102465656	Mir7082	NA	black	-0.851522	-0.603912	0.0550868	0.532528	-0.0475737	0.0157416	-0.458838	0.734763	0.561441	0.445955
68490	Zfp579	ENSMUSG00000051550	black	-0.867151	-0.463281	0.467884	0.0507061	-0.24483	0.25345	0.0984261	0.882935	0.315206	0.674619
71837	1700003E16Rik	ENSMUSG00000030030	black	-0.594113	-0.372675	0.568017	0.199933	0.00998095	0.0172547	-0.058512	0.860995	0.20205	0.793954
100126227	Gm13031	ENSMUSG00000087698	black	-0.588939	-0.47297	0.375916	0.680455	0.292608	-0.291018	-0.590493	0.842487	0.357937	0.73776
230587	Glis1	ENSMUSG00000034762	black	-0.807959	-0.662516	0.137533	0.595568	0.00326579	-0.0201916	-0.498803	0.856279	0.58538	0.611157
735285	Mir700	NA	black	-0.719731	-0.395494	0.400696	0.128127	-0.13482	0.140633	0.00473016	0.767244	0.271868	0.654838
72825	Mon1a	ENSMUSG00000032583	black	-0.79955	-0.749838	0.163872	0.655017	0.0114968	-0.0185038	-0.552011	0.955852	0.649438	0.665679
68947	Chst8	ENSMUSG00000060402	black	-0.736267	-0.843972	0.0375832	0.610334	-0.104998	0.104037	-0.511237	0.934573	0.749793	0.587079
66449	Pam16	ENSMUSG00000014301	black	-0.89098	-0.532839	0.328447	0.13822	-0.25832	0.256072	-0.0182656	0.841582	0.413846	0.528064
67735	4930528A17Rik	NA	black	-0.671438	-0.655141	0.108253	-0.103854	-0.552653	0.573199	0.222544	0.741862	0.537904	0.352802
209011	Sirt7	ENSMUSG00000025138	black	-0.807693	-0.837146	0.0748099	0.42063	-0.259589	0.26237	-0.306036	0.946969	0.730163	0.560404
232976	Zfp574	ENSMUSG00000045252	black	-0.817468	-0.446312	0.551454	0.22688	-0.0560132	0.0678294	-0.0766285	0.942493	0.28476	0.804668
20090	Rps29	ENSMUSG00000034892	black	-0.944863	-0.576866	0.359931	0.293609	-0.156028	0.149924	-0.16594	0.929028	0.453131	0.643765
100090	Zbtb48	ENSMUSG00000028952	black	-0.784371	-0.363893	0.635784	0.45305	0.208693	-0.203964	-0.313791	0.949042	0.206628	0.910212
224697	Adamts10	ENSMUSG00000024299	black	-0.843796	-0.628287	0.171725	-0.079911	-0.530421	0.537033	0.209863	0.790183	0.515617	0.416908
234582	Ccdc102a	ENSMUSG00000063605	black	-0.803556	-0.500952	0.430752	0.048425	-0.267585	0.282721	0.0995068	0.881587	0.34938	0.661828
319156	Hist1h4d	ENSMUSG00000061482	black	-0.767593	-0.476896	0.173362	0.545148	0.0859668	-0.113065	-0.482737	0.694344	0.422967	0.454359
18739	Pitpnm1	ENSMUSG00000024851	black	-0.861663	-0.613437	0.326845	0.112528	-0.32068	0.330295	0.0291979	0.914853	0.474177	0.614756
18613	Pecam1	ENSMUSG00000020717	black	-0.645461	-0.219235	0.411092	0.46203	0.257944	-0.275923	-0.395207	0.620561	0.141379	0.545082
330216	Mblac1	ENSMUSG00000049285	black	-0.777553	-0.619042	0.201717	0.413134	-0.0977709	0.092452	-0.319881	0.833997	0.521032	0.517218
239556	Cacna1i	ENSMUSG00000022416	black	-0.876884	-0.453066	0.124834	-0.0603503	-0.43381	0.414097	0.160141	0.601749	0.394052	0.29191
70427	Mier2	ENSMUSG00000042570	black	-0.785658	-0.328624	0.669158	0.333878	0.140318	-0.131573	-0.1874	0.93197	0.163559	0.894719
68709	Cilp2	ENSMUSG00000044006	black	-0.916788	-0.651673	0.293331	0.190362	-0.29853	0.30095	-0.055589	0.93487	0.522053	0.599953
224650	Anks1	ENSMUSG00000024219	black	-0.853209	-0.760536	0.119771	0.166329	-0.420356	0.425272	-0.0397802	0.894172	0.64785	0.498477
100504191	Gm16576	ENSMUSG00000087543	black	-0.583504	-0.325999	0.556329	0.415162	0.212741	-0.199263	-0.282947	0.83564	0.17944	0.87389
54373	Prss16	ENSMUSG00000006179	black	-0.730302	-0.762027	0.0917415	0.719362	0.0489261	-0.0573603	-0.632763	0.908288	0.675991	0.610084
19732	Rgl2	ENSMUSG00000041354	black	-0.826329	-0.370359	0.469337	-0.151684	-0.350468	0.361474	0.297295	0.775463	0.227196	0.568604
70314	Rabep2	ENSMUSG00000030727	black	-0.776946	-0.574089	0.433163	0.554071	0.112898	-0.10789	-0.423577	0.993309	0.431444	0.84169
103236	Csnk1g2	ENSMUSG00000003345	black	-0.77918	-0.663696	0.32317	0.572493	0.0437397	-0.0402042	-0.450862	0.990497	0.53267	0.766943
73833	Fam98c	ENSMUSG00000030590	black	-0.760857	-0.746922	0.217545	0.460636	-0.124026	0.132905	-0.336352	0.97436	0.619053	0.684716
332110	Mapk15	ENSMUSG00000063704	black	-0.412717	-0.427578	0.437717	0.32187	0.0738882	-0.0409672	-0.197958	0.805187	0.271719	0.761226
217119	Xylt2	ENSMUSG00000020868	black	-0.744243	-0.294178	0.451612	-0.308725	-0.426408	0.441782	0.446769	0.667871	0.156493	0.465764
102465647	Mir7068	NA	black	-0.652428	-0.788659	-0.0460955	0.648789	-0.0510232	0.043039	-0.583491	0.807624	0.723442	0.440155
14990	H2-M2	ENSMUSG00000016283	black	-0.415535	-0.324285	0.563501	0.579414	0.382045	-0.359181	-0.467466	0.829045	0.170644	0.886008
22642	Zbtb17	ENSMUSG00000006215	black	-0.775663	-0.448715	0.567094	0.466283	0.152263	-0.144613	-0.326854	0.973917	0.291877	0.889865
216161	Sbno2	ENSMUSG00000035673	black	-0.822386	-0.365467	0.579247	0.0628745	-0.137541	0.1496	0.0898499	0.875936	0.205164	0.747055
67991	Nacc2	ENSMUSG00000026932	black	-0.660438	-0.64046	0.230396	0.801707	0.240429	-0.24605	-0.708109	0.908717	0.541762	0.752579
15531	Ndst1	ENSMUSG00000054008	black	-0.791238	-0.884458	-0.116126	0.177021	-0.540991	0.54289	-0.0746535	0.818424	0.804089	0.318407
217342	Ube2o	ENSMUSG00000020802	black	-0.69954	-0.402241	0.575227	0.606982	0.31132	-0.306505	-0.478067	0.944542	0.254364	0.935029
320429	Trank1	ENSMUSG00000062296	black	-0.557276	-0.707694	0.138128	0.710035	0.118046	-0.11183	-0.614413	0.88183	0.605954	0.696266
16594	Klc2	ENSMUSG00000024862	black	-0.780505	-0.596754	0.398672	0.593768	0.121767	-0.119428	-0.467817	0.991457	0.461	0.828555
21673	Dntt	ENSMUSG00000025014	black	-0.531307	-0.511038	-0.00331622	0.400014	-0.0620994	0.0503113	-0.362973	0.545635	0.469372	0.236045
217140	Scrn2	ENSMUSG00000020877	black	-0.601686	-0.737355	0.134221	0.751718	0.126031	-0.122781	-0.659046	0.91132	0.636238	0.691106
67605	Akt1s1	ENSMUSG00000011096	black	-0.781046	-0.482043	0.536931	0.458604	0.116914	-0.108686	-0.319115	0.980836	0.326261	0.872809
11818	Apoh	ENSMUSG00000000049	black	-0.965765	-0.333376	0.449192	0.0322689	-0.209302	0.194463	0.0924715	0.755733	0.22503	0.545566
69833	Polr2f	ENSMUSG00000033020	black	-0.745303	-0.364844	0.632514	0.503424	0.2559	-0.249822	-0.366865	0.948317	0.207714	0.928979
70948	Wdr20rt	ENSMUSG00000035560	black	-0.433506	-0.535043	0.321102	0.738848	0.317617	-0.302663	-0.646478	0.85031	0.411828	0.782382
102693	Phldb1	ENSMUSG00000048537	black	-0.783467	-0.34456	0.640323	0.243714	0.0487599	-0.0371396	-0.0921017	0.917661	0.178864	0.862993
70028	Dopey2	ENSMUSG00000022946	black	-0.652407	-0.777135	0.0786374	0.629604	-0.0231717	0.0257942	-0.52946	0.901744	0.680256	0.636295
74126	Syvn1	ENSMUSG00000024807	black	-0.81139	-0.877557	-0.00989301	0.484372	-0.255965	0.252439	-0.382231	0.924235	0.788459	0.506446
100628601	Mir5132	NA	black	-0.407422	-0.473821	-0.0339601	0.179183	-0.209079	0.210965	-0.143044	0.453369	0.425877	0.128336
12614	Celsr1	ENSMUSG00000016028	black	-0.711907	-0.524889	0.461989	0.364752	0.00558261	0.0104569	-0.222795	0.948976	0.369349	0.820763
73162	Otud3	ENSMUSG00000041161	black	-0.741338	-0.609186	0.386306	0.591207	0.116079	-0.109855	-0.465964	0.988632	0.470676	0.824336
50788	Fbxl8	ENSMUSG00000033313	black	-0.854385	-0.643767	0.325611	0.211284	-0.25569	0.26504	-0.0713595	0.949517	0.50312	0.655033
17691	Sik1	ENSMUSG00000024042	black	-0.73574	-0.698994	0.273294	0.581784	0.0244315	-0.0181271	-0.461135	0.982538	0.570793	0.756769
243842	Gltscr1	ENSMUSG00000070808	black	-0.777998	-0.413966	0.523121	0.0561605	-0.179361	0.195831	0.0891857	0.868063	0.254208	0.691259
107094	Rrp12	ENSMUSG00000035049	black	-0.743682	-0.473549	0.485557	0.671248	0.288726	-0.291143	-0.554006	0.948456	0.341684	0.872555
230676	Szt2	ENSMUSG00000033253	black	-0.698187	-0.473826	0.534919	0.483268	0.156616	-0.142824	-0.346431	0.965704	0.314718	0.885956
381668	Fbrsl1	ENSMUSG00000043323	black	-0.851982	-0.590973	0.378785	0.172355	-0.241352	0.251787	-0.0301056	0.937799	0.444926	0.666436
20535	Slc4a2	ENSMUSG00000028962	black	-0.819013	-0.711674	0.121677	0.00318427	-0.519989	0.529733	0.123532	0.831177	0.597099	0.423832
232811	Suv420h2	ENSMUSG00000059851	black	-0.791778	-0.709905	0.209717	0.667543	0.0596962	-0.0665214	-0.564432	0.954358	0.605673	0.690939
57752	Tacc2	ENSMUSG00000030852	black	-0.614108	-0.577908	0.354301	0.705851	0.242486	-0.235393	-0.593536	0.934995	0.450226	0.839255
67289	3110021A11Rik	ENSMUSG00000050604	black	-0.727385	-0.391663	0.529434	0.570122	0.268231	-0.269586	-0.457611	0.892621	0.258409	0.818865
105841	Dennd3	ENSMUSG00000036661	black	-0.686184	-0.884908	-0.211105	0.0558872	-0.649892	0.65786	0.0345215	0.72173	0.814488	0.186167
329015	Atg2a	ENSMUSG00000024773	black	-0.784933	-0.420413	0.406061	-0.177321	-0.41141	0.426794	0.319188	0.764519	0.278705	0.51902
104910	Slc25a47	ENSMUSG00000048856	black	-0.551526	-0.682082	0.206894	0.701	0.146618	-0.135909	-0.604535	0.905009	0.566166	0.714756
14809	Grik5	ENSMUSG00000003378	black	-0.746856	-0.360773	0.404111	-0.249435	-0.430206	0.445569	0.389596	0.700268	0.225227	0.487018
66043	Atp5d	ENSMUSG00000003072	black	-0.727591	-0.526402	0.4388	0.683037	0.257276	-0.257391	-0.56668	0.960038	0.395158	0.857482
228545	Vps18	ENSMUSG00000034216	black	-0.86957	-0.615571	0.346624	0.167946	-0.271837	0.280504	-0.0269172	0.937081	0.474179	0.64411
18146	Npdc1	ENSMUSG00000015094	black	-0.839787	-0.861148	0.00216749	0.308375	-0.393288	0.393636	-0.196857	0.905434	0.765166	0.458926
15220	Foxq1	ENSMUSG00000038415	black	-0.646167	-0.408077	0.325728	-0.281465	-0.488431	0.512268	0.411589	0.665931	0.273207	0.407513
245865	Spag4	ENSMUSG00000038180	black	-0.603647	-0.239432	0.67474	0.606242	0.451147	-0.445546	-0.481868	0.864307	0.0913656	0.976002
12305	Ddr1	ENSMUSG00000003534	black	-0.799269	-0.554446	0.29923	-0.0858441	-0.447082	0.461818	0.224025	0.814208	0.419113	0.50173
78891	Scyl1	ENSMUSG00000024941	black	-0.723065	-0.83339	0.0373827	0.657589	-0.0576279	0.0548719	-0.564398	0.926506	0.742909	0.586614
101243624	Gm29811	ENSMUSG00000106230	black	-0.840987	-0.19863	0.232256	0.00693307	-0.194189	0.158292	0.064034	0.450276	0.16521	0.255559
54402	Stk19	ENSMUSG00000061207	black	-0.723947	-0.441371	0.506693	0.642686	0.293485	-0.294354	-0.527985	0.928686	0.307383	0.856799
21894	Tln1	ENSMUSG00000028465	black	-0.850708	-0.497073	0.391573	-0.0302855	-0.350517	0.36058	0.175643	0.845554	0.356534	0.591249
70747	Tspan2	ENSMUSG00000027858	black	-0.148675	-0.449705	-0.0852127	-0.0213517	-0.328058	0.354618	0.0589173	0.348652	0.388156	0.0569224
70381	Tecpr1	ENSMUSG00000066621	black	-0.722803	-0.473785	0.420464	-0.00704221	-0.285909	0.306931	0.152767	0.835751	0.320975	0.634687
319185	Hist1h2bl	ENSMUSG00000094338	black	-0.845532	-0.270889	0.573708	0.467813	0.244555	-0.261321	-0.35042	0.825567	0.155983	0.802465
100302498	Snora21	NA	black	-0.800269	-0.788437	0.0990213	0.623349	-0.0560246	0.0483844	-0.520752	0.940359	0.695675	0.625842
73658	Spns1	ENSMUSG00000030741	black	-0.754858	-0.582015	0.393387	0.652751	0.181973	-0.18165	-0.534877	0.975408	0.451792	0.824978
76905	Lrg1	ENSMUSG00000037095	black	-0.36393	-0.340043	0.179715	-0.0309158	-0.234011	0.253218	0.129535	0.496284	0.249063	0.409122
544817	Arhgap27	ENSMUSG00000034255	black	-0.699483	-0.502266	0.475545	0.659781	0.267997	-0.263816	-0.538839	0.961814	0.362688	0.884227
21652	Phf1	ENSMUSG00000024193	black	-0.673301	-0.546342	0.370245	0.771915	0.30882	-0.311634	-0.668454	0.928252	0.429521	0.830675
68667	Trpm4	ENSMUSG00000038260	black	-0.790137	-0.804671	0.127016	0.412646	-0.228866	0.234879	-0.292726	0.955678	0.688692	0.60253
56632	Sphk2	ENSMUSG00000057342	black	-0.828553	-0.565411	0.452136	0.441127	0.0208833	-0.0152424	-0.302994	0.994669	0.417727	0.816563
675921	Tnk2os	ENSMUSG00000075265	black	-0.582008	-0.187797	0.691879	0.55944	0.45124	-0.445628	-0.434871	0.825388	0.0417957	0.96761
140499	Ube2j2	ENSMUSG00000023286	black	-0.739752	-0.482123	0.492253	0.649145	0.268298	-0.267968	-0.528407	0.958994	0.345118	0.8786
240025	Dact2	ENSMUSG00000048826	black	-0.376705	-0.75416	-0.110366	0.613971	-0.0282224	0.0375803	-0.564142	0.693921	0.688455	0.375035
26558	Homer3	ENSMUSG00000003573	black	-0.713889	-0.275402	0.381696	-0.413839	-0.517397	0.531564	0.542962	0.583789	0.152213	0.355896
434402	Gm5617	ENSMUSG00000042293	black	-0.633966	-0.359971	0.617729	0.499347	0.271428	-0.256776	-0.368756	0.918608	0.198207	0.910053
105463053	Bloodlinc	NA	black	-0.639359	-0.552657	0.260955	0.833165	0.329621	-0.340994	-0.747212	0.853921	0.464353	0.756515
234796	Klhl36	ENSMUSG00000031828	black	-0.612861	-0.734668	0.173279	0.654835	0.0572241	-0.047871	-0.549833	0.931934	0.61937	0.707736
238880	Actbl2	ENSMUSG00000055194	black	-0.319248	-0.447543	0.366087	0.388907	0.113699	-0.0792522	-0.279181	0.763686	0.302411	0.720713
68731	Rbfa	ENSMUSG00000024570	black	-0.781061	-0.570237	0.420353	0.591023	0.140991	-0.139371	-0.467868	0.98189	0.434116	0.821846
53414	Bysl	ENSMUSG00000023988	black	-0.83643	-0.758087	0.190632	0.551203	-0.0776747	0.0747403	-0.43701	0.978237	0.646239	0.66431
243819	Ppp6r1	ENSMUSG00000052296	black	-0.798315	-0.739975	0.229825	0.541476	-0.0566836	0.059259	-0.421721	0.987925	0.617765	0.704351
20850	Stat5a	ENSMUSG00000004043	black	-0.706849	-0.859618	-0.177062	0.0376754	-0.644112	0.651313	0.0585143	0.72725	0.78625	0.214529
269700	Gm15800	ENSMUSG00000042744	black	-0.843323	-0.414692	0.566906	0.22099	-0.0429139	0.0506673	-0.0702222	0.92913	0.257606	0.809484
103140	Gstt3	ENSMUSG00000001665	black	-0.724006	-0.673818	0.0913349	0.744135	0.121015	-0.139189	-0.663551	0.834568	0.607615	0.610707
11512	Adcy6	ENSMUSG00000022994	black	-0.816589	-0.755331	0.190039	0.58525	-0.0445357	0.0416851	-0.471642	0.977564	0.644449	0.683438
217353	Tmc6	ENSMUSG00000025572	black	-0.851971	-0.766362	0.0534056	0.0473131	-0.541237	0.545745	0.0728488	0.835397	0.663632	0.3857
353310	Zfp703	ENSMUSG00000085795	black	-0.73078	-0.219004	0.738897	0.28916	0.197	-0.186532	-0.147199	0.874027	0.0513863	0.889387
230796	Wdtc1	ENSMUSG00000037622	black	-0.853955	-0.794277	0.111244	0.262506	-0.363088	0.366813	-0.138816	0.926579	0.681958	0.528613
224093	Fam43a	ENSMUSG00000046546	black	-0.836982	-0.80595	0.0392078	0.133496	-0.494337	0.499598	-0.0155927	0.866353	0.702013	0.413448
67267	Uqcc2	ENSMUSG00000024208	black	-0.646013	-0.713099	0.14581	0.793015	0.169222	-0.173164	-0.7061	0.905083	0.619914	0.684729
67666	Hapln3	ENSMUSG00000030606	black	-0.693944	-0.471071	0.225317	0.0761464	-0.268398	0.27111	0.0141318	0.674866	0.372776	0.360699
272411	B3gnt6	ENSMUSG00000074004	black	-0.491827	-0.522239	0.298552	0.567565	0.166477	-0.153466	-0.458987	0.820053	0.403743	0.761103
66196	Myo19	ENSMUSG00000020527	black	-0.870904	-0.716835	0.100984	0.604902	-0.0426589	0.0220587	-0.515464	0.879106	0.643542	0.551615
11844	Arf5	ENSMUSG00000020440	black	-0.850421	-0.779943	0.162462	0.339953	-0.275237	0.279285	-0.215283	0.95889	0.660784	0.589799
12561	Cdh4	ENSMUSG00000000305	black	-0.654618	-0.607651	-0.326124	0.0839446	-0.49601	0.466433	-0.0450273	0.385174	0.625965	-0.0284545
100042926	Gm13546	ENSMUSG00000086862	black	-0.71938	-0.594319	-0.236081	-0.0715976	-0.601855	0.579321	0.131925	0.434797	0.58833	0.00685953
268932	Caskin1	ENSMUSG00000033597	black	-0.328557	-0.669206	0.0117	0.505329	-0.0240873	0.0443615	-0.440976	0.696017	0.57888	0.437197
78552	E130201H02Rik	NA	black	-0.781145	-0.487228	0.409258	0.696323	0.272062	-0.284341	-0.592604	0.907194	0.377382	0.793587
71826	1700001F09Rik	ENSMUSG00000095384	black	-0.556625	-0.296957	0.56521	0.495356	0.30288	-0.292167	-0.389589	0.807234	0.155749	0.792668
329559	Zfp335	ENSMUSG00000039834	black	-0.69012	-0.415488	0.568275	0.600697	0.298221	-0.291529	-0.471106	0.949454	0.265526	0.932483
13542	Dvl1	ENSMUSG00000029071	black	-0.784605	-0.666869	0.326949	0.549186	0.0228424	-0.0182107	-0.423794	0.9957	0.533389	0.772829
80515	Chd3os	ENSMUSG00000043419	black	-0.806542	-0.172846	0.593404	-0.181372	-0.221444	0.226126	0.314255	0.681517	0.0348497	0.551648
13544	Dvl3	ENSMUSG00000003233	black	-0.862958	-0.512703	0.403259	0.0091971	-0.325745	0.335791	0.136302	0.872421	0.368828	0.611292
19015	Ppard	ENSMUSG00000002250	black	-0.827598	-0.536794	0.480652	0.437204	0.0426761	-0.0372196	-0.297135	0.990833	0.387267	0.835648
114229	Kiss1r	ENSMUSG00000035773	black	-0.720317	-0.513336	0.420269	0.380363	0.011213	-0.0015735	-0.243884	0.911234	0.373086	0.794015
74362	Spag17	ENSMUSG00000027867	black	-0.533588	-0.649706	0.227771	0.408032	-0.0668641	0.089586	-0.300057	0.860629	0.517631	0.625014
246788	Trpv3	ENSMUSG00000043029	black	-0.692616	-0.627093	0.2682	0.474561	-0.0164134	0.0231863	-0.370053	0.891259	0.50581	0.633106
209176	Ido2	ENSMUSG00000031549	black	-0.821393	-0.492441	-0.148534	-0.089996	-0.551567	0.517758	0.144835	0.413646	0.491962	-0.00972699
13728	Mark2	ENSMUSG00000024969	black	-0.806862	-0.813597	0.0984346	0.577394	-0.109742	0.105956	-0.471901	0.957208	0.713646	0.609407
80880	Kank3	ENSMUSG00000042099	black	-0.712224	-0.836034	0.053404	0.594768	-0.104164	0.106625	-0.492795	0.936019	0.736452	0.60144
216150	Cdc34	ENSMUSG00000020307	black	-0.862701	-0.793457	0.0130721	0.0777776	-0.545599	0.547131	0.0345899	0.830619	0.698259	0.347584
100529074	Snora33	NA	black	-0.557834	-0.626331	0.0609713	0.534766	-0.00266967	0.000424544	-0.447425	0.736539	0.553282	0.557179
213765	Nutm1	ENSMUSG00000041358	black	-0.760964	-0.6402	-0.142818	-0.0420212	-0.584021	0.569883	0.102283	0.541537	0.604019	0.0259636
69195	Tmem121	ENSMUSG00000049036	black	-0.836141	-0.676043	0.239308	0.114553	-0.376133	0.386701	0.0180143	0.899651	0.544864	0.543024
12790	Cnga3	ENSMUSG00000026114	black	-0.590439	-0.438901	-0.00931876	0.0187743	-0.347368	0.337115	0.0593303	0.467991	0.399316	0.24179
94219	Cnnm2	ENSMUSG00000064105	black	-0.58826	-0.81195	0.0307047	0.684559	-0.000274557	0.00597066	-0.598022	0.889764	0.717938	0.589525
13144	Dapk3	ENSMUSG00000034974	black	-0.846089	-0.768893	0.189025	0.403459	-0.207898	0.211015	-0.279349	0.974723	0.648024	0.629992
241296	Lrrc8a	ENSMUSG00000007476	black	-0.87169	-0.639304	0.216458	-0.0103487	-0.471302	0.477729	0.144449	0.843259	0.51837	0.479371
211577	Mrgprf	ENSMUSG00000031070	black	-0.764071	-0.508666	0.125204	0.289169	-0.15689	0.139485	-0.221149	0.659021	0.446657	0.326616
16157	Il11ra1	ENSMUSG00000073889	black	-0.460766	-0.584421	0.216603	0.828116	0.326932	-0.322302	-0.753071	0.824217	0.485815	0.708349
231637	Ssh1	ENSMUSG00000042121	black	-0.833916	-0.507399	0.506276	0.320578	-0.0302062	0.0390542	-0.175919	0.972485	0.35141	0.804582
100302565	Snord68	NA	black	-0.889895	-0.39877	0.555956	0.209779	-0.0548407	0.0561293	-0.0620582	0.910178	0.251306	0.781745
16418	Eif6	ENSMUSG00000027613	black	-0.90676	-0.702958	0.189666	0.116605	-0.417561	0.419912	0.0114993	0.893353	0.585418	0.495978
72775	Fance	NA	black	-0.764096	-0.431593	0.580212	0.488003	0.185995	-0.178769	-0.349602	0.969506	0.275083	0.904119
72727	B3gat3	ENSMUSG00000071649	black	-0.818503	-0.873297	-0.00915837	0.334205	-0.37841	0.379935	-0.225989	0.906771	0.777342	0.454661
20927	Abcc8	ENSMUSG00000040136	black	-0.707912	-0.703319	0.00751892	0.727501	0.0685553	-0.0890434	-0.655544	0.793761	0.651095	0.537205
13871	Ercc2	ENSMUSG00000030400	black	-0.875082	-0.696629	0.226607	0.147433	-0.371744	0.3784	-0.014442	0.916588	0.569569	0.551316
234734	Aars	ENSMUSG00000031960	black	-0.708653	-0.787094	0.0803922	0.722604	0.0378826	-0.0429023	-0.632	0.922207	0.697212	0.628668
50798	Gne	ENSMUSG00000028479	black	-0.798496	-0.54667	0.386154	0.680257	0.214745	-0.223886	-0.568253	0.94583	0.431075	0.809002
22260	Nr1h2	ENSMUSG00000060601	black	-0.722032	-0.449386	0.531987	0.61654	0.27524	-0.271848	-0.488684	0.957325	0.305508	0.914026
22654	Zfp13	ENSMUSG00000062012	black	-0.813246	-0.652658	0.344309	0.37139	-0.115719	0.125002	-0.237229	0.98155	0.51028	0.721719
73744	Man2c1	ENSMUSG00000032295	black	-0.739311	-0.553772	0.400683	0.640493	0.193132	-0.193243	-0.519013	0.956502	0.425766	0.846028
100910	Chpf2	ENSMUSG00000038181	black	-0.863421	-0.58553	0.277141	-0.0513439	-0.454816	0.463538	0.187661	0.834741	0.456752	0.491562
269630	5031425E22Rik	ENSMUSG00000073147	black	-0.656246	-0.488685	0.406884	0.784035	0.365823	-0.370255	-0.684914	0.902204	0.373448	0.835717
338355	Fkbp15	ENSMUSG00000066151	black	-0.729791	-0.748599	0.138426	0.726272	0.0762674	-0.0821859	-0.630168	0.935425	0.653326	0.674845
14635	Galk1	ENSMUSG00000020766	black	-0.729609	-0.618357	0.345339	0.6816	0.17537	-0.174451	-0.566298	0.972793	0.492804	0.814922
112403	Dxo	ENSMUSG00000040482	black	-0.696712	-0.864429	0.00432764	0.580221	-0.144116	0.147157	-0.483525	0.919788	0.76985	0.55328
209225	Zfp710	ENSMUSG00000048897	black	-0.836188	-0.726163	0.253625	0.40857	-0.158248	0.163414	-0.279525	0.98543	0.596491	0.680635
665113	Tnik	ENSMUSG00000027692	black	-0.696251	-0.651402	0.289668	0.582737	0.0645428	-0.0580547	-0.473316	0.942893	0.525457	0.717343
13424	Dync1h1	ENSMUSG00000018707	black	-0.731606	-0.214421	0.719009	0.14137	0.0718309	-0.057816	0.0112406	0.845547	0.0453615	0.859585
195555	Pramef6	ENSMUSG00000078512	black	-0.651904	-0.444136	0.492321	0.412331	0.111144	-0.0972509	-0.275646	0.899507	0.295226	0.850137
56490	Zbtb20	ENSMUSG00000022708	black	-0.875738	-0.72563	0.205	0.475075	-0.124762	0.11915	-0.35417	0.960051	0.616117	0.660303
228536	Bahd1	ENSMUSG00000040007	black	-0.860591	-0.525377	0.400815	0.0418996	-0.306368	0.316445	0.100358	0.88289	0.380964	0.610024
14230	Fkbp10	ENSMUSG00000001555	black	-0.330327	-0.223124	0.604279	0.277656	0.219079	-0.183132	-0.153593	0.734109	0.0566316	0.821539
227325	Dner	ENSMUSG00000036766	black	-0.60301	-0.20046	0.689618	0.548405	0.430349	-0.425101	-0.421899	0.836274	0.0535415	0.965571
13498	Atn1	ENSMUSG00000004263	black	-0.674836	-0.378584	0.609853	0.56227	0.302805	-0.293255	-0.43003	0.942028	0.22191	0.942367
71395	5430419D17Rik	ENSMUSG00000006204	black	-0.758487	-0.308457	-0.00867351	-0.00584177	-0.323742	0.285667	0.0570597	0.357654	0.30886	0.0901841
13199	Ddn	ENSMUSG00000059213	black	-0.822713	-0.663197	0.228678	0.454583	-0.0890658	0.0847244	-0.333791	0.916606	0.555117	0.672803
11828	Aqp3	ENSMUSG00000028435	black	-0.526812	-0.79677	-0.101771	0.069315	-0.526607	0.549293	0.0259282	0.710576	0.703082	0.280056
226178	Wbp1l	ENSMUSG00000047731	black	-0.787526	-0.816174	-0.0809125	0.00329813	-0.633959	0.639279	0.103418	0.766135	0.731107	0.265358
233904	Setd1a	ENSMUSG00000042308	black	-0.630917	-0.247068	0.693066	0.595613	0.438378	-0.432363	-0.470164	0.884736	0.0940834	0.973784
101122	Rpusd3	ENSMUSG00000051169	black	-0.790532	-0.733491	0.238266	0.547768	-0.0438513	0.0469718	-0.428041	0.98819	0.610075	0.711715
104831	Ptpn23	ENSMUSG00000036057	black	-0.76774	-0.586081	0.412354	0.317389	-0.0935286	0.10831	-0.175541	0.965715	0.432915	0.764342
72055	Slc38a10	ENSMUSG00000061306	black	-0.812055	-0.773728	0.18231	0.413566	-0.198051	0.20377	-0.289582	0.971985	0.651351	0.637634
57783	Tnip1	ENSMUSG00000020400	black	-0.782255	-0.776726	0.173083	0.544591	-0.0890101	0.0916538	-0.428607	0.97672	0.660778	0.67074
13875	Erf	ENSMUSG00000040857	black	-0.822947	-0.433178	0.45252	-0.075562	-0.328103	0.341407	0.220717	0.824753	0.284971	0.593397
21960	Tnr	ENSMUSG00000015829	black	-0.753859	-0.209193	0.0776837	-0.247256	-0.43944	0.408963	0.311208	0.310692	0.194031	0.059113
110816	Pwp2	ENSMUSG00000032834	black	-0.733627	-0.576218	0.312667	0.766471	0.259056	-0.269238	-0.668551	0.916386	0.473252	0.773265
23853	Def6	ENSMUSG00000002257	black	-0.18641	-0.578076	0.0317021	0.645121	0.175628	-0.155863	-0.580555	0.638571	0.497808	0.557968
65107	Lrp10	ENSMUSG00000022175	black	-0.86661	-0.715841	0.212945	0.184338	-0.354803	0.361499	-0.0512309	0.927234	0.5897	0.567199
69253	Hspb2	ENSMUSG00000038086	black	-0.75685	-0.817359	0.0410595	0.618035	-0.0861301	0.0804764	-0.519598	0.91782	0.73011	0.590807
23939	Mapk7	ENSMUSG00000001034	black	-0.852948	-0.713204	0.21944	0.189171	-0.344869	0.352931	-0.0555076	0.928966	0.584999	0.576505
66330	1700020L24Rik	ENSMUSG00000035085	black	-0.887946	-0.392503	0.34503	0.403904	0.046701	-0.0726784	-0.302222	0.759558	0.313278	0.611645
208144	Dhx37	ENSMUSG00000029480	black	-0.830895	-0.299746	0.675337	0.235141	0.0689839	-0.062857	-0.0861031	0.906148	0.13761	0.853559
217116	Spata20	ENSMUSG00000020867	black	-0.895806	-0.736588	0.103666	0.139972	-0.441046	0.439279	-0.0264116	0.856093	0.635227	0.412023
330228	Spdye4b	ENSMUSG00000029586	black	-0.876224	-0.754964	0.0794172	0.0630061	-0.518534	0.521334	0.0591542	0.849096	0.65056	0.408477
13169	Dbnl	ENSMUSG00000020476	black	-0.65962	-0.645777	0.238439	0.794059	0.233603	-0.237556	-0.698639	0.91852	0.543293	0.75841
14670	Gnl1	ENSMUSG00000024429	black	-0.785438	-0.484109	0.53579	0.434817	0.094981	-0.0860891	-0.29336	0.980502	0.327292	0.868555
68938	Aspscr1	ENSMUSG00000025142	black	-0.772438	-0.684356	0.292578	0.604611	0.0505729	-0.0483279	-0.485621	0.988852	0.558357	0.762093
68544	2310036O22Rik	ENSMUSG00000041203	black	-0.719186	-0.471228	0.509649	0.637553	0.273923	-0.270811	-0.514797	0.959346	0.329519	0.891099
319996	Casc4	ENSMUSG00000060227	black	-0.869777	-0.522737	0.333164	0.53282	0.0781651	-0.0951955	-0.420741	0.879794	0.424546	0.711812
319965	Cc2d1b	ENSMUSG00000028582	black	-0.670619	-0.483514	0.465652	0.713157	0.325146	-0.323337	-0.597489	0.940339	0.351083	0.892411
118445	Klf16	ENSMUSG00000035397	black	-0.690512	-0.186137	0.726749	0.525162	0.414194	-0.414079	-0.402136	0.852579	0.0381437	0.931984
56401	P3h1	ENSMUSG00000028641	black	-0.671115	-0.686413	0.0388479	-0.128865	-0.611654	0.630235	0.243868	0.715902	0.579832	0.300388
72748	Hdhd3	ENSMUSG00000038422	black	-0.439225	-0.888419	-0.614009	-0.0726773	-0.8317	0.83173	0.0984153	0.373314	0.897522	-0.262659
246198	Mllt6	ENSMUSG00000038437	black	-0.756075	-0.684749	0.262681	0.667616	0.096429	-0.0978516	-0.558657	0.969071	0.568675	0.741573
69202	Ptms	ENSMUSG00000030122	black	-0.849421	-0.619359	0.309445	0.0907006	-0.344986	0.355689	0.0475835	0.901801	0.481236	0.582103
13660	Ehd1	ENSMUSG00000024772	black	-0.848395	-0.651159	0.313279	0.593528	0.0526076	-0.0584812	-0.47486	0.981533	0.532425	0.753762
241263	Gpr158	ENSMUSG00000045967	black	-0.733948	-0.528431	0.447479	0.660417	0.238867	-0.237661	-0.541047	0.967201	0.39374	0.860911
19089	Prkcsh	ENSMUSG00000003402	black	-0.84446	-0.767665	0.165144	0.271471	-0.322756	0.329073	-0.144113	0.94305	0.646196	0.569558
140859	Nek8	ENSMUSG00000017405	black	-0.727232	-0.853207	0.0128085	0.602718	-0.122228	0.121126	-0.504994	0.922953	0.762571	0.570464
225518	Prdm6	ENSMUSG00000069378	black	-0.652053	-0.700188	-0.178888	0.245517	-0.372031	0.359305	-0.200405	0.582248	0.66732	0.103907
24105	Rbck1	ENSMUSG00000027466	black	-0.80767	-0.603935	0.398012	0.531584	0.0612088	-0.0581766	-0.40014	0.995404	0.465782	0.817081
193796	Kdm4b	ENSMUSG00000024201	black	-0.819588	-0.575586	0.439784	0.378865	-0.0382724	0.0471951	-0.2377	0.98797	0.424947	0.794699
319153	Hist1h3i	ENSMUSG00000101972	black	-0.76875	-0.761367	-0.0507339	0.175029	-0.44871	0.445957	-0.0914443	0.745664	0.687249	0.259979
217721	Mfsd7c	ENSMUSG00000034258	black	-0.701144	-0.385017	-0.217514	-0.181616	-0.56379	0.527314	0.215333	0.24211	0.410801	-0.144793
244666	Sprtn	ENSMUSG00000031986	black	-0.869253	-0.45483	0.465547	0.00874395	-0.275692	0.284773	0.136992	0.866977	0.306975	0.634686
14218	Sh3pxd2a	ENSMUSG00000053617	black	-0.914457	-0.5182	0.404142	0.0504998	-0.304082	0.308404	0.0925724	0.886408	0.379443	0.613242
319184	Hist1h2bk	ENSMUSG00000062727	black	-0.76365	-0.476779	0.260649	0.378704	-0.0243982	0.0119512	-0.271205	0.760769	0.390702	0.613053
234374	Ddx49	ENSMUSG00000057788	black	-0.670577	-0.53583	0.363578	0.782613	0.322176	-0.326845	-0.683972	0.913091	0.423333	0.8128
407790	Ndufa4l2	ENSMUSG00000040280	black	-0.159897	-0.396582	0.145395	0.0836174	-0.14485	0.181265	-0.0154176	0.492781	0.291212	0.326986
56844	Tssc4	ENSMUSG00000045752	black	-0.706174	-0.327163	0.663526	0.490233	0.283018	-0.273971	-0.351953	0.933488	0.165745	0.949601
69299	Asb9	ENSMUSG00000031384	black	-0.474443	-0.727685	0.0988046	0.414037	-0.133861	0.158265	-0.314141	0.828525	0.609097	0.554936
69116	Ubr4	ENSMUSG00000066036	black	-0.742864	-0.378989	0.598907	0.312145	0.0806742	-0.0682563	-0.163972	0.920792	0.217454	0.874253
319899	Dock6	ENSMUSG00000032198	black	-0.806256	-0.358654	0.634739	0.287854	0.0712145	-0.0624954	-0.137917	0.932348	0.195753	0.871642
68177	Ebpl	ENSMUSG00000021928	black	-0.248149	-0.480259	0.1869	0.283596	-0.0319111	0.0645763	-0.205058	0.630197	0.364285	0.470194
75736	Bcl2l12	ENSMUSG00000003190	black	-0.912493	-0.524165	0.418081	0.119203	-0.246354	0.24992	0.0263228	0.910788	0.384032	0.665818
237781	Mief2	ENSMUSG00000018599	black	-0.94557	-0.671838	0.211137	0.115541	-0.401395	0.398921	0.0116756	0.885338	0.558332	0.495388
170759	Atp13a1	ENSMUSG00000031862	black	-0.697633	-0.668077	0.243892	0.746686	0.176392	-0.179111	-0.644201	0.942908	0.560039	0.759943
71984	Sars2	ENSMUSG00000070699	black	-0.745104	-0.55195	0.433079	0.638247	0.200797	-0.198565	-0.516676	0.976688	0.415872	0.85104
55950	Bri3	ENSMUSG00000047843	black	-0.678335	-0.277071	0.691643	0.327816	0.191249	-0.175722	-0.188252	0.88824	0.107488	0.885528
13367	Diap1	ENSMUSG00000024456	black	-0.672397	-0.769411	0.080877	0.759122	0.0849552	-0.0899445	-0.671068	0.90737	0.682133	0.644491
68449	Tbc1d10b	ENSMUSG00000042492	black	-0.812031	-0.252738	0.558515	-0.188792	-0.284655	0.294281	0.330647	0.72944	0.107295	0.570861
319939	Tns3	ENSMUSG00000020422	black	-0.811612	-0.510147	0.452983	0.626338	0.208587	-0.214541	-0.506494	0.959794	0.382533	0.837869
107934	Celsr3	ENSMUSG00000023473	black	-0.674272	-0.568947	0.219746	0.307413	-0.131632	0.136179	-0.189581	0.797729	0.462953	0.614123
381921	Taok2	ENSMUSG00000059981	black	-0.877758	-0.644291	0.265979	0.0734512	-0.391558	0.399028	0.063897	0.893558	0.514028	0.550329
54721	Tyk2	ENSMUSG00000032175	black	-0.795393	-0.850073	0.0486068	0.513234	-0.196159	0.195324	-0.406397	0.94563	0.751345	0.565735
74451	Pgs1	ENSMUSG00000017715	black	-0.749887	-0.407931	0.596768	0.509945	0.225152	-0.218475	-0.374156	0.960697	0.251972	0.912628
14239	Foxs1	ENSMUSG00000074676	black	-0.42255	0.3073	0.265115	-0.446639	-0.191432	0.16261	0.465089	-0.077777	-0.302121	-0.101901
22032	Traf4	ENSMUSG00000017386	black	-0.867961	-0.794113	0.0917787	0.213232	-0.411954	0.414623	-0.0906201	0.907976	0.685546	0.489977
216871	Gltpd2	ENSMUSG00000046811	black	-0.777558	-0.131195	0.700841	0.446083	0.356825	-0.369576	-0.328646	0.785628	0.00488087	0.852338
72654	Ccdc12	ENSMUSG00000019659	black	-0.91738	-0.362006	0.583461	0.262514	0.0127309	-0.0173896	-0.123157	0.902177	0.21999	0.776162
59031	Chst12	ENSMUSG00000036599	black	-0.735592	-0.420912	0.568699	0.568951	0.260661	-0.256207	-0.440669	0.953807	0.271681	0.900563
108995	Tbc1d10c	ENSMUSG00000040247	black	-0.905885	-0.694449	0.266715	0.409787	-0.148053	0.144685	-0.285795	0.97201	0.57383	0.65377
79566	Sh3bp5l	ENSMUSG00000013646	black	-0.890566	-0.530149	0.468577	0.415225	0.0131761	-0.0143536	-0.27937	0.978184	0.389295	0.791492
320189	9430076C15Rik	NA	black	-0.154977	0.521055	0.346022	-0.514394	-0.0516085	0.0351284	0.514557	-0.247417	-0.518471	-0.138001
243961	Shank1	ENSMUSG00000038738	black	-0.743354	-0.75053	0.207253	0.449772	-0.134872	0.145245	-0.326066	0.966941	0.622603	0.675546
83771	Tas1r3	ENSMUSG00000029072	black	-0.46144	-0.680833	0.167214	0.646718	0.107476	-0.0900669	-0.549496	0.8622	0.565458	0.694228
626359	Wdr93	ENSMUSG00000039099	black	-0.798386	-0.597757	0.17255	-0.023406	-0.457863	0.463406	0.133397	0.754774	0.490256	0.357562
244219	Zfp668	ENSMUSG00000049728	black	-0.73589	-0.324812	0.610524	0.0862003	-0.0698873	0.0875833	0.0587746	0.852216	0.158598	0.746368
13590	Lefty1	ENSMUSG00000038793	black	-0.106573	-0.417174	0.240008	0.473873	0.20299	-0.16697	-0.393397	0.625133	0.299077	0.628711
224836	Usp49	ENSMUSG00000090115	black	-0.923794	-0.801432	0.0780514	0.303657	-0.355973	0.349424	-0.18902	0.916809	0.704515	0.486608
83398	Ndst3	ENSMUSG00000027977	black	-0.48793	-0.419001	0.26426	0.316237	0.00879534	0.00120583	-0.240982	0.657639	0.316986	0.463453
671535	Parp10	ENSMUSG00000063268	black	-0.864111	-0.593033	0.415694	0.364594	-0.0753746	0.0804592	-0.22553	0.98761	0.44808	0.761408
19305	Pex5	ENSMUSG00000005069	black	-0.718867	-0.879773	-0.0278623	0.585763	-0.16196	0.161464	-0.493617	0.910974	0.792702	0.520367
69408	Dnajc17	ENSMUSG00000034278	black	-0.758585	-0.389747	0.530468	0.565879	0.260399	-0.264557	-0.452649	0.894878	0.259023	0.816292
57247	Zfp276	ENSMUSG00000001065	black	-0.834898	-0.371661	0.618595	0.237566	0.0122448	-0.00420383	-0.0869398	0.929242	0.209983	0.837543
13034	Ctse	ENSMUSG00000004552	blue	-0.359131	-0.739955	-0.662946	-0.319952	-0.950175	0.947678	0.329568	0.168977	0.773576	-0.451992
16790	Anpep	ENSMUSG00000039062	blue	-0.380489	-0.808077	-0.686647	-0.20834	-0.908155	0.904146	0.218647	0.225959	0.841458	-0.407554
11459	Acta1	ENSMUSG00000031972	blue	-0.387747	-0.572006	-0.505233	-0.536405	-0.990935	0.991241	0.559429	0.120062	0.589624	-0.443365
329581	Birc7	ENSMUSG00000038840	blue	-0.318134	-0.651184	-0.623324	-0.441392	-0.980129	0.980616	0.450969	0.102812	0.682986	-0.488543
17898	Myl7	ENSMUSG00000020469	blue	-0.273159	-0.366326	-0.436711	-0.715135	-0.979014	0.981797	0.728622	-0.043803	0.38988	-0.521773
16687	Krt6a	ENSMUSG00000058354	blue	-0.413919	-0.849136	-0.681613	-0.132578	-0.873914	0.868524	0.144266	0.276869	0.879327	-0.370319
78382	Lce6a	ENSMUSG00000086848	blue	-0.256665	-0.758394	-0.696134	-0.270321	-0.910782	0.914607	0.275052	0.154742	0.791117	-0.444962
57349	Ppbp	ENSMUSG00000029372	blue	-0.270248	-0.56659	-0.589137	-0.537098	-0.991601	0.994608	0.545335	0.0381981	0.597969	-0.518444
233549	Mogat2	ENSMUSG00000052396	blue	-0.18486	-0.336569	-0.463346	-0.740246	-0.974276	0.980669	0.747169	-0.102348	0.364836	-0.556213
239463	Fam83a	ENSMUSG00000051225	blue	-0.411813	-0.837503	-0.699753	-0.142698	-0.880567	0.872932	0.150682	0.251393	0.874313	-0.396037
16149	Cd74	ENSMUSG00000024610	blue	-0.296427	-0.667517	-0.675127	-0.407547	-0.972923	0.971075	0.409469	0.0789365	0.709771	-0.519486
18158	Nppb	ENSMUSG00000029019	blue	-0.156624	-0.276531	-0.459171	-0.77635	-0.963174	0.967714	0.779288	-0.158808	0.31214	-0.580235
18772	Pkp1	ENSMUSG00000026413	blue	-0.214396	-0.186282	-0.312487	-0.835478	-0.927424	0.932849	0.851992	-0.128266	0.203306	-0.505109
12740	Cldn4	ENSMUSG00000047501	blue	-0.18413	-0.190189	-0.332761	-0.835374	-0.930008	0.936794	0.84869	-0.143697	0.20928	-0.521905
20308	Ccl9	ENSMUSG00000019122	blue	-0.351338	-0.714182	-0.654122	-0.35535	-0.960525	0.958266	0.365814	0.148998	0.748364	-0.459347
20753	Sprr1a	ENSMUSG00000050359	blue	-0.361831	-0.874405	-0.689759	-0.065046	-0.825518	0.824035	0.0788466	0.296942	0.900799	-0.320933
26365	Ceacam1	ENSMUSG00000074272	blue	-0.275682	-0.718154	-0.686381	-0.339091	-0.945021	0.946565	0.3434	0.121147	0.754669	-0.478262
20743	Sptbn2	ENSMUSG00000067889	blue	-0.36269	-0.591022	-0.545216	-0.517001	-0.993052	0.99325	0.535845	0.106329	0.6143	-0.462069
59290	Gpa33	ENSMUSG00000000544	blue	-0.328105	-0.80098	-0.739874	-0.185086	-0.891053	0.885419	0.181677	0.173385	0.846939	-0.467005
13079	Cyp21a1	ENSMUSG00000024365	blue	-0.274479	-0.482483	-0.494854	-0.626021	-0.989566	0.995482	0.643271	0.026826	0.501972	-0.487021
386463	Cdsn	ENSMUSG00000039518	blue	-0.128192	-0.343317	-0.505301	-0.728073	-0.97008	0.978095	0.729639	-0.132349	0.377347	-0.578423
60361	Ms4a4b	ENSMUSG00000056290	blue	-0.280809	-0.713996	-0.722538	-0.328857	-0.945845	0.942821	0.326261	0.0910794	0.76208	-0.515262
237858	Tusc5	ENSMUSG00000046275	blue	-0.137706	-0.141491	-0.293072	-0.861849	-0.903621	0.914221	0.876852	-0.164278	0.154957	-0.503937
75761	Apol7a	ENSMUSG00000010601	blue	-0.290372	-0.66427	-0.697134	-0.399726	-0.970009	0.966079	0.397591	0.0594196	0.713042	-0.538899
243753	2010107G12Rik	ENSMUSG00000029847	blue	-0.311217	-0.608582	-0.596688	-0.493059	-0.989145	0.990311	0.503683	0.0789613	0.638898	-0.49728
76509	Plet1	ENSMUSG00000032068	blue	-0.364706	-0.818955	-0.699474	-0.185072	-0.896101	0.892581	0.19348	0.22647	0.853403	-0.406813
107747	Aldh1l1	ENSMUSG00000030088	blue	-0.177442	-0.252365	-0.393959	-0.799088	-0.952612	0.95952	0.80932	-0.131403	0.276091	-0.540763
11475	Acta2	ENSMUSG00000035783	blue	-0.270645	-0.265172	-0.342601	-0.786724	-0.951719	0.955525	0.806986	-0.06917	0.280898	-0.488062
20344	Selp	ENSMUSG00000026580	blue	-0.189012	-0.197783	-0.317185	-0.831471	-0.927431	0.9358	0.848456	-0.123739	0.211712	-0.499926
71753	Tmprss6	ENSMUSG00000016942	blue	-0.161821	-0.503544	-0.660662	-0.569615	-0.983464	0.984716	0.560189	-0.0876385	0.556665	-0.61373
78249	Adgrf4	ENSMUSG00000023918	blue	-0.35307	-0.54606	-0.531208	-0.559751	-0.996613	0.996006	0.575967	0.0705994	0.571976	-0.486484
224065	Uts2b	ENSMUSG00000056423	blue	-0.417082	-0.723433	-0.585052	-0.349815	-0.952953	0.951645	0.370053	0.216116	0.742869	-0.403657
23959	Nt5e	ENSMUSG00000032420	blue	-0.200262	-0.210662	-0.338594	-0.823495	-0.936646	0.943081	0.838164	-0.126738	0.228972	-0.515779
235973	A630095E13Rik	ENSMUSG00000070313	blue	-0.126193	-0.310189	-0.470101	-0.750165	-0.958505	0.967292	0.755368	-0.136748	0.340476	-0.558275
12182	Bst1	ENSMUSG00000029082	blue	-0.354311	-0.822136	-0.764131	-0.121702	-0.862926	0.852342	0.114852	0.183164	0.875764	-0.46232
19143	St14	ENSMUSG00000031995	blue	-0.250895	-0.241057	-0.326776	-0.799865	-0.940423	0.9455	0.818558	-0.083206	0.255248	-0.492836
12332	Capg	ENSMUSG00000056737	blue	-0.349434	-0.402281	-0.363013	-0.690534	-0.971553	0.976689	0.722256	0.0574724	0.406226	-0.417553
17067	Ly6c1	ENSMUSG00000079018	blue	-0.103362	-0.386015	-0.553931	-0.67979	-0.964558	0.972959	0.678287	-0.127959	0.424602	-0.581703
13449	Dok2	ENSMUSG00000022102	blue	-0.420472	-0.738091	-0.572596	-0.337713	-0.948308	0.948835	0.362343	0.241179	0.75204	-0.375159
225845	Pla2g16	ENSMUSG00000060675	blue	-0.0744735	-0.234245	-0.494005	-0.796723	-0.950941	0.956336	0.786253	-0.23642	0.280104	-0.64752
18171	Nr1i2	ENSMUSG00000022809	blue	-0.371157	-0.703518	-0.686558	-0.333149	-0.949393	0.940437	0.332186	0.116013	0.751435	-0.51327
14999	H2-DMb1	ENSMUSG00000079547	blue	-0.288177	-0.59999	-0.645038	-0.48243	-0.985507	0.98309	0.48545	0.0339517	0.643796	-0.535096
69134	Fam25c	ENSMUSG00000043681	blue	-0.422674	-0.764935	-0.608357	-0.296181	-0.940442	0.938667	0.316985	0.242489	0.785226	-0.384426
93672	Il24	ENSMUSG00000026420	blue	-0.288526	-0.496857	-0.558926	-0.595837	-0.994495	0.993672	0.600526	-0.00690313	0.533229	-0.552557
13039	Ctsl	ENSMUSG00000021477	blue	-0.15594	-0.254917	-0.440698	-0.793185	-0.95909	0.963806	0.79498	-0.167299	0.289134	-0.58759
76505	1500009C09Rik	ENSMUSG00000068099	blue	-0.368072	-0.530182	-0.539405	-0.564385	-0.996517	0.992327	0.577628	0.0511632	0.56268	-0.505102
140475	Bsnd	ENSMUSG00000025418	blue	-0.48771	-0.802612	-0.576171	-0.238406	-0.91686	0.913601	0.267035	0.31384	0.814863	-0.322466
26434	Prnd	ENSMUSG00000027338	blue	-0.485527	-0.657512	-0.538138	-0.414511	-0.967211	0.959581	0.43736	0.193702	0.680602	-0.413964
12831	Col5a1	ENSMUSG00000026837	blue	-0.297945	-0.28004	-0.271876	-0.773915	-0.933777	0.942467	0.807278	0.00290834	0.276625	-0.406323
96875	Prg4	ENSMUSG00000006014	blue	-0.29449	-0.758563	-0.721272	-0.234358	-0.895686	0.892408	0.228143	0.139332	0.80298	-0.492079
16774	Lama3	ENSMUSG00000024421	blue	-0.393029	-0.772283	-0.637935	-0.280279	-0.934843	0.933252	0.296281	0.224741	0.797321	-0.403341
12828	Col4a3	ENSMUSG00000079465	blue	-0.472183	-0.528802	-0.29675	-0.560896	-0.940198	0.947974	0.614541	0.248493	0.505444	-0.261905
216505	Pik3ip1	ENSMUSG00000034614	blue	-0.0838101	-0.118145	-0.339498	-0.873067	-0.903306	0.912699	0.877564	-0.228015	0.143886	-0.561155
117167	Steap4	ENSMUSG00000012428	blue	-0.328879	-0.650115	-0.612087	-0.445331	-0.981406	0.981953	0.457855	0.111947	0.679844	-0.474648
13088	Cyp2b10	ENSMUSG00000030483	blue	-0.490955	-0.849599	-0.684138	-0.0769306	-0.843233	0.828341	0.086294	0.289047	0.889863	-0.363271
319504	Nrcam	ENSMUSG00000020598	blue	-0.400519	-0.805627	-0.605837	-0.228384	-0.903025	0.904969	0.254903	0.287713	0.818504	-0.321531
70638	Fam189a1	ENSMUSG00000030518	blue	-0.369283	-0.638961	-0.609407	-0.445179	-0.981556	0.977499	0.454314	0.106443	0.673673	-0.495267
68891	Cd177	ENSMUSG00000052212	blue	-0.359018	-0.819068	-0.714738	-0.175864	-0.892056	0.887339	0.180196	0.214327	0.857579	-0.424965
76438	Rftn1	ENSMUSG00000039316	blue	-0.246454	-0.478641	-0.554471	-0.6178	-0.993092	0.995514	0.622079	-0.026234	0.512975	-0.556335
100504464	E230016K23Rik	ENSMUSG00000051832	blue	-0.28716	-0.583429	-0.614109	-0.511679	-0.990787	0.990703	0.51872	0.0396833	0.620777	-0.521123
108153	Adamts7	ENSMUSG00000032363	blue	-0.157318	-0.120102	-0.243421	-0.870271	-0.887215	0.898583	0.891556	-0.143816	0.125992	-0.465149
67800	Dgat2	ENSMUSG00000030747	blue	-0.422191	-0.766816	-0.620631	-0.290956	-0.940754	0.9379	0.310063	0.235407	0.790251	-0.392988
26427	Creb3l1	ENSMUSG00000027230	blue	-0.407966	-0.833221	-0.710007	-0.139489	-0.877779	0.868982	0.146462	0.240487	0.873579	-0.400078
67432	Hoga1	ENSMUSG00000025176	blue	-0.126728	-0.164868	-0.346467	-0.849949	-0.920993	0.929757	0.858649	-0.184266	0.187417	-0.543268
22240	Dpysl3	ENSMUSG00000024501	blue	-0.236756	-0.599521	-0.682151	-0.477466	-0.982676	0.981408	0.472532	-0.000924305	0.6493	-0.573155
12562	Cdh5	ENSMUSG00000031871	blue	-0.267094	-0.176894	-0.277746	-0.830305	-0.917207	0.919744	0.8503	-0.104618	0.191271	-0.483313
69097	Trim15	ENSMUSG00000050747	blue	-0.403583	-0.720422	-0.627271	-0.350197	-0.961538	0.957358	0.364511	0.180395	0.750706	-0.440158
217122	Gm11545	NA	blue	-0.326565	-0.748302	-0.634091	-0.293938	-0.919007	0.921941	0.30533	0.196002	0.771018	-0.419717
16181	Il1rn	ENSMUSG00000026981	blue	-0.237066	-0.71942	-0.788241	-0.281436	-0.921275	0.915032	0.264207	0.0438765	0.782821	-0.57217
269994	Gsg1l	ENSMUSG00000046182	blue	-0.349017	-0.66339	-0.634713	-0.420555	-0.979008	0.976072	0.428705	0.110134	0.69937	-0.493448
214639	4930486L24Rik	ENSMUSG00000050345	blue	-0.315495	-0.305616	-0.374655	-0.747319	-0.960177	0.95963	0.764318	-0.0498679	0.327212	-0.503714
19124	Procr	ENSMUSG00000027611	blue	-0.203862	-0.332998	-0.452824	-0.741558	-0.973702	0.978987	0.749087	-0.0961488	0.360703	-0.553828
242122	Vtcn1	ENSMUSG00000051076	blue	-0.111656	-0.326997	-0.46552	-0.729904	-0.947396	0.95885	0.738075	-0.116872	0.352392	-0.531974
21452	Tcn2	ENSMUSG00000020432	blue	-0.0829656	-0.373575	-0.610098	-0.683485	-0.973359	0.977459	0.669329	-0.186294	0.427908	-0.654732
16470	Ush1g	ENSMUSG00000045288	blue	-0.0483032	-0.306204	-0.530808	-0.74259	-0.953632	0.963423	0.733679	-0.19661	0.347417	-0.626825
12834	Col6a2	ENSMUSG00000020241	blue	-0.230329	-0.363381	-0.350435	-0.701649	-0.932733	0.946273	0.734256	0.0210417	0.361715	-0.391859
20765	Sprr2k	ENSMUSG00000054215	blue	-0.32894	-0.741197	-0.680107	-0.310312	-0.942446	0.940897	0.318268	0.155717	0.777187	-0.454436
11833	Aqp8	ENSMUSG00000030762	blue	-0.488456	-0.857254	-0.665457	-0.0880419	-0.850803	0.83908	0.100846	0.308246	0.890039	-0.34913
13132	Dab2	ENSMUSG00000022150	blue	-0.418307	-0.789804	-0.670592	-0.234812	-0.921724	0.914868	0.245587	0.222401	0.824466	-0.418607
70835	Prss22	ENSMUSG00000045027	blue	-0.221449	-0.143529	-0.210115	-0.852758	-0.888167	0.898392	0.880905	-0.0892886	0.141814	-0.427349
229927	Clca3b	ENSMUSG00000037033	blue	-0.288199	-0.683734	-0.632754	-0.393273	-0.956376	0.960177	0.405879	0.128362	0.711322	-0.45005
223650	Eppk1	NA	blue	-0.403549	-0.6653	-0.536176	-0.426595	-0.965918	0.967227	0.455924	0.195851	0.678803	-0.376368
20203	S100b	ENSMUSG00000033208	blue	-0.413593	-0.775283	-0.687929	-0.237434	-0.919808	0.910398	0.245312	0.196356	0.817187	-0.434892
227671	Gbgt1	ENSMUSG00000026829	blue	-0.42784	-0.874699	-0.612605	-0.0986058	-0.842667	0.843448	0.127171	0.360491	0.88406	-0.257789
21942	Tnfrsf9	ENSMUSG00000028965	blue	-0.416803	-0.746827	-0.609724	-0.322429	-0.951019	0.948826	0.342421	0.222289	0.769428	-0.399052
16010	Igfbp4	ENSMUSG00000017493	blue	-0.217658	-0.407491	-0.505573	-0.68515	-0.98803	0.992765	0.693633	-0.060795	0.43781	-0.54437
246177	Myo1g	ENSMUSG00000020437	blue	-0.270352	-0.209198	-0.240441	-0.817522	-0.914724	0.923137	0.849589	-0.0434809	0.207735	-0.413288
75471	1700009N14Rik	ENSMUSG00000028287	blue	-0.343983	-0.555933	-0.603877	-0.510432	-0.981477	0.974243	0.510665	0.0253007	0.601079	-0.556565
16426	Itih3	ENSMUSG00000006522	blue	-0.437088	-0.840591	-0.690666	-0.126147	-0.870635	0.861125	0.137516	0.266933	0.877384	-0.371852
384071	Slc25a34	ENSMUSG00000040740	blue	-0.376751	-0.785645	-0.654811	-0.257027	-0.925327	0.924159	0.271398	0.224745	0.812282	-0.402415
12493	Cd37	ENSMUSG00000030798	blue	-0.257163	-0.371839	-0.395247	-0.716915	-0.968397	0.976983	0.74108	-0.00656702	0.381742	-0.458219
15486	Hsd17b2	ENSMUSG00000031844	blue	-0.396738	-0.756367	-0.615608	-0.30601	-0.941011	0.940474	0.324258	0.22506	0.777696	-0.399079
94346	Tmem40	ENSMUSG00000059900	blue	-0.295237	-0.689966	-0.655657	-0.36675	-0.946143	0.9468	0.376636	0.120651	0.724441	-0.4561
111368	Prn	ENSMUSG00000098754	blue	-0.318749	-0.464705	-0.53336	-0.623455	-0.996815	0.993262	0.631146	-0.0146963	0.502127	-0.545481
50765	Tfr2	ENSMUSG00000029716	blue	-0.335792	-0.655141	-0.623232	-0.436294	-0.981415	0.980493	0.44655	0.109027	0.687845	-0.48552
12353	Car6	ENSMUSG00000028972	blue	-0.355166	-0.789082	-0.687374	-0.212525	-0.896311	0.892799	0.216099	0.202244	0.824229	-0.4375
12268	C4b	ENSMUSG00000073418	blue	-0.190897	-0.422715	-0.487916	-0.661867	-0.967388	0.97678	0.676567	-0.0322369	0.444148	-0.494966
12829	Col4a4	ENSMUSG00000067158	blue	-0.478247	-0.527668	-0.275413	-0.558544	-0.932404	0.941318	0.616191	0.265277	0.499483	-0.236408
257871	Olfr1372-ps1	NA	blue	-0.201894	-0.147462	-0.286402	-0.853535	-0.91002	0.915602	0.871574	-0.145302	0.163743	-0.492789
233744	Spon1	ENSMUSG00000038156	blue	-0.407457	-0.746399	-0.672797	-0.291241	-0.942007	0.933695	0.299477	0.175448	0.786922	-0.453392
19215	Ptgds	ENSMUSG00000015090	blue	-0.351515	-0.859159	-0.669602	-0.106548	-0.843128	0.844495	0.123334	0.293418	0.880261	-0.320099
12514	Cd68	ENSMUSG00000018774	blue	-0.146275	-0.365522	-0.539231	-0.710037	-0.981323	0.986231	0.706892	-0.135634	0.4064	-0.60634
77446	Heg1	ENSMUSG00000075254	blue	-0.196717	-0.283399	-0.390178	-0.779523	-0.956692	0.964602	0.794714	-0.0957249	0.302229	-0.512367
99709	Clca4b	ENSMUSG00000074195	blue	-0.361471	-0.796875	-0.696408	-0.216969	-0.908223	0.904249	0.225726	0.206288	0.83322	-0.417307
81840	Sorcs2	ENSMUSG00000029093	blue	-0.307286	-0.686233	-0.661899	-0.390016	-0.967277	0.966855	0.396528	0.109414	0.722845	-0.488681
19126	Prom1	ENSMUSG00000029086	blue	-0.51249	-0.78298	-0.607593	-0.217116	-0.90194	0.890705	0.23465	0.274834	0.810999	-0.373946
24110	Usp18	ENSMUSG00000030107	blue	-0.364456	-0.810282	-0.693212	-0.198547	-0.900328	0.897022	0.208584	0.222876	0.844169	-0.402908
224674	Slc37a1	ENSMUSG00000024036	blue	-0.337916	-0.701246	-0.63981	-0.375031	-0.962621	0.96232	0.387635	0.145428	0.732157	-0.451935
231583	Slc26a1	ENSMUSG00000046959	blue	-0.417218	-0.870497	-0.709497	-0.0695459	-0.843046	0.83451	0.0777595	0.28202	0.907361	-0.363429
192187	Stab1	ENSMUSG00000042286	blue	-0.252479	-0.107756	-0.179096	-0.861725	-0.871597	0.87841	0.889644	-0.0961758	0.107404	-0.425012
242297	Fam110b	ENSMUSG00000049119	blue	-0.501537	-0.71	-0.573596	-0.342669	-0.951495	0.941747	0.3656	0.224116	0.736759	-0.393156
26904	Sh2d1b1	ENSMUSG00000102418	blue	-0.188022	-0.135106	-0.280499	-0.85163	-0.897112	0.903188	0.864118	-0.156477	0.151242	-0.51491
23966	Tenm4	ENSMUSG00000048078	blue	-0.192396	-0.322151	-0.376304	-0.745097	-0.945607	0.957784	0.767961	-0.0457497	0.330586	-0.457825
26887	Chst4	ENSMUSG00000035930	blue	-0.0560402	-0.247778	-0.444886	-0.779692	-0.926688	0.938858	0.782566	-0.183604	0.27708	-0.559477
69698	Slc52a3	ENSMUSG00000027463	blue	-0.476601	-0.854084	-0.623782	-0.142968	-0.879729	0.874706	0.166789	0.332343	0.872442	-0.312129
15377	Foxa3	ENSMUSG00000040891	blue	-0.364052	-0.790863	-0.6496	-0.245978	-0.915338	0.915912	0.260377	0.23257	0.814503	-0.39432
12489	Cd33	ENSMUSG00000004609	blue	0.35679	0.756844	0.3168	-0.870524	-0.124351	0.141878	0.861259	-0.563533	-0.758321	-0.269588
20732	Spint1	ENSMUSG00000027315	blue	-0.600806	-0.788685	-0.48042	-0.241283	-0.903726	0.897355	0.284833	0.386917	0.787556	-0.241961
13496	Arid3a	ENSMUSG00000019564	blue	-0.471851	-0.491897	-0.330081	-0.601298	-0.962147	0.964738	0.647008	0.1858	0.483108	-0.324563
73458	Aldh3b3	ENSMUSG00000037263	blue	-0.289566	-0.755452	-0.780192	-0.226034	-0.90355	0.89474	0.21158	0.0929549	0.816432	-0.540193
94249	Slc24a3	ENSMUSG00000063873	blue	-0.299452	-0.790804	-0.782416	-0.171769	-0.881555	0.873123	0.159564	0.129857	0.84866	-0.507255
19703	Renbp	ENSMUSG00000031387	blue	-0.3191	-0.83297	-0.699678	-0.153266	-0.869581	0.870402	0.161728	0.237232	0.862393	-0.385083
16447	Ivl	ENSMUSG00000049128	blue	-0.460059	-0.693576	-0.526211	-0.399109	-0.96695	0.96584	0.4299	0.235774	0.704561	-0.365355
20692	Sparc	ENSMUSG00000018593	blue	-0.356687	-0.671468	-0.616632	-0.418424	-0.977935	0.976666	0.431362	0.132957	0.701663	-0.466674
11468	Actg2	ENSMUSG00000059430	blue	-0.270005	-0.573748	-0.596672	-0.526454	-0.989098	0.991743	0.535757	0.0411573	0.606234	-0.50985
20410	Sorbs3	ENSMUSG00000022091	blue	-0.0141802	-0.14273	-0.420116	-0.85173	-0.910853	0.921092	0.844687	-0.273302	0.180183	-0.619374
67017	Fam210b	ENSMUSG00000027495	blue	-0.162065	-0.279085	-0.432967	-0.779927	-0.960838	0.967651	0.787204	-0.136417	0.307373	-0.555976
71887	Ppm1j	ENSMUSG00000002228	blue	-0.193601	-0.396039	-0.548665	-0.685989	-0.990498	0.992426	0.684235	-0.108073	0.438242	-0.600451
14600	Ghr	ENSMUSG00000055737	blue	-0.0870583	-0.0948438	-0.328589	-0.884504	-0.896751	0.904866	0.887829	-0.241776	0.122247	-0.567377
232146	Eva1a	ENSMUSG00000035104	blue	-0.387089	-0.488503	-0.375392	-0.617819	-0.971622	0.978227	0.656497	0.137602	0.48459	-0.365928
69439	Mroh4	ENSMUSG00000022603	blue	-0.330629	-0.489405	-0.572702	-0.585037	-0.993129	0.985965	0.588286	-0.0173246	0.535231	-0.561343
72792	2810459M11Rik	ENSMUSG00000026227	blue	-0.359152	-0.57524	-0.584207	-0.510825	-0.989789	0.984894	0.522353	0.0632336	0.612405	-0.500475
11717	Ampd3	ENSMUSG00000005686	blue	-0.345333	-0.519377	-0.43018	-0.592289	-0.976797	0.98449	0.625136	0.121741	0.521498	-0.392549
245827	Fat2	ENSMUSG00000055333	blue	-0.472326	-0.759369	-0.559566	-0.308948	-0.942472	0.940454	0.338474	0.279467	0.771246	-0.34302
21819	Tg	ENSMUSG00000053469	blue	-0.132077	-0.218613	-0.412541	-0.81743	-0.945535	0.95216	0.82068	-0.182932	0.249682	-0.577508
68194	Ndufb4	ENSMUSG00000022820	blue	0.349383	-0.0626141	-0.762102	-0.678417	-0.756365	0.753893	0.59233	-0.632643	0.187628	-0.930418
225341	Lims2	ENSMUSG00000024395	blue	-0.423577	-0.465229	-0.309023	-0.629306	-0.954823	0.962079	0.676881	0.170651	0.450905	-0.31415
16009	Igfbp3	ENSMUSG00000020427	blue	-0.188311	-0.434932	-0.530145	-0.659824	-0.984757	0.991817	0.666148	-0.0558135	0.464915	-0.547373
19223	Ptgis	ENSMUSG00000017969	blue	-0.35864	-0.802945	-0.738512	-0.179151	-0.892476	0.884093	0.179002	0.182012	0.851083	-0.451381
76527	Il34	ENSMUSG00000031750	blue	-0.366178	-0.71653	-0.62329	-0.361034	-0.96016	0.959781	0.377579	0.176151	0.74289	-0.427663
98365	Slamf9	ENSMUSG00000026548	blue	-0.244685	-0.707178	-0.780681	-0.300745	-0.929344	0.922592	0.283669	0.0372661	0.770732	-0.57933
20763	Sprr2i	ENSMUSG00000042157	blue	-0.421674	-0.806769	-0.723429	-0.151321	-0.878873	0.865342	0.152495	0.205994	0.856834	-0.436081
57776	Ttyh1	ENSMUSG00000030428	blue	-0.356235	-0.288845	-0.258392	-0.758396	-0.932778	0.937632	0.793816	0.0283287	0.285656	-0.394627
621603	Aldh3b2	ENSMUSG00000075296	blue	-0.496118	-0.665423	-0.611525	-0.313197	-0.911917	0.893474	0.318025	0.153654	0.712843	-0.468407
11690	Alox5ap	ENSMUSG00000060063	blue	-0.264345	-0.608244	-0.714275	-0.444695	-0.975264	0.968184	0.432387	-0.012962	0.668834	-0.605089
27027	Tspan32	ENSMUSG00000000244	blue	-0.156207	-0.258172	-0.493669	-0.769883	-0.957448	0.956745	0.764826	-0.201159	0.307259	-0.621074
68867	Rnf122	ENSMUSG00000039328	blue	-0.297502	-0.617678	-0.629537	-0.433925	-0.952857	0.950946	0.432502	0.0627159	0.6568	-0.533033
11890	Asgr2	ENSMUSG00000040963	blue	-0.297774	-0.709697	-0.712288	-0.34051	-0.953083	0.949456	0.338924	0.0952432	0.756717	-0.516126
233571	P2ry6	ENSMUSG00000048779	blue	-0.366636	-0.499563	-0.390209	-0.608215	-0.970672	0.978595	0.644674	0.13449	0.496062	-0.374163
65969	Cubn	ENSMUSG00000026726	blue	-0.449468	-0.780624	-0.561152	-0.280792	-0.927691	0.928687	0.312944	0.298844	0.788061	-0.314969
20306	Ccl7	ENSMUSG00000035373	blue	-0.140147	-0.160757	-0.204423	-0.8182	-0.852923	0.87154	0.84563	-0.075855	0.148857	-0.402395
15218	Foxn1	ENSMUSG00000002057	blue	-0.317344	-0.356605	-0.369791	-0.724883	-0.969793	0.973902	0.750079	0.00359651	0.367487	-0.458119
243339	Tmem130	ENSMUSG00000043388	blue	-0.359825	-0.504248	-0.500578	-0.598245	-0.996551	0.995268	0.616414	0.0537406	0.52932	-0.484596
27276	Plekhb1	ENSMUSG00000030701	blue	-0.0171529	-0.691053	-0.783284	-0.164976	-0.767115	0.773893	0.132788	0.0062764	0.746859	-0.546755
13710	Elf3	ENSMUSG00000003051	blue	-0.421288	-0.802461	-0.599215	-0.241483	-0.913898	0.914766	0.266584	0.288947	0.815194	-0.337237
64099	Parvg	ENSMUSG00000022439	blue	-0.0736999	-0.0953535	-0.393761	-0.874119	-0.905326	0.908462	0.864586	-0.293087	0.139528	-0.638953
11937	Atp2a1	ENSMUSG00000030730	blue	-0.48474	-0.621409	-0.427556	-0.479416	-0.967137	0.968364	0.51997	0.240725	0.618948	-0.329714
75870	Tcam1	ENSMUSG00000020712	blue	-0.376444	-0.502366	-0.412511	-0.607743	-0.980286	0.985568	0.641799	0.12152	0.505124	-0.39262
15000	H2-DMb2	ENSMUSG00000037548	blue	-0.29032	-0.731791	-0.711266	-0.312528	-0.941002	0.939315	0.313215	0.118329	0.774752	-0.491891
17690	Msi1	ENSMUSG00000054256	blue	-0.21456	-0.654021	-0.745893	-0.390028	-0.956633	0.95384	0.375764	0.00416076	0.712159	-0.592771
56175	Bace2	ENSMUSG00000040605	blue	-0.419205	-0.680632	-0.682277	-0.308087	-0.923202	0.906833	0.302906	0.105429	0.737628	-0.522898
432777	D630045M09Rik	NA	blue	-0.224654	-0.52621	-0.654318	-0.553447	-0.992826	0.990606	0.546565	-0.0547368	0.578941	-0.603899
320069	3830432H09Rik	ENSMUSG00000101731	blue	-0.315366	-0.316112	-0.333349	-0.741864	-0.949397	0.953383	0.772169	-0.00431276	0.324825	-0.42585
74562	Fer1l4	ENSMUSG00000013338	blue	-0.415247	-0.839655	-0.591527	-0.138219	-0.846655	0.848405	0.169881	0.341529	0.847661	-0.250966
56213	Htra1	ENSMUSG00000006205	blue	-0.243969	-0.305018	-0.436077	-0.754641	-0.970878	0.971604	0.761757	-0.105804	0.336822	-0.560329
432611	Dnaic2	ENSMUSG00000034706	blue	-0.166594	-0.466559	-0.54466	-0.625876	-0.975195	0.984862	0.632726	-0.0370681	0.49375	-0.531678
107766	Haao	ENSMUSG00000000673	blue	-0.47611	-0.772563	-0.692802	-0.163435	-0.870229	0.851408	0.163684	0.201633	0.825528	-0.442871
110310	Krt7	ENSMUSG00000023039	blue	-0.31873	-0.278119	-0.275258	-0.773591	-0.937236	0.943503	0.806112	0.00070788	0.277778	-0.41379
70762	Dclk2	ENSMUSG00000028078	blue	-0.323689	-0.58814	-0.523535	-0.517169	-0.97796	0.983413	0.537211	0.115053	0.602885	-0.445553
100705	Acacb	ENSMUSG00000042010	blue	-0.249713	-0.212715	-0.242821	-0.816417	-0.91274	0.923162	0.847829	-0.0445995	0.209456	-0.414228
69739	2410004I01Rik	ENSMUSG00000085338	blue	-0.461086	-0.666549	-0.539858	-0.380919	-0.940741	0.934822	0.399692	0.198968	0.687867	-0.415007
20706	Serpinb9b	ENSMUSG00000021403	blue	-0.281465	-0.273611	-0.326592	-0.781679	-0.949642	0.954559	0.806451	-0.0469075	0.284458	-0.462039
11864	Arnt2	ENSMUSG00000015709	blue	-0.34436	-0.406433	-0.370932	-0.687689	-0.972989	0.978185	0.719426	0.0555057	0.411374	-0.417508
16427	Itih4	ENSMUSG00000021922	blue	-0.0720699	-0.221811	-0.364829	-0.791968	-0.901238	0.916994	0.799189	-0.149069	0.235673	-0.525547
18648	Pgam1	ENSMUSG00000011752	blue	0.292499	-0.155086	-0.795688	-0.639721	-0.797908	0.795304	0.556243	-0.56678	0.276284	-0.928242
235330	Ttc12	ENSMUSG00000040219	blue	-0.112933	-0.274645	-0.498409	-0.7737	-0.963486	0.968216	0.768691	-0.195739	0.317632	-0.6208
217847	Serpina10	ENSMUSG00000061947	blue	-0.341663	-0.767614	-0.768812	-0.187703	-0.885114	0.872224	0.178491	0.124227	0.829499	-0.499547
231296	Lrrc66	ENSMUSG00000067206	blue	-0.246802	-0.827694	-0.784883	-0.0788542	-0.817104	0.813317	0.0707666	0.16773	0.879111	-0.434515
50760	Fbxo17	ENSMUSG00000030598	blue	-0.286955	-0.314016	-0.314532	-0.754647	-0.94795	0.956552	0.786602	0.00293351	0.315006	-0.416223
68428	Steap3	ENSMUSG00000026389	blue	-0.411821	-0.779809	-0.624797	-0.242992	-0.90802	0.905199	0.257346	0.245115	0.803243	-0.392863
434353	A330074K22Rik	ENSMUSG00000097960	blue	-0.119058	-0.282404	-0.479142	-0.771468	-0.961536	0.968174	0.768895	-0.174158	0.319166	-0.605626
244562	Abcc12	ENSMUSG00000036872	blue	-0.454695	-0.757104	-0.679936	-0.235577	-0.913071	0.898655	0.241014	0.189565	0.804236	-0.447367
13537	Dusp2	ENSMUSG00000027368	blue	-0.469154	-0.598104	-0.379511	-0.505535	-0.958206	0.963787	0.553755	0.253639	0.585023	-0.288399
19241	Tmsb4x	ENSMUSG00000049775	blue	-0.0754266	-0.199208	-0.434491	-0.823304	-0.935334	0.943416	0.818985	-0.224933	0.235174	-0.612196
327959	Xaf1	ENSMUSG00000040483	blue	-0.0758972	-0.481039	-0.729423	-0.557108	-0.964796	0.964913	0.531365	-0.169588	0.55082	-0.687732
17195	Mbl2	ENSMUSG00000024863	blue	-0.376507	-0.780036	-0.755446	-0.16158	-0.873199	0.858605	0.150779	0.14898	0.839926	-0.498187
13835	Epha1	ENSMUSG00000029859	blue	-0.197298	-0.729124	-0.838333	-0.195293	-0.863304	0.853703	0.169595	0.0200679	0.805307	-0.574118
13829	Dmtn	ENSMUSG00000022099	blue	-0.0370327	-0.147065	-0.365613	-0.851098	-0.900899	0.914373	0.853053	-0.225321	0.170915	-0.566059
54485	Dll4	ENSMUSG00000027314	blue	-0.353791	-0.492937	-0.427489	-0.615995	-0.98194	0.987296	0.647342	0.0987431	0.499384	-0.408992
12406	Serpinh1	ENSMUSG00000070436	blue	-0.412232	-0.490211	-0.446555	-0.60504	-0.987758	0.985325	0.631492	0.0880089	0.507821	-0.439883
12669	Chrm1	ENSMUSG00000032773	blue	-0.432543	-0.830663	-0.644142	-0.184255	-0.898253	0.894671	0.203406	0.286826	0.853517	-0.352162
77552	Shisa4	ENSMUSG00000041889	blue	-0.0922274	-0.156599	-0.355774	-0.852956	-0.915137	0.925492	0.858847	-0.202972	0.180336	-0.554663
56219	Extl1	ENSMUSG00000028838	blue	-0.0109033	-0.254725	-0.722196	-0.606445	-0.861719	0.846956	0.545308	-0.386581	0.362258	-0.843334
100038746	Gm1976	ENSMUSG00000066057	blue	0.102441	0.0537501	-0.490243	-0.868944	-0.811714	0.806579	0.82347	-0.520081	0.0334733	-0.786209
14528	Gch1	ENSMUSG00000037580	blue	-0.405666	-0.727026	-0.596131	-0.352193	-0.958135	0.95733	0.372737	0.210493	0.747625	-0.40458
16511	Kcnh2	ENSMUSG00000038319	blue	-0.474785	-0.606888	-0.339336	-0.481953	-0.932965	0.941624	0.535055	0.294192	0.58287	-0.244827
19204	Ptafr	ENSMUSG00000056529	blue	-0.432532	-0.445515	-0.455891	-0.586732	-0.953595	0.943123	0.599785	0.0406772	0.47768	-0.49514
16664	Krt14	ENSMUSG00000045545	blue	-0.433002	-0.653986	-0.361978	-0.387606	-0.881227	0.892816	0.435415	0.32194	0.62757	-0.227479
18208	Ntn1	ENSMUSG00000020902	blue	-0.386111	-0.821311	-0.561972	-0.191768	-0.866195	0.873555	0.225978	0.33788	0.819875	-0.253919
211232	Cpne9	ENSMUSG00000030270	blue	-0.315516	-0.589096	-0.629055	-0.493407	-0.98865	0.984516	0.494382	0.035559	0.632526	-0.550507
69772	Bdh2	ENSMUSG00000028167	blue	-0.264718	-0.379677	-0.495864	-0.698316	-0.988736	0.987666	0.704973	-0.0752148	0.416518	-0.560637
319446	Dpep2	ENSMUSG00000053687	blue	-0.155828	-0.396361	-0.531503	-0.657362	-0.954997	0.960741	0.662617	-0.0918737	0.432422	-0.53958
16803	Lbp	ENSMUSG00000016024	blue	-0.167768	-0.563419	-0.670091	-0.511038	-0.973378	0.977107	0.505567	-0.0341661	0.610041	-0.575165
668225	Fignl2	ENSMUSG00000095440	blue	-0.531418	-0.665611	-0.43644	-0.422438	-0.956723	0.955168	0.465249	0.284577	0.663167	-0.303572
384009	Glipr2	ENSMUSG00000028480	blue	-0.0918272	-0.14822	-0.370625	-0.857052	-0.918031	0.926379	0.859693	-0.22237	0.177467	-0.574941
228993	Slc17a9	ENSMUSG00000023393	blue	-0.413491	-0.822396	-0.719723	-0.135776	-0.872435	0.861017	0.136509	0.22203	0.868244	-0.430899
12075	Bfsp1	ENSMUSG00000027420	blue	-0.312957	-0.355277	-0.401188	-0.721566	-0.974789	0.976215	0.74048	-0.0224728	0.374654	-0.493979
235599	6430571L13Rik	ENSMUSG00000037977	blue	-0.22566	-0.193494	-0.183198	-0.814543	-0.87809	0.89398	0.854529	-0.0173734	0.176445	-0.350038
15586	Hyal1	ENSMUSG00000010051	blue	-0.135612	-0.224548	-0.411368	-0.813293	-0.945821	0.952667	0.818308	-0.175215	0.25459	-0.567521
50780	Rgs3	ENSMUSG00000059810	blue	-0.0608652	-0.228114	-0.479144	-0.800663	-0.943752	0.951225	0.794132	-0.230835	0.26999	-0.623273
77594	4930552P12Rik	ENSMUSG00000097632	blue	-0.325323	-0.63674	-0.694217	-0.407601	-0.96632	0.956932	0.399727	0.0375181	0.693	-0.572105
244238	Mrgpre	ENSMUSG00000048965	blue	-0.178153	-0.365014	-0.533438	-0.710067	-0.985202	0.987643	0.708853	-0.127652	0.407145	-0.599753
382075	Odf3l1	ENSMUSG00000045620	blue	-0.265713	-0.447109	-0.544016	-0.618785	-0.976309	0.974691	0.617783	-0.0468395	0.486818	-0.578841
78512	3300005D01Rik	ENSMUSG00000096965	blue	-0.21809	-0.444892	-0.588035	-0.637046	-0.994324	0.993591	0.632142	-0.0875043	0.491969	-0.610338
56089	Ramp3	ENSMUSG00000041046	blue	-0.0961123	-0.443505	-0.516249	-0.611897	-0.929047	0.94473	0.622284	-0.0401403	0.462887	-0.485421
16533	Kcnmb1	ENSMUSG00000020155	blue	-0.205299	-0.600271	-0.619008	-0.399395	-0.894201	0.898326	0.408431	0.0576743	0.634739	-0.440976
216797	Prss38	ENSMUSG00000049291	blue	0.118076	-0.0391653	-0.420123	-0.837832	-0.81576	0.826868	0.808059	-0.38505	0.0880563	-0.689988
230088	Fam214b	ENSMUSG00000036002	blue	-0.429361	-0.446371	-0.292843	-0.642781	-0.951404	0.958172	0.69045	0.164844	0.431446	-0.315161
11857	Arhgdib	ENSMUSG00000030220	blue	-0.271103	-0.776686	-0.761763	-0.21043	-0.89397	0.890047	0.204796	0.128565	0.82761	-0.483797
14778	Gpx3	ENSMUSG00000018339	blue	-0.425424	-0.417529	-0.387538	-0.655227	-0.972442	0.968571	0.682958	0.0633518	0.433093	-0.437387
232983	Cxcl17	ENSMUSG00000060188	blue	0.111686	-0.495695	-0.887636	-0.400756	-0.856623	0.854966	0.340221	-0.284619	0.597472	-0.787514
234671	Ces2c	ENSMUSG00000061825	blue	-0.320663	-0.830032	-0.723116	-0.151174	-0.873402	0.87159	0.154678	0.216444	0.866593	-0.413779
53627	Porcn	ENSMUSG00000031169	blue	-0.118445	-0.10625	-0.334151	-0.877503	-0.904944	0.910588	0.880986	-0.231918	0.135731	-0.570527
27056	Irf5	ENSMUSG00000029771	blue	-0.346393	-0.416593	-0.415742	-0.675948	-0.98279	0.984382	0.699024	0.0300842	0.432149	-0.466782
20908	Stx3	ENSMUSG00000041488	blue	-0.438279	-0.848083	-0.692141	-0.11249	-0.864359	0.854874	0.120712	0.271789	0.884437	-0.382496
19354	Rac2	ENSMUSG00000033220	blue	-0.395755	-0.835302	-0.622466	-0.174282	-0.879483	0.881279	0.199106	0.306287	0.848866	-0.308644
16970	Lrmp	ENSMUSG00000030263	blue	-0.388219	-0.617003	-0.502284	-0.491726	-0.979111	0.982521	0.519181	0.167526	0.626743	-0.403952
102103	Mtus1	ENSMUSG00000045636	blue	-0.358543	-0.238754	-0.180518	-0.783794	-0.902372	0.909807	0.827513	0.0413921	0.224151	-0.341241
58223	Mmp19	ENSMUSG00000025355	blue	0.0550279	-0.131325	-0.481563	-0.839223	-0.89944	0.908799	0.820674	-0.336379	0.182576	-0.671642
12821	Col17a1	ENSMUSG00000025064	blue	-0.227834	-0.303065	-0.366139	-0.766078	-0.955505	0.96424	0.786248	-0.0555517	0.314584	-0.482841
18654	Pgf	ENSMUSG00000004791	blue	-0.259897	-0.543573	-0.625159	-0.548249	-0.996358	0.995133	0.547701	-0.012783	0.58802	-0.57108
98363	Efhd1	ENSMUSG00000026255	blue	-0.0506703	-0.469741	-0.752598	-0.446476	-0.86943	0.864247	0.400038	-0.196564	0.551757	-0.732206
238328	Vash1	ENSMUSG00000021256	blue	-0.327464	-0.511469	-0.526629	-0.580854	-0.988136	0.987568	0.591616	0.0363342	0.540141	-0.515063
12798	Cnn2	ENSMUSG00000004665	blue	-0.264849	-0.277446	-0.346252	-0.780704	-0.953796	0.95883	0.802675	-0.0602119	0.291412	-0.478144
72169	Trim29	ENSMUSG00000032013	blue	-0.339235	-0.806345	-0.709484	-0.195404	-0.895685	0.892733	0.198632	0.202112	0.843399	-0.435138
69634	Clybl	ENSMUSG00000025545	blue	-0.199197	-0.379649	-0.617774	-0.650856	-0.973612	0.965671	0.635182	-0.171339	0.446277	-0.664025
279028	Adamts13	ENSMUSG00000014852	blue	-0.309809	-0.847697	-0.698414	-0.0784297	-0.814289	0.814636	0.081149	0.254822	0.87682	-0.374641
14221	Fjx1	ENSMUSG00000075012	blue	-0.518926	-0.804286	-0.473744	-0.240952	-0.895332	0.898668	0.288875	0.398694	0.791241	-0.209032
243755	Slc13a4	ENSMUSG00000029843	blue	-0.32961	-0.6053	-0.610403	-0.476968	-0.981414	0.978627	0.487488	0.0711535	0.642494	-0.493586
18113	Nnmt	ENSMUSG00000032271	blue	-0.42798	-0.737217	-0.547537	-0.342078	-0.945367	0.947538	0.371361	0.26035	0.745034	-0.349557
78267	Klhdc8b	ENSMUSG00000032609	blue	-0.58534	-0.81484	-0.532154	-0.194566	-0.892671	0.883908	0.23077	0.373602	0.82327	-0.266983
226123	Morn4	ENSMUSG00000049670	blue	-0.363895	-0.507712	-0.487088	-0.586143	-0.985344	0.984806	0.603569	0.0669017	0.529353	-0.480391
17357	Marcksl1	ENSMUSG00000047945	blue	-0.34983	-0.351875	-0.287894	-0.723103	-0.94734	0.955241	0.763014	0.0672702	0.344665	-0.368901
17388	Mmp15	ENSMUSG00000031790	blue	-0.255723	-0.432828	-0.47147	-0.489931	-0.838662	0.837866	0.485626	0.00257079	0.462072	-0.506301
17965	Nbl1	ENSMUSG00000041120	blue	-0.41498	-0.432832	-0.317431	-0.641353	-0.947129	0.95158	0.679433	0.129763	0.426151	-0.364037
68487	Tmem140	ENSMUSG00000057137	blue	-0.316069	-0.797346	-0.705524	-0.211995	-0.898733	0.897953	0.218873	0.195384	0.832495	-0.419553
214239	A430105I19Rik	ENSMUSG00000045838	blue	-0.229756	-0.32965	-0.424711	-0.747188	-0.97285	0.978139	0.761479	-0.0738174	0.352451	-0.519602
545030	Wdfy4	ENSMUSG00000051506	blue	-0.352707	-0.628185	-0.615318	-0.448418	-0.976759	0.972713	0.45403	0.0892401	0.665172	-0.51194
235416	Lman1l	ENSMUSG00000056271	blue	-0.462395	-0.702415	-0.449159	-0.323043	-0.886995	0.890511	0.358159	0.306677	0.695023	-0.287992
93757	Immp2l	ENSMUSG00000056899	blue	0.100816	-0.305516	-0.730129	-0.661234	-0.917727	0.919944	0.613235	-0.359878	0.39219	-0.800925
14667	Gm2a	ENSMUSG00000000594	blue	-0.1659	-0.480988	-0.613376	-0.605944	-0.987245	0.991501	0.602269	-0.075236	0.524566	-0.59112
100039691	Lincenc1	ENSMUSG00000078952	blue	-0.188926	-0.404763	-0.608516	-0.657986	-0.989269	0.986027	0.645975	-0.144241	0.462288	-0.650638
15932	Idua	ENSMUSG00000033540	blue	-0.202029	-0.476368	-0.560954	-0.621402	-0.988473	0.994264	0.627005	-0.0364466	0.509069	-0.545849
20528	Slc2a4	ENSMUSG00000018566	blue	-0.553801	-0.724365	-0.587213	-0.25809	-0.903662	0.885979	0.276354	0.239917	0.760686	-0.383475
13844	Ephb2	ENSMUSG00000028664	blue	-0.296798	-0.433194	-0.489012	-0.657643	-0.989783	0.990345	0.668524	-0.0156705	0.461676	-0.530001
13421	Dnase1l3	ENSMUSG00000025279	blue	-0.207872	-0.625019	-0.722378	-0.408327	-0.946933	0.944622	0.391739	-0.00864831	0.681369	-0.603763
72301	1810041L15Rik	ENSMUSG00000062760	blue	-0.313092	-0.294839	-0.360293	-0.759982	-0.959728	0.960059	0.780338	-0.0487756	0.31403	-0.488121
110454	Ly6a	ENSMUSG00000075602	blue	0.095616	-0.452223	-0.726834	-0.455728	-0.832313	0.841228	0.426651	-0.198112	0.518676	-0.617865
100042056	9130019P16Rik	ENSMUSG00000073067	blue	-0.128425	-0.281829	-0.475135	-0.711229	-0.912149	0.915868	0.700005	-0.169207	0.321525	-0.617517
213417	Klhdc8a	ENSMUSG00000042115	blue	-0.324945	-0.169852	-0.19634	-0.821925	-0.892821	0.896295	0.854048	-0.0414829	0.169193	-0.407144
243537	Uroc1	ENSMUSG00000034456	blue	-0.298376	-0.639624	-0.561014	-0.458386	-0.965432	0.97281	0.477704	0.136853	0.654594	-0.430365
215512	Fam117a	ENSMUSG00000038893	blue	-0.346812	-0.475452	-0.397139	-0.631828	-0.974715	0.982273	0.665244	0.103121	0.475991	-0.39676
14131	Fcgr3	ENSMUSG00000059498	blue	-0.257026	-0.289214	-0.34162	-0.726685	-0.913267	0.918563	0.741269	-0.0464838	0.301526	-0.486721
57875	Angptl4	ENSMUSG00000002289	blue	-0.309551	-0.535906	-0.550594	-0.569355	-0.996439	0.997419	0.580816	0.0406171	0.564991	-0.51188
17391	Mmp24	ENSMUSG00000027612	blue	-0.332562	-0.231015	-0.123143	-0.778309	-0.871634	0.885559	0.831861	0.0776291	0.200829	-0.27093
75180	4930538K18Rik	ENSMUSG00000028642	blue	-0.371488	-0.760768	-0.644271	-0.296862	-0.939808	0.939078	0.312379	0.206517	0.787279	-0.410888
330406	B4galnt3	ENSMUSG00000041372	blue	-0.499832	-0.710724	-0.571761	-0.283511	-0.902244	0.890447	0.308503	0.234789	0.740019	-0.349264
244859	Ankk1	ENSMUSG00000032257	blue	-0.423008	-0.707848	-0.564263	-0.357549	-0.945347	0.94407	0.378012	0.216852	0.725054	-0.40057
103988	Gck	ENSMUSG00000041798	blue	-0.275117	-0.417093	-0.480561	-0.678067	-0.99087	0.993293	0.692031	-0.0259641	0.443876	-0.517436
14132	Fcgrt	ENSMUSG00000003420	blue	-0.0997962	-0.203027	-0.372736	-0.824719	-0.924877	0.936698	0.833696	-0.169758	0.223651	-0.536483
192136	Sugct	ENSMUSG00000055137	blue	-0.143853	-0.275146	-0.459143	-0.76708	-0.952426	0.95768	0.764455	-0.163853	0.310345	-0.601778
20975	Synj2	ENSMUSG00000023805	blue	-0.263114	-0.180981	-0.229129	-0.832048	-0.905841	0.913577	0.863258	-0.0622369	0.181089	-0.417037
118453	Mmp28	ENSMUSG00000020682	blue	-0.433817	-0.81185	-0.573853	-0.229418	-0.904125	0.9066	0.260475	0.32021	0.817521	-0.29846
70129	Slc44a4	ENSMUSG00000007034	blue	-0.213675	-0.781975	-0.786819	-0.170991	-0.861377	0.859483	0.155249	0.108664	0.835697	-0.511836
20347	Sema3b	ENSMUSG00000057969	blue	-0.306416	-0.574474	-0.497025	-0.528397	-0.968312	0.976705	0.556163	0.123446	0.583073	-0.401495
217012	Unc45b	ENSMUSG00000018845	blue	-0.435472	-0.622471	-0.500774	-0.47204	-0.974232	0.973169	0.503637	0.183194	0.635781	-0.379231
59091	Jph2	ENSMUSG00000017817	blue	-0.552956	-0.596618	-0.33133	-0.48888	-0.9448	0.946204	0.543585	0.299292	0.578845	-0.248136
227753	Gsn	ENSMUSG00000026879	blue	-0.257616	-0.277663	-0.299548	-0.779753	-0.937979	0.947853	0.809763	-0.0244101	0.27851	-0.425961
230099	Car9	ENSMUSG00000028463	blue	-0.133319	-0.638129	-0.700724	-0.376616	-0.908089	0.91454	0.372496	0.0213152	0.681585	-0.509218
333329	Cngb1	ENSMUSG00000031789	blue	-0.306813	-0.702351	-0.697103	-0.336346	-0.942646	0.938665	0.332354	0.099052	0.747744	-0.523211
74152	Stra6l	ENSMUSG00000028327	blue	-0.459311	-0.841231	-0.694178	-0.11042	-0.86318	0.850761	0.119418	0.267817	0.881516	-0.379438
269356	Slc4a11	ENSMUSG00000074796	blue	-0.29383	-0.657214	-0.612179	-0.431495	-0.967662	0.971619	0.442292	0.114685	0.683221	-0.472242
22351	Vill	ENSMUSG00000038775	blue	-0.377863	-0.796722	-0.632611	-0.240848	-0.911955	0.913156	0.261558	0.254931	0.816075	-0.358663
18173	Slc11a1	ENSMUSG00000026177	blue	-0.521001	-0.416897	-0.190233	-0.636178	-0.915559	0.919789	0.697871	0.228176	0.388781	-0.226583
16194	Il6ra	ENSMUSG00000027947	blue	-0.625068	-0.715918	-0.371088	-0.338948	-0.914617	0.912189	0.397425	0.399667	0.697699	-0.186971
108897	Aif1l	ENSMUSG00000001864	blue	-0.168012	-0.218066	-0.386647	-0.818471	-0.945026	0.95066	0.826668	-0.159406	0.245281	-0.552565
30051	Spdef	ENSMUSG00000024215	blue	-0.547455	-0.665052	-0.523847	-0.294111	-0.879499	0.863447	0.309962	0.226305	0.694309	-0.391174
216148	Shc2	ENSMUSG00000020312	blue	-0.175054	-0.137769	-0.226751	-0.857106	-0.884811	0.897345	0.884076	-0.111036	0.13767	-0.431218
380969	Nckap5l	ENSMUSG00000023009	blue	-0.637674	-0.416341	0.0752841	-0.515718	-0.758828	0.771274	0.61678	0.456882	0.333475	0.078501
228846	D630003M21Rik	ENSMUSG00000037813	blue	-0.233431	-0.234265	-0.212781	-0.788021	-0.889769	0.905447	0.828806	0.00115906	0.218625	-0.346008
27205	Podxl	ENSMUSG00000025608	blue	-0.315783	-0.209158	-0.260795	-0.791501	-0.907683	0.909099	0.814496	-0.0551322	0.218266	-0.456356
64297	Gprc5b	ENSMUSG00000008734	blue	-0.087238	-0.298057	-0.389861	-0.735877	-0.908841	0.926553	0.753333	-0.0875791	0.306941	-0.4634
231805	Pilra	ENSMUSG00000046245	blue	-0.000499259	-0.384435	-0.741095	-0.616046	-0.947594	0.94591	0.576629	-0.280693	0.468294	-0.763656
68682	Slc44a2	ENSMUSG00000057193	blue	-0.113063	-0.212229	-0.432041	-0.818252	-0.944819	0.950798	0.817904	-0.205482	0.248257	-0.596364
20515	Slc20a1	ENSMUSG00000027397	blue	-0.244555	-0.182441	-0.251411	-0.834487	-0.911882	0.919589	0.860584	-0.081429	0.186481	-0.446758
241035	Pkhd1	ENSMUSG00000043760	blue	-0.416175	-0.719111	-0.616614	-0.353053	-0.962303	0.957903	0.369276	0.188567	0.74772	-0.431366
107375	Slc25a45	ENSMUSG00000024818	blue	-0.394156	-0.771407	-0.620872	-0.287255	-0.935235	0.935249	0.307618	0.237463	0.791805	-0.381317
434232	Iqck	ENSMUSG00000073856	blue	-0.0871403	-0.1303	-0.330507	-0.861707	-0.898841	0.909521	0.870787	-0.20724	0.151997	-0.53225
14998	H2-DMa	ENSMUSG00000037649	blue	-0.161162	-0.272483	-0.471085	-0.77808	-0.966659	0.969382	0.776774	-0.172619	0.312386	-0.605337
268591	Serpina5	ENSMUSG00000041550	blue	-0.288095	-0.764066	-0.671755	-0.269699	-0.91211	0.915832	0.277316	0.180675	0.791666	-0.430619
26366	Ceacam10	ENSMUSG00000054169	blue	-0.568105	-0.748565	-0.486601	-0.295822	-0.921514	0.915633	0.333758	0.33592	0.751864	-0.289871
100502861	Ccdc13	ENSMUSG00000079235	blue	-0.298776	0.0524426	-0.118934	-0.809731	-0.72768	0.716919	0.818241	-0.189039	-0.0283669	-0.460517
333654	Ppp1r13l	ENSMUSG00000040734	blue	-0.5359	-0.330414	0.041193	-0.626815	-0.792512	0.80677	0.715495	0.33119	0.260361	-0.0222292
17921	Myo7a	ENSMUSG00000030761	blue	-0.355601	-0.38171	-0.292002	-0.698884	-0.946747	0.955869	0.741846	0.0946914	0.371089	-0.347143
328561	Apol10b	ENSMUSG00000050014	blue	-0.275993	-0.0955252	-0.234097	-0.852759	-0.8778	0.875875	0.869739	-0.146272	0.114984	-0.488334
329387	C230014O12Rik	ENSMUSG00000087461	blue	-0.205915	-0.197681	-0.299641	-0.818001	-0.914216	0.922091	0.834324	-0.109273	0.208998	-0.494928
56460	Pkp3	ENSMUSG00000054065	blue	-0.492488	-0.676119	-0.343782	-0.391813	-0.902873	0.913023	0.453822	0.367244	0.645092	-0.165714
18595	Pdgfra	ENSMUSG00000029231	blue	-0.329671	-0.288272	-0.334368	-0.758509	-0.95011	0.950482	0.784248	-0.0314908	0.303427	-0.455545
24131	Ldb3	ENSMUSG00000021798	blue	-0.388394	-0.580647	-0.475246	-0.532925	-0.984253	0.987939	0.563112	0.152263	0.588663	-0.400336
329547	Bpi	ENSMUSG00000052922	blue	-0.300327	-0.604705	-0.681598	-0.458429	-0.981497	0.974221	0.453302	0.0124881	0.659595	-0.573732
77531	Anks1b	ENSMUSG00000058589	blue	-0.384468	-0.580843	-0.487237	-0.50217	-0.961884	0.963687	0.52414	0.142455	0.593247	-0.427627
76629	Wbscr28	ENSMUSG00000040576	blue	-0.207039	-0.0451729	-0.264767	-0.86952	-0.859107	0.856142	0.878524	-0.222167	0.0769367	-0.525031
63953	Dusp10	ENSMUSG00000039384	blue	-0.183317	-0.382255	-0.427519	-0.700948	-0.957162	0.970065	0.720009	-0.0283037	0.393268	-0.473369
67602	Necap1	ENSMUSG00000030327	blue	-0.32888	-0.777572	-0.777652	-0.182221	-0.886595	0.874937	0.169516	0.123526	0.838859	-0.516392
13636	Efna1	ENSMUSG00000027954	blue	-0.0920215	-0.270602	-0.509579	-0.772463	-0.959602	0.964769	0.765408	-0.209765	0.315768	-0.629049
54354	Rassf5	ENSMUSG00000026430	blue	-0.1992	-0.301362	-0.398258	-0.760616	-0.954231	0.962271	0.778001	-0.0822003	0.319832	-0.495961
20562	Slit1	ENSMUSG00000025020	blue	-0.407275	-0.13734	-0.0651677	-0.80439	-0.836065	0.839675	0.853349	0.0405478	0.116262	-0.290498
12348	Car11	ENSMUSG00000003273	blue	-0.286836	-0.540745	-0.56392	-0.566114	-0.996292	0.998517	0.577042	0.0335256	0.57068	-0.513076
384569	Nova2	ENSMUSG00000030411	blue	-0.268196	-0.450373	-0.529442	-0.645184	-0.99603	0.996833	0.65405	-0.0309629	0.484408	-0.540556
329731	Fam19a3	ENSMUSG00000055865	blue	-0.254933	-0.794842	-0.777589	-0.174432	-0.876437	0.873047	0.163923	0.13259	0.846676	-0.493354
72316	2310008N11Rik	ENSMUSG00000100335	blue	-0.367776	-0.771281	-0.650151	-0.213922	-0.878473	0.875237	0.230874	0.222527	0.801454	-0.360171
12401	Serpina6	ENSMUSG00000060807	blue	-0.359458	-0.741568	-0.654943	-0.32068	-0.949392	0.947783	0.331807	0.176532	0.772686	-0.443391
270152	Amica1	ENSMUSG00000048534	blue	-0.55141	-0.636053	-0.516753	-0.38862	-0.939354	0.924302	0.412447	0.201033	0.664929	-0.395784
102465569	Mir6944	NA	blue	-0.150908	-0.0802597	-0.0711122	-0.845432	-0.791729	0.814015	0.88835	-0.045538	0.0491935	-0.297376
214922	Slc39a2	ENSMUSG00000072572	blue	-0.181832	-0.0751884	-0.243617	-0.744643	-0.762599	0.762087	0.741575	-0.178563	0.0992107	-0.516461
75599	Pcdh1	ENSMUSG00000051375	blue	-0.413043	-0.41231	-0.221023	-0.65646	-0.918878	0.930576	0.713978	0.18766	0.383291	-0.248853
22262	Uox	ENSMUSG00000028186	blue	-0.46396	-0.552832	-0.276004	-0.527225	-0.918527	0.930021	0.589507	0.291159	0.520039	-0.198021
331416	Gm773	ENSMUSG00000073177	blue	0.231149	-0.269445	-0.834722	-0.560286	-0.820834	0.817814	0.480996	-0.479867	0.386264	-0.901307
20190	Ryr1	ENSMUSG00000030592	blue	-0.29304	-0.772293	-0.677773	-0.255717	-0.907959	0.910938	0.266187	0.187692	0.801023	-0.411591
381218	4430402I18Rik	ENSMUSG00000064202	blue	-0.295956	-0.852481	-0.70249	-0.0979205	-0.831724	0.834225	0.104639	0.254857	0.879545	-0.36445
57435	Plin4	ENSMUSG00000002831	blue	-0.331807	-0.441447	-0.387916	-0.653736	-0.967766	0.974838	0.687809	0.0775697	0.444354	-0.394902
16007	Cyr61	ENSMUSG00000028195	blue	-0.185637	-0.127997	-0.214543	-0.863184	-0.882565	0.894466	0.890094	-0.110713	0.127228	-0.43216
140571	Plxnb3	ENSMUSG00000031385	blue	-0.259476	-0.77215	-0.751237	-0.227506	-0.900194	0.898506	0.223378	0.129434	0.819301	-0.480853
93689	Lmod1	ENSMUSG00000048096	blue	-0.257792	-0.567163	-0.618351	-0.529452	-0.991985	0.993266	0.531981	0.0152408	0.605611	-0.54772
20512	Slc1a3	ENSMUSG00000005360	blue	-0.335035	-0.842631	-0.737227	-0.114906	-0.857536	0.852967	0.117508	0.222962	0.883513	-0.405625
231238	Sel1l3	ENSMUSG00000029189	blue	-0.33423	-0.781333	-0.707892	-0.242781	-0.918989	0.915921	0.247411	0.177117	0.820338	-0.448213
72433	Rab38	ENSMUSG00000030559	blue	-0.144078	-0.199652	-0.391193	-0.8278	-0.939097	0.944971	0.833508	-0.182762	0.22949	-0.564438
24088	Tlr2	ENSMUSG00000027995	blue	-0.22312	-0.422042	-0.488154	-0.675912	-0.984613	0.991561	0.688231	-0.0330963	0.445544	-0.519659
70691	3830403N18Rik	ENSMUSG00000031125	blue	-0.121092	-0.663397	-0.803957	-0.334072	-0.915841	0.915097	0.310254	-0.0352903	0.730355	-0.610748
13007	Csrp1	ENSMUSG00000026421	blue	-0.176688	-0.187615	-0.350809	-0.835026	-0.932204	0.937752	0.846402	-0.159713	0.211525	-0.533667
69310	Pacrg	ENSMUSG00000037196	blue	-0.428671	-0.801679	-0.582837	-0.0835759	-0.779708	0.774796	0.112617	0.322925	0.819599	-0.227121
103406	Zfr2	ENSMUSG00000034949	blue	-0.558167	-0.748274	-0.402863	-0.314244	-0.909879	0.913095	0.371259	0.400475	0.727458	-0.183615
73112	Abracl	ENSMUSG00000078453	blue	0.204081	-0.168557	-0.678091	-0.737022	-0.867302	0.872479	0.680867	-0.463197	0.257527	-0.833388
98932	Myl9	ENSMUSG00000067818	blue	-0.59634	-0.759491	-0.43998	-0.286594	-0.911559	0.908029	0.334501	0.386416	0.750867	-0.230346
11501	Adam8	ENSMUSG00000025473	blue	-0.315745	-0.329562	-0.365705	-0.741354	-0.966368	0.96884	0.764218	-0.0196426	0.344057	-0.473018
224180	Gm4827	NA	blue	0.0737075	-0.0272176	-0.518186	-0.793441	-0.809525	0.804729	0.742279	-0.463715	0.111034	-0.799195
209773	Dennd2a	ENSMUSG00000038456	blue	-0.157621	-0.556958	-0.619126	-0.503125	-0.946253	0.954563	0.499387	-0.00473928	0.590719	-0.549228
20229	Sat1	ENSMUSG00000025283	blue	-0.198389	-0.508974	-0.682643	-0.55524	-0.987986	0.983923	0.539893	-0.0961454	0.570621	-0.647023
19141	Lgmn	ENSMUSG00000021190	blue	-0.230998	-0.406231	-0.491934	-0.688153	-0.988211	0.992948	0.69805	-0.0509032	0.434093	-0.537763
26903	Dysf	ENSMUSG00000033788	blue	-0.202553	-0.355325	-0.456671	-0.722821	-0.971958	0.978595	0.73121	-0.0776114	0.380214	-0.543911
16780	Lamb3	ENSMUSG00000026639	blue	-0.644263	-0.758571	-0.314082	-0.269043	-0.86811	0.87067	0.338677	0.490565	0.721392	-0.0905675
16572	Kif5a	ENSMUSG00000074657	blue	-0.358786	-0.32738	-0.34781	-0.729722	-0.958166	0.957613	0.753746	-0.00295192	0.341752	-0.462918
13346	Des	ENSMUSG00000026208	blue	-0.455189	-0.60763	-0.629237	-0.30844	-0.872602	0.850138	0.299566	0.0819242	0.668822	-0.522928
19229	Ptk2b	ENSMUSG00000059456	blue	-0.213875	-0.248791	-0.322628	-0.79865	-0.935779	0.94534	0.822353	-0.0743613	0.257278	-0.461573
11752	Anxa8	ENSMUSG00000021950	blue	-0.215561	-0.401721	-0.524164	-0.686502	-0.990966	0.993692	0.689866	-0.081631	0.437966	-0.573785
286940	Flnb	ENSMUSG00000025278	blue	-0.427135	-0.359393	-0.184024	-0.693154	-0.910442	0.920144	0.751187	0.165935	0.330868	-0.251081
622320	Kctd21	ENSMUSG00000044952	blue	0.00490935	-0.186907	-0.510787	-0.813721	-0.928158	0.935062	0.796183	-0.301199	0.239772	-0.676038
216445	Arhgap9	ENSMUSG00000040345	blue	-0.469245	-0.686851	-0.5527	-0.393466	-0.967966	0.962693	0.419603	0.211342	0.707468	-0.391462
237253	Lrp11	ENSMUSG00000019796	blue	-0.105798	-0.115523	-0.293386	-0.874431	-0.893325	0.904623	0.886639	-0.192452	0.131232	-0.51575
100042814	Apol7d	ENSMUSG00000073652	blue	0.0869817	-0.346297	-0.547695	-0.506097	-0.761854	0.777277	0.477633	-0.171806	0.38473	-0.588535
11555	Adrb2	ENSMUSG00000045730	blue	-0.29603	-0.493763	-0.404739	-0.608102	-0.95855	0.971027	0.641802	0.111106	0.489489	-0.379832
66809	Krt20	ENSMUSG00000035775	blue	-0.425053	-0.628633	-0.535162	-0.469515	-0.98398	0.981372	0.492039	0.158622	0.649014	-0.431146
67111	Naaa	ENSMUSG00000029413	blue	-0.106196	-0.295933	-0.486685	-0.762248	-0.961546	0.969712	0.76072	-0.167502	0.331293	-0.597345
208884	Zdhhc9	ENSMUSG00000036985	blue	-0.238371	-0.677118	-0.737729	-0.369115	-0.954586	0.951887	0.359779	0.0368717	0.731332	-0.562048
67866	Wfdc1	ENSMUSG00000023336	blue	0.194524	-0.0346647	-0.448583	-0.825901	-0.797579	0.812045	0.802158	-0.409566	0.0866944	-0.645715
66647	Ndnl2	ENSMUSG00000070520	blue	-0.311891	-0.540723	-0.535569	-0.569725	-0.995477	0.998092	0.585745	0.0577485	0.564968	-0.486861
56338	Txnip	ENSMUSG00000038393	blue	-0.0167169	-0.419903	-0.73703	-0.593692	-0.951268	0.95124	0.559911	-0.240702	0.497748	-0.730576
71918	Zcchc24	ENSMUSG00000055538	blue	-0.244868	-0.537552	-0.562594	-0.542476	-0.966817	0.971669	0.55629	0.0325385	0.565683	-0.478084
20195	S100a11	ENSMUSG00000027907	blue	0.079224	-0.399515	-0.84374	-0.520711	-0.893366	0.887508	0.459942	-0.34644	0.506142	-0.832628
353502	Hcfc1r1	ENSMUSG00000023904	blue	-0.0849234	-0.344278	-0.59189	-0.710277	-0.973636	0.977236	0.695292	-0.202019	0.398626	-0.66492
16409	Itgam	ENSMUSG00000030786	blue	-0.412574	-0.756408	-0.716962	-0.220724	-0.903653	0.889126	0.216939	0.155917	0.810834	-0.487801
546144	Wdr72	ENSMUSG00000044976	blue	-0.112686	-0.145184	-0.489889	-0.799249	-0.907766	0.900814	0.780368	-0.30848	0.211982	-0.679834
66283	Gkn1	ENSMUSG00000030050	blue	-0.0835669	-0.675428	-0.655431	-0.299987	-0.843788	0.859726	0.299121	0.0885303	0.698658	-0.441235
545551	BC021767	NA	blue	-0.400633	-0.789891	-0.666152	-0.239496	-0.921047	0.916384	0.253353	0.225098	0.821664	-0.401848
329366	4932418E24Rik	ENSMUSG00000048038	blue	-0.235027	-0.459548	-0.542589	-0.598027	-0.960157	0.961817	0.608097	-0.0286114	0.495053	-0.507727
68737	Angel1	ENSMUSG00000021257	blue	-0.186663	-0.342521	-0.496637	-0.732135	-0.98118	0.984701	0.734589	-0.121234	0.37906	-0.582716
272322	Arntl2	ENSMUSG00000040187	blue	0.339771	0.727788	0.361772	-0.857821	-0.12036	0.142883	0.859217	-0.499574	-0.745381	-0.2068
26384	Gnpda1	ENSMUSG00000052102	blue	-0.091846	-0.291445	-0.52537	-0.759162	-0.965239	0.970655	0.750242	-0.202751	0.337091	-0.638432
56857	Slc37a2	ENSMUSG00000032122	blue	-0.261846	-0.127212	-0.164563	-0.844397	-0.865897	0.874495	0.875577	-0.0653294	0.120533	-0.40087
210029	Metrnl	ENSMUSG00000039208	blue	-0.256425	-0.0351579	-0.0566035	-0.882284	-0.811389	0.822091	0.923432	-0.0679274	0.0166233	-0.330642
16476	Jun	ENSMUSG00000052684	blue	-0.578618	-0.428159	-0.0526846	-0.576723	-0.842899	0.852971	0.660197	0.356349	0.368824	-0.0648396
18778	Pla2g1b	ENSMUSG00000029522	blue	-0.198555	-0.52989	-0.634108	-0.529692	-0.964617	0.966092	0.520213	-0.0398359	0.575382	-0.597208
68239	Krt42	ENSMUSG00000053654	blue	-0.299255	-0.793672	-0.522504	-0.169606	-0.804401	0.819483	0.206552	0.337174	0.781463	-0.201872
21817	Tgm2	ENSMUSG00000037820	blue	-0.453904	-0.658686	-0.448652	-0.442905	-0.958951	0.963491	0.485485	0.260176	0.653425	-0.305885
79196	Osbpl5	ENSMUSG00000037606	blue	-0.441298	-0.383787	-0.223341	-0.681571	-0.929125	0.936077	0.735199	0.15987	0.362428	-0.281876
100502745	2900009J06Rik	ENSMUSG00000102014	blue	-0.0155884	-0.460365	-0.805328	-0.520987	-0.934548	0.929782	0.476282	-0.250894	0.551746	-0.767798
14281	Fos	ENSMUSG00000021250	blue	-0.356819	-0.684415	-0.366498	-0.330544	-0.838861	0.857794	0.387249	0.34945	0.649677	-0.145589
73272	1700108F19Rik	ENSMUSG00000101009	blue	-0.193148	-0.633161	-0.808802	-0.235426	-0.831849	0.816867	0.206658	-0.0464163	0.719347	-0.587217
11567	Avil	ENSMUSG00000025432	blue	-0.355282	-0.764815	-0.702869	-0.257106	-0.923745	0.91809	0.258256	0.164874	0.806894	-0.47302
76917	Flywch2	ENSMUSG00000023911	blue	-0.515823	-0.446174	-0.161338	-0.60433	-0.896569	0.905617	0.674526	0.280459	0.405421	-0.164296
338351	Akap17b	ENSMUSG00000059708	blue	0.360053	-0.429587	-0.597425	-0.138899	-0.471207	0.500868	0.109488	-0.117836	0.461057	-0.376345
19894	Rph3a	ENSMUSG00000029608	blue	-0.418837	-0.353638	-0.170625	-0.549932	-0.783706	0.789134	0.58986	0.175246	0.329479	-0.260551
74131	Sash3	ENSMUSG00000031101	blue	-0.390689	-0.661329	-0.551769	-0.430123	-0.968851	0.969734	0.450894	0.174706	0.67844	-0.423003
59006	Myoz2	ENSMUSG00000028116	blue	-0.38671	-0.481845	-0.482952	-0.596216	-0.981799	0.977254	0.611189	0.0478924	0.50923	-0.49613
546644	Ly6g	ENSMUSG00000022582	blue	0.0598393	-0.552458	-0.600236	-0.336551	-0.760743	0.783503	0.325889	-0.00148617	0.572873	-0.456769
215113	Slc43a2	ENSMUSG00000038178	blue	-0.471718	-0.756331	-0.538566	-0.31731	-0.941291	0.941231	0.350871	0.292434	0.762731	-0.322023
243277	Adgrd1	ENSMUSG00000044017	blue	-0.0390388	-0.65551	-0.691569	-0.237426	-0.783353	0.795594	0.218875	0.0398962	0.692162	-0.494788
214058	Megf11	ENSMUSG00000036466	blue	-0.61541	-0.738135	-0.529008	-0.208763	-0.864984	0.84629	0.23886	0.310217	0.763832	-0.295248
13139	Dgka	ENSMUSG00000025357	blue	-0.423131	-0.882153	-0.656155	-0.0729094	-0.837784	0.834827	0.0935668	0.335322	0.902599	-0.293687
11853	Rhoc	ENSMUSG00000002233	blue	-0.168743	-0.217163	-0.372364	-0.820393	-0.942002	0.948838	0.830689	-0.14948	0.240689	-0.539931
54445	Unc93b1	ENSMUSG00000036908	blue	-0.659689	-0.711734	-0.476133	-0.239936	-0.868083	0.848628	0.273509	0.326374	0.730791	-0.285562
16323	Inhba	ENSMUSG00000041324	blue	-0.180187	-0.388494	-0.554942	-0.624944	-0.935172	0.934427	0.625222	-0.110445	0.436351	-0.553918
69814	Prss32	ENSMUSG00000048992	blue	-0.251941	-0.729546	-0.77868	-0.266903	-0.914985	0.908675	0.25435	0.0650264	0.790332	-0.542194
239102	Zfhx2	ENSMUSG00000040721	blue	-0.620112	-0.765673	-0.326873	-0.264625	-0.867859	0.872023	0.334768	0.486391	0.728682	-0.0858392
109254	Adtrp	ENSMUSG00000058022	blue	-0.426994	-0.707311	-0.698979	-0.27162	-0.914793	0.897493	0.267372	0.122328	0.765803	-0.507429
19156	Psap	ENSMUSG00000004207	blue	-0.265964	-0.292483	-0.310096	-0.769775	-0.942902	0.952198	0.800066	-0.0169372	0.294268	-0.425116
50877	Neu3	ENSMUSG00000035239	blue	-0.337278	-0.246203	-0.200062	-0.784901	-0.909407	0.917838	0.828067	0.0319103	0.233461	-0.346869
12819	Col15a1	ENSMUSG00000028339	blue	-0.419231	-0.461975	-0.312082	-0.632713	-0.955877	0.963064	0.678849	0.164114	0.448596	-0.322817
329375	1700101E01Rik	ENSMUSG00000079502	blue	-0.00975186	-0.05365	-0.304235	-0.881049	-0.848813	0.861727	0.886403	-0.265389	0.0770685	-0.53101
100043899	R3hdml	ENSMUSG00000078949	blue	-0.214276	-0.790395	-0.747202	-0.142849	-0.831322	0.832585	0.140604	0.154551	0.833467	-0.42044
320376	Bcorl1	ENSMUSG00000036959	blue	-0.342377	-0.385957	-0.341463	-0.695438	-0.958583	0.964826	0.726533	0.0565571	0.386671	-0.415145
402767	A830052D11Rik	ENSMUSG00000097413	blue	0.0588138	-0.397463	-0.91077	-0.349946	-0.77504	0.754197	0.267218	-0.383165	0.53341	-0.867238
68262	Agpat4	ENSMUSG00000023827	blue	-0.432576	-0.606454	-0.480498	-0.500616	-0.982089	0.98262	0.533131	0.180126	0.61589	-0.382839
18218	Dusp8	ENSMUSG00000037887	blue	-0.386846	-0.360799	-0.202084	-0.698154	-0.913305	0.925438	0.752719	0.148054	0.333147	-0.269732
66181	Nop10	ENSMUSG00000027133	blue	0.047066	-0.502735	-0.911463	-0.365311	-0.850398	0.839985	0.299223	-0.287188	0.616724	-0.811974
27356	Insl6	ENSMUSG00000050957	blue	-0.034537	-0.42569	-0.719758	-0.603881	-0.961167	0.962089	0.572774	-0.222282	0.498577	-0.722748
234407	Colgalt1	ENSMUSG00000034807	blue	-0.255732	-0.295579	-0.364265	-0.7707	-0.959599	0.965343	0.791123	-0.057988	0.310291	-0.486311
76960	Bcas1	ENSMUSG00000013523	blue	-0.28786	-0.775125	-0.776308	-0.200398	-0.892199	0.884869	0.19126	0.118327	0.832219	-0.501313
12830	Col4a5	ENSMUSG00000031274	blue	-0.421086	-0.73563	-0.506825	-0.338277	-0.92797	0.934068	0.377613	0.292528	0.73259	-0.286228
170741	Pilrb1	ENSMUSG00000066684	blue	-0.071277	-0.475845	-0.817274	-0.479725	-0.923216	0.91224	0.431049	-0.237847	0.573995	-0.778897
207592	Tbc1d16	ENSMUSG00000039976	blue	-0.386138	-0.276259	-0.124749	-0.743223	-0.878972	0.89112	0.802325	0.127261	0.243331	-0.23966
74048	4632428N05Rik	ENSMUSG00000020101	blue	-0.341945	-0.580658	-0.674009	-0.445754	-0.962708	0.949313	0.435192	4.14217e-05	0.642718	-0.594714
12231	Btn1a1	ENSMUSG00000000706	blue	-0.346122	-0.700232	-0.519953	-0.377967	-0.930489	0.940207	0.411432	0.238227	0.699768	-0.323381
75789	4930444M15Rik	ENSMUSG00000097172	blue	-0.300591	-0.644059	-0.673767	-0.431623	-0.979691	0.976117	0.431397	0.0565596	0.689961	-0.539704
83395	Sp6	ENSMUSG00000038560	blue	-0.26634	-0.323601	-0.306086	-0.741467	-0.936313	0.948068	0.77238	0.0151735	0.319196	-0.411564
56013	Srcin1	ENSMUSG00000038453	blue	-0.359391	-0.475242	-0.331482	-0.621155	-0.948669	0.960504	0.666117	0.156731	0.459881	-0.320158
75712	Tmem14a	ENSMUSG00000025933	blue	0.0434378	-0.123688	-0.559111	-0.820378	-0.904628	0.904417	0.785487	-0.401219	0.199311	-0.760995
19294	Pvrl2	ENSMUSG00000062300	blue	-0.31741	-0.280516	-0.191007	-0.756924	-0.899664	0.913163	0.805862	0.0713702	0.25794	-0.303552
381716	1700015F17Rik	ENSMUSG00000079666	blue	-0.0544865	-0.660528	-0.710385	-0.290072	-0.837933	0.849582	0.282945	0.0342506	0.699898	-0.471664
381411	Accsl	ENSMUSG00000075023	blue	-0.451221	-0.825609	-0.671806	-0.123485	-0.856929	0.846217	0.130108	0.265654	0.861703	-0.390426
53419	Corin	ENSMUSG00000005220	blue	-0.0700928	-0.0947277	-0.249839	-0.853013	-0.844245	0.859644	0.873015	-0.176286	0.101455	-0.445887
171504	Apobr	ENSMUSG00000042759	blue	-0.32678	-0.27237	-0.151503	-0.753792	-0.882461	0.897691	0.806674	0.094786	0.241848	-0.273531
212632	Iffo2	ENSMUSG00000041025	blue	-0.300686	-0.19134	-0.122856	-0.8061	-0.86585	0.879715	0.855459	0.0357618	0.165313	-0.295619
78634	Spaca7	ENSMUSG00000010435	blue	-0.172361	-0.535402	-0.732665	-0.509435	-0.975384	0.970109	0.487619	-0.108707	0.60517	-0.666202
76770	2010005H15Rik	ENSMUSG00000095620	blue	-0.35114	-0.755447	-0.717283	-0.265539	-0.928825	0.921611	0.264054	0.144439	0.802592	-0.491691
105785	Kdelr3	ENSMUSG00000010830	blue	0.0640739	-0.14271	-0.55797	-0.814191	-0.906284	0.909788	0.782779	-0.383889	0.212623	-0.740052
30963	Hacd1	ENSMUSG00000063275	blue	0.0408195	-0.213123	-0.699315	-0.700573	-0.899139	0.890604	0.645576	-0.418646	0.313999	-0.843654
20345	Selplg	ENSMUSG00000048163	blue	-0.0691617	-0.254667	-0.476737	-0.760743	-0.926935	0.935089	0.750294	-0.204309	0.292965	-0.627353
15587	Hyal2	ENSMUSG00000010047	blue	-0.225956	-0.243676	-0.323851	-0.803912	-0.939789	0.947835	0.825033	-0.0805519	0.254253	-0.478839
14991	H2-M3	ENSMUSG00000016206	blue	-0.306693	-0.625273	-0.684622	-0.439004	-0.979349	0.972588	0.434227	0.0306567	0.678169	-0.566675
21367	Cntn2	ENSMUSG00000053024	blue	-0.111112	-0.551626	-0.571402	-0.489303	-0.909041	0.924697	0.499782	0.0291041	0.570771	-0.450962
67399	Pdlim7	ENSMUSG00000021493	blue	-0.392273	-0.267125	-0.137019	-0.754425	-0.887739	0.897731	0.810055	0.108544	0.239314	-0.265317
56772	Mllt11	ENSMUSG00000053192	blue	-0.134788	-0.153224	-0.399646	-0.845973	-0.928278	0.930167	0.8427	-0.235621	0.193361	-0.612232
68808	1110046J04Rik	ENSMUSG00000085457	blue	-0.0249852	-0.149124	-0.484398	-0.817967	-0.907748	0.910582	0.794408	-0.31626	0.205063	-0.701416
24117	Wif1	ENSMUSG00000020218	blue	-0.157791	-0.755102	-0.725896	-0.222589	-0.86016	0.868115	0.21872	0.122622	0.790782	-0.453832
104360	Isl2	ENSMUSG00000032318	blue	-0.690854	-0.283789	0.143466	-0.568433	-0.715905	0.717901	0.666879	0.390557	0.212407	0.0670902
18858	Pmp22	ENSMUSG00000018217	blue	-0.130347	-0.155194	-0.386332	-0.849725	-0.927737	0.931581	0.849575	-0.224051	0.190779	-0.595309
13014	Cstb	ENSMUSG00000005054	blue	-0.11139	-0.519534	-0.781736	-0.48653	-0.95073	0.944091	0.450533	-0.166937	0.601888	-0.724488
328967	Arhgef37	ENSMUSG00000045094	blue	-0.127666	-0.39557	-0.745897	-0.555903	-0.929236	0.914191	0.51411	-0.255644	0.492269	-0.764165
208677	Creb3l3	ENSMUSG00000035041	blue	-0.367238	-0.80578	-0.744458	-0.162287	-0.883569	0.873509	0.157974	0.180605	0.856474	-0.466546
13638	Efna3	ENSMUSG00000028039	blue	-0.242972	-0.271152	-0.29189	-0.783029	-0.931991	0.943359	0.812869	-0.0267154	0.269904	-0.423778
329910	Acot11	ENSMUSG00000034853	blue	-0.443285	-0.743906	-0.632132	-0.287121	-0.931776	0.923446	0.298173	0.20629	0.777189	-0.433377
100039707	Mthfsl	ENSMUSG00000079427	blue	0.413159	0.0389615	-0.683384	-0.750069	-0.722186	0.724969	0.66491	-0.678769	0.0772195	-0.921024
18451	P4ha1	ENSMUSG00000019916	blue	-0.370048	-0.61846	-0.55863	-0.486878	-0.989269	0.989224	0.506103	0.124766	0.641772	-0.45242
214305	Hhipl1	ENSMUSG00000021260	blue	-0.28803	-0.739153	-0.625254	-0.299941	-0.908938	0.91541	0.318389	0.194494	0.758055	-0.37744
105833	Ccdc65	ENSMUSG00000003354	blue	-0.0812022	-0.103139	-0.324037	-0.87562	-0.891778	0.90137	0.878156	-0.232018	0.127493	-0.566423
12365	Casp14	ENSMUSG00000005355	blue	-0.527081	-0.64792	-0.580506	-0.318259	-0.902528	0.882349	0.331472	0.168071	0.693198	-0.422877
30938	Fgd3	ENSMUSG00000037946	blue	-0.534512	-0.483277	-0.216255	-0.580713	-0.91806	0.923369	0.645945	0.27612	0.452233	-0.197481
100504661	Gm20337	NA	blue	-0.139004	-0.218649	-0.501602	-0.753294	-0.92028	0.915627	0.742904	-0.241865	0.277765	-0.630833
381493	S100a7a	ENSMUSG00000063767	blue	-0.0786584	-0.326946	-0.521565	-0.733077	-0.960525	0.970129	0.72897	-0.165996	0.364363	-0.603342
329152	Hecw2	ENSMUSG00000042807	blue	-0.31293	-0.379612	-0.285359	-0.631136	-0.879962	0.890746	0.66246	0.0937285	0.367511	-0.361987
16408	Itgal	ENSMUSG00000030830	blue	-0.23847	-0.586444	-0.737262	-0.437919	-0.959196	0.949845	0.421194	-0.0506504	0.656093	-0.620647
68038	Chid1	ENSMUSG00000025512	blue	-0.293406	-0.584235	-0.581701	-0.518894	-0.988752	0.991381	0.531945	0.0654927	0.612857	-0.488799
69038	Tmem258	ENSMUSG00000036372	blue	0.405999	0.0537339	-0.71928	-0.711473	-0.693848	0.689654	0.616149	-0.715688	0.0778931	-0.957369
67586	Ubxn11	ENSMUSG00000012126	blue	-0.435211	-0.571251	-0.312669	-0.508987	-0.919601	0.931609	0.567592	0.27894	0.542982	-0.213472
66412	Arrdc4	ENSMUSG00000042659	blue	-0.327855	-0.776436	-0.732942	-0.234733	-0.915802	0.910249	0.232711	0.152466	0.823063	-0.481156
80752	Fam20c	ENSMUSG00000025854	blue	-0.536692	-0.703637	-0.383757	-0.375316	-0.925035	0.929763	0.431732	0.366181	0.682042	-0.205029
70350	Basp1	ENSMUSG00000045763	blue	-0.21092	-0.202283	-0.285779	-0.827474	-0.921447	0.930928	0.850757	-0.0923325	0.208905	-0.463082
240038	Gm4944	ENSMUSG00000096433	blue	0.526528	-0.206633	-0.759024	-0.412343	-0.586088	0.604431	0.329627	-0.494734	0.299733	-0.767411
16859	Lgals9	ENSMUSG00000001123	blue	-0.0860539	-0.563897	-0.809676	-0.437568	-0.939379	0.935168	0.40288	-0.144536	0.644921	-0.70097
218271	B4galt7	ENSMUSG00000021504	blue	-0.345953	-0.34201	-0.298313	-0.726733	-0.947075	0.953548	0.760984	0.0476241	0.339094	-0.399743
245532	Awat2	ENSMUSG00000031220	blue	0.244622	-0.100301	-0.614692	-0.770106	-0.829242	0.838083	0.714728	-0.485	0.181507	-0.816246
12227	Btg2	ENSMUSG00000020423	blue	-0.210416	-0.505854	-0.591683	-0.590646	-0.990658	0.994746	0.593832	-0.0294667	0.542913	-0.55424
102657	Cd276	ENSMUSG00000035914	blue	-0.268646	-0.236538	-0.261948	-0.802649	-0.924196	0.933094	0.83308	-0.0347289	0.235677	-0.422769
239017	Ogdhl	ENSMUSG00000021913	blue	-0.358694	-0.358921	-0.210603	-0.698223	-0.909613	0.923356	0.752192	0.137624	0.331617	-0.270056
381413	Gpr176	ENSMUSG00000040133	blue	-0.351567	-0.659062	-0.690298	-0.350931	-0.936014	0.924534	0.350046	0.073087	0.714964	-0.511929
12609	Cebpd	NA	blue	-0.705408	-0.685924	-0.202135	-0.27371	-0.808484	0.808168	0.347853	0.513746	0.638896	-0.0428457
14726	Pdpn	ENSMUSG00000028583	blue	-0.0244559	-0.200924	-0.682209	-0.674827	-0.877852	0.862524	0.622566	-0.405456	0.306742	-0.818999
11488	Adam11	ENSMUSG00000020926	blue	-0.372348	-0.26893	-0.155293	-0.745303	-0.882967	0.892932	0.8004	0.0967701	0.244532	-0.264024
230810	Slc30a2	ENSMUSG00000028836	blue	0.0367667	-0.0287972	-0.255273	-0.880251	-0.810928	0.829978	0.882556	-0.26019	0.0402996	-0.525296
73598	1700001O22Rik	ENSMUSG00000044320	blue	-0.0434397	-0.199967	-0.446362	-0.813124	-0.924967	0.934538	0.810111	-0.233181	0.236923	-0.597604
56047	Msln	ENSMUSG00000063011	blue	-0.253615	-0.468496	-0.506933	-0.635728	-0.989274	0.994939	0.650617	0.00247534	0.491945	-0.501207
234797	6430548M08Rik	ENSMUSG00000031824	blue	-0.27056	-0.500133	-0.454404	-0.604816	-0.969496	0.98037	0.631568	0.0766776	0.505886	-0.421137
20305	Ccl6	ENSMUSG00000018927	blue	-0.678449	-0.61841	-0.40286	-0.229512	-0.787816	0.763139	0.256916	0.297544	0.639623	-0.28207
73167	Arhgap8	ENSMUSG00000078954	blue	-0.235915	-0.594074	-0.667031	-0.489739	-0.985049	0.985155	0.486329	0.00395813	0.640196	-0.567959
74144	Robo4	ENSMUSG00000032125	blue	-0.04421	-0.298801	-0.568436	-0.741935	-0.959223	0.9652	0.72664	-0.23211	0.351393	-0.66475
19085	Prkar1b	ENSMUSG00000025855	blue	-0.618529	-0.802483	-0.449316	-0.22047	-0.888511	0.883875	0.272625	0.429028	0.792765	-0.185135
30927	Snai3	ENSMUSG00000006587	blue	-0.516112	-0.858497	-0.623823	-0.115996	-0.867312	0.858034	0.138963	0.342847	0.8807	-0.3082
259300	Ehd2	ENSMUSG00000074364	blue	-0.378415	-0.475546	-0.35798	-0.625547	-0.963801	0.971711	0.667188	0.138648	0.468605	-0.347723
100044193	Gm20939	ENSMUSG00000095193	blue	0.303413	-0.433078	-0.869342	-0.290377	-0.688987	0.695514	0.223295	-0.333471	0.533261	-0.71674
11444	Chrnb2	ENSMUSG00000027950	blue	-0.581003	-0.714062	-0.331969	-0.345259	-0.899055	0.904233	0.411216	0.423704	0.681735	-0.137426
68151	Wls	ENSMUSG00000028173	blue	-0.0428904	-0.0765372	-0.393314	-0.88406	-0.896929	0.901369	0.872723	-0.313798	0.121469	-0.645583
66599	Rdm1	ENSMUSG00000010362	blue	-0.126666	-0.687502	-0.804528	-0.303012	-0.905251	0.905204	0.280629	-0.0104605	0.751642	-0.591737
235587	Parp3	ENSMUSG00000023249	blue	-0.301545	-0.317787	-0.333408	-0.752622	-0.956718	0.962603	0.781447	-0.0068053	0.324361	-0.437798
12978	Csf1r	ENSMUSG00000024621	blue	-0.398366	-0.691862	-0.581166	-0.399875	-0.971508	0.970977	0.420805	0.185049	0.712722	-0.418179
17153	Mal	ENSMUSG00000027375	blue	-0.26318	-0.479835	-0.582159	-0.609602	-0.998285	0.996469	0.609822	-0.043492	0.523207	-0.580819
109332	Cdcp1	ENSMUSG00000035498	blue	-0.307974	-0.559455	-0.605159	-0.534691	-0.997217	0.994483	0.539175	0.0234361	0.599938	-0.543714
57890	Il17re	ENSMUSG00000043088	blue	-0.287457	-0.485038	-0.452887	-0.619609	-0.975726	0.984245	0.642551	0.0625752	0.49413	-0.448264
667410	Gm8615	NA	blue	-0.356762	-0.362243	-0.272798	-0.712146	-0.941071	0.950345	0.754214	0.0892515	0.349926	-0.351775
75828	Hormad2	ENSMUSG00000020419	blue	-0.239168	-0.509481	-0.713796	-0.507206	-0.965405	0.952908	0.484952	-0.110599	0.585412	-0.668208
15360	Hmgcs2	ENSMUSG00000027875	blue	0.247001	-0.0121722	-0.497509	-0.855118	-0.81365	0.827445	0.815259	-0.480287	0.0759482	-0.7428
20540	Slc7a7	ENSMUSG00000000958	blue	-0.22815	-0.645993	-0.668189	-0.423838	-0.959372	0.9628	0.426724	0.0575394	0.684398	-0.508089
11974	Atp6v0e	ENSMUSG00000015575	blue	0.0420802	-0.355526	-0.764907	-0.615299	-0.929625	0.926676	0.566971	-0.330293	0.448351	-0.802173
68701	Ppp1r27	ENSMUSG00000025129	blue	-0.164951	-0.400678	-0.61307	-0.655641	-0.98195	0.980005	0.63983	-0.155326	0.458347	-0.665617
546546	Serpina3h	NA	blue	-0.479355	-0.834389	-0.688928	-0.065693	-0.824503	0.808167	0.0747878	0.273583	0.878883	-0.354717
232409	Clec2e	ENSMUSG00000030155	blue	-0.180012	-0.494441	-0.442075	-0.566966	-0.914747	0.932954	0.589337	0.0727597	0.492457	-0.406237
12010	B2m	ENSMUSG00000060802	blue	0.286112	-0.0255188	-0.650383	-0.789307	-0.805108	0.807503	0.721138	-0.584918	0.12771	-0.879407
381399	Bpifb4	ENSMUSG00000074665	blue	-0.229457	-0.774446	-0.685963	-0.224009	-0.873807	0.880866	0.228229	0.177353	0.801209	-0.419176
14824	Grn	ENSMUSG00000034708	blue	-0.237776	-0.318226	-0.351675	-0.753271	-0.951167	0.961325	0.779498	-0.0268532	0.324234	-0.445991
100689	Spon2	ENSMUSG00000037379	blue	-0.298181	-0.709061	-0.628832	-0.360936	-0.944913	0.949482	0.376122	0.158546	0.732813	-0.424409
71860	Cfap52	ENSMUSG00000020904	blue	-0.155962	-0.556273	-0.746034	-0.487149	-0.96991	0.966209	0.465094	-0.0994581	0.625036	-0.659367
94280	Sfxn3	ENSMUSG00000025212	blue	-0.135297	-0.344883	-0.569361	-0.715143	-0.980603	0.981873	0.703887	-0.179622	0.397011	-0.651362
57138	Slc12a5	ENSMUSG00000017740	blue	-0.447565	-0.680805	-0.437115	-0.411914	-0.941518	0.94875	0.456097	0.290238	0.668856	-0.281589
54396	Irgm2	ENSMUSG00000069874	blue	-0.156712	-0.537838	-0.716038	-0.520096	-0.97776	0.976092	0.502479	-0.0958763	0.600756	-0.645359
12373	Casq2	ENSMUSG00000027861	blue	-0.278579	-0.468561	-0.530681	-0.632033	-0.997899	0.99901	0.641905	-0.0135088	0.500635	-0.533354
231103	Gckr	ENSMUSG00000059434	blue	-0.0868423	-0.339142	-0.494624	-0.724284	-0.953797	0.965983	0.72616	-0.132257	0.367914	-0.565853
15953	Ifi47	ENSMUSG00000078920	blue	-0.140716	-0.448619	-0.660177	-0.609648	-0.980953	0.98008	0.594734	-0.143169	0.509325	-0.650446
225187	Ankrd29	ENSMUSG00000057766	blue	-0.113009	-0.666243	-0.678562	-0.344404	-0.887409	0.899414	0.340167	0.0607953	0.697674	-0.490241
20393	Sgk1	ENSMUSG00000019970	blue	-0.20349	-0.0984917	-0.204975	-0.875138	-0.875979	0.884532	0.898508	-0.130612	0.102222	-0.45209
75291	Zbtb3	ENSMUSG00000071661	blue	-0.0550803	-0.143633	-0.368237	-0.856131	-0.907182	0.918614	0.857203	-0.229254	0.170148	-0.57587
72310	Nkg7	ENSMUSG00000004612	blue	-0.214905	-0.708588	-0.744401	-0.308948	-0.920711	0.920449	0.296675	0.0614721	0.759124	-0.547953
381404	Pabpc1l	ENSMUSG00000054582	blue	-0.193118	-0.665385	-0.80231	-0.322963	-0.920584	0.913126	0.300497	-0.0228573	0.738155	-0.608098
23950	Dnajb6	ENSMUSG00000029131	blue	-0.322875	-0.583314	-0.54849	-0.517518	-0.982724	0.985529	0.532086	0.0908177	0.60567	-0.477853
54411	Atp6ap1	ENSMUSG00000019087	blue	-0.0730258	-0.240998	-0.513737	-0.789422	-0.954362	0.95852	0.776694	-0.244653	0.291002	-0.660087
170716	Cyp4f13	ENSMUSG00000024055	blue	-0.226717	-0.579558	-0.627123	-0.509426	-0.97943	0.983221	0.51397	0.0203632	0.616281	-0.525805
321008	6330408A02Rik	ENSMUSG00000070814	blue	-0.193948	-0.543013	-0.564682	-0.547616	-0.965452	0.975595	0.559317	0.0282907	0.565926	-0.485961
12560	Cdh3	ENSMUSG00000061048	blue	-0.140788	-0.194646	-0.205165	-0.788523	-0.848219	0.86904	0.819206	-0.0425984	0.177422	-0.375962
16520	Kcnj4	ENSMUSG00000044216	blue	-0.549321	-0.455244	-0.119865	-0.57562	-0.872023	0.881546	0.649575	0.324838	0.405731	-0.127535
15043	H2-T3	ENSMUSG00000054128	blue	-0.449568	-0.810561	-0.684307	-0.145749	-0.869984	0.857547	0.156452	0.244936	0.852042	-0.380876
213006	Mfsd4	ENSMUSG00000059149	blue	-0.108314	-0.470423	-0.81866	-0.455062	-0.90699	0.890909	0.406054	-0.236433	0.574584	-0.771528
17174	Masp1	ENSMUSG00000022887	blue	-0.171601	-0.461943	-0.590926	-0.623712	-0.98537	0.98984	0.623191	-0.075532	0.503086	-0.577407
53620	Vamp5	ENSMUSG00000073002	blue	-0.270136	-0.336047	-0.37696	-0.741131	-0.964814	0.971097	0.765167	-0.0255917	0.34843	-0.463664
106861	Abhd3	ENSMUSG00000002475	blue	-0.131634	-0.208699	-0.357571	-0.784696	-0.896458	0.905632	0.800353	-0.142149	0.22903	-0.482514
268756	Gulo	ENSMUSG00000034450	blue	-0.0685798	-0.582492	-0.753358	-0.429717	-0.923648	0.92768	0.409869	-0.0829191	0.643513	-0.610004
69769	Tnfaip8l2	ENSMUSG00000013707	blue	-0.20129	-0.820091	-0.652472	-0.0563237	-0.746667	0.757326	0.061565	0.256031	0.834846	-0.319349
193813	Mcfd2	ENSMUSG00000024150	blue	-0.170803	-0.276535	-0.466555	-0.774536	-0.966503	0.969039	0.773477	-0.164725	0.315341	-0.603408
14620	Gjb3	ENSMUSG00000042367	blue	-0.312906	-0.167851	-0.170062	-0.827828	-0.886536	0.893492	0.865418	-0.0240663	0.159269	-0.374897
209131	Snx30	ENSMUSG00000028385	blue	-0.310082	-0.173229	-0.192728	-0.825308	-0.893737	0.899384	0.858974	-0.0372534	0.169464	-0.398845
21924	Tnnc1	ENSMUSG00000091898	blue	-0.503552	-0.528784	-0.290655	-0.559816	-0.943259	0.948648	0.615436	0.257192	0.506509	-0.254441
73893	Tmem202	ENSMUSG00000049526	blue	-0.170447	-0.446947	-0.591239	-0.622529	-0.975733	0.978738	0.61421	-0.0932832	0.491176	-0.61409
17760	Map6	ENSMUSG00000055407	blue	-0.466195	-0.376678	-0.169877	-0.67358	-0.90723	0.915646	0.734157	0.197592	0.344994	-0.233362
71146	Golga7b	ENSMUSG00000042532	blue	-0.604975	-0.669994	-0.359021	-0.398287	-0.929947	0.928071	0.45446	0.358888	0.65336	-0.217562
74176	Tgm5	ENSMUSG00000053675	blue	-0.232153	-0.71307	-0.758536	-0.270417	-0.898895	0.894713	0.252646	0.0587842	0.769931	-0.561179
100503427	Gm10390	ENSMUSG00000097368	blue	-0.713928	-0.311942	0.606428	0.586566	0.352857	-0.355171	-0.461294	0.88782	0.175024	0.926422
60527	Fads3	ENSMUSG00000024664	blue	-0.424486	-0.757137	-0.613604	-0.306017	-0.945954	0.943109	0.32679	0.231578	0.780146	-0.389793
217695	Zfyve1	ENSMUSG00000042628	blue	-0.13663	-0.143305	-0.292513	-0.858102	-0.901194	0.911961	0.874867	-0.160848	0.156391	-0.492831
14632	Gli1	ENSMUSG00000025407	blue	-0.16225	-0.485827	-0.696002	-0.566858	-0.981607	0.977729	0.545546	-0.133087	0.55228	-0.677174
77462	Tmem116	ENSMUSG00000029452	blue	0.301221	0.00468802	-0.557593	-0.816076	-0.779571	0.789566	0.765272	-0.541569	0.0764353	-0.778315
64899	Lpin3	ENSMUSG00000027412	blue	-0.544322	-0.598557	-0.39478	-0.475852	-0.952384	0.948584	0.517212	0.250768	0.597308	-0.321404
66175	Mustn1	ENSMUSG00000042485	blue	-0.317064	-0.0380796	-0.121021	-0.862791	-0.827233	0.826114	0.891845	-0.107508	0.0423187	-0.404267
67622	Mxra7	ENSMUSG00000020814	blue	0.0369419	-0.256983	-0.544387	-0.730998	-0.904142	0.914875	0.717309	-0.256152	0.30589	-0.625818
21899	Tlr6	ENSMUSG00000051498	blue	-0.481105	-0.651983	-0.583603	-0.372068	-0.941657	0.928004	0.388743	0.160078	0.69048	-0.429488
17087	Ly96	ENSMUSG00000025779	blue	-0.0498257	-0.316433	-0.724601	-0.635521	-0.928886	0.91788	0.589042	-0.327578	0.413339	-0.8017
446101	Xrra1	ENSMUSG00000035211	blue	-0.460738	-0.559292	-0.327516	-0.537446	-0.945336	0.953618	0.589614	0.253944	0.538043	-0.266795
21897	Tlr1	ENSMUSG00000044827	blue	-0.0917217	-0.714138	-0.821591	-0.238213	-0.865725	0.867513	0.212775	0.00271032	0.777768	-0.575086
56380	Arid3b	ENSMUSG00000004661	blue	-0.481165	-0.509814	-0.468963	-0.541718	-0.966135	0.95487	0.562434	0.100523	0.538443	-0.452649
83768	Dpp7	ENSMUSG00000026958	blue	-0.203253	-0.599899	-0.686816	-0.476009	-0.976913	0.97829	0.469306	-0.00813897	0.648094	-0.57763
68434	1010001N08Rik	ENSMUSG00000097222	blue	-0.353357	-0.724372	-0.669054	-0.228839	-0.866951	0.859217	0.223403	0.153082	0.767197	-0.476751
72061	2010111I01Rik	ENSMUSG00000021458	blue	-0.283647	-0.292238	-0.333081	-0.767727	-0.951126	0.956621	0.794582	-0.0325417	0.301846	-0.448724
16874	Lhx6	ENSMUSG00000026890	blue	-0.475315	-0.537424	-0.441662	-0.546783	-0.976979	0.971786	0.57596	0.145538	0.552104	-0.410911
20397	Sgpl1	ENSMUSG00000020097	blue	-0.0908312	-0.20582	-0.470001	-0.815234	-0.945804	0.949626	0.807103	-0.242902	0.251677	-0.63785
320207	Pik3r5	ENSMUSG00000020901	blue	-0.482712	-0.82239	-0.599991	-0.189278	-0.893792	0.888881	0.217995	0.320181	0.839174	-0.302534
381272	A630095N17Rik	ENSMUSG00000096094	blue	-0.557904	-0.547456	-0.494118	-0.394167	-0.887669	0.865084	0.406982	0.136108	0.589229	-0.435144
66322	1700011A15Rik	ENSMUSG00000063971	blue	-0.480617	-0.64811	-0.347278	-0.325839	-0.831394	0.836874	0.36854	0.336149	0.62624	-0.222614
104103	Airn	ENSMUSG00000078247	blue	0.219004	-0.183194	-0.776501	-0.638604	-0.820969	0.816254	0.560314	-0.520033	0.299457	-0.913188
16497	Kcnab1	ENSMUSG00000027827	blue	-0.592212	-0.703733	-0.470017	-0.343108	-0.934308	0.924923	0.381967	0.307294	0.711607	-0.302829
380713	Scarf1	ENSMUSG00000038188	blue	-0.328566	-0.369855	-0.42506	-0.601555	-0.894065	0.888468	0.622113	-0.00807863	0.400602	-0.428715
208151	Tmem132b	ENSMUSG00000070498	blue	-0.367165	-0.872755	-0.676776	-0.0789157	-0.833182	0.832813	0.0913943	0.301981	0.89561	-0.3334
22271	Upp1	ENSMUSG00000020407	blue	-0.198233	-0.241884	-0.417489	-0.795091	-0.954119	0.955773	0.798024	-0.157793	0.276058	-0.581852
217303	Cd300a	ENSMUSG00000034652	blue	-0.423833	-0.808026	-0.66182	-0.193554	-0.896545	0.890157	0.209959	0.252778	0.839265	-0.369267
71908	Cldn23	ENSMUSG00000055976	blue	-0.457135	-0.521777	-0.422387	-0.549761	-0.961361	0.957989	0.585751	0.147905	0.533069	-0.367877
241525	Ypel4	ENSMUSG00000034059	blue	-0.00977786	-0.551603	-0.82799	-0.415476	-0.905481	0.904422	0.376815	-0.174278	0.634998	-0.6994
269604	Gpr157	ENSMUSG00000047875	blue	-0.278863	-0.17482	-0.222629	-0.83257	-0.903733	0.910009	0.862231	-0.0625035	0.175736	-0.425164
15368	Hmox1	ENSMUSG00000005413	blue	-0.343702	-0.541498	-0.519497	-0.566272	-0.994187	0.995286	0.583642	0.0735773	0.56409	-0.47961
70550	5730416F02Rik	ENSMUSG00000081793	blue	-0.409379	-0.235565	-0.186495	-0.680188	-0.826181	0.823787	0.726525	0.0552327	0.233357	-0.278202
18752	Prkcg	ENSMUSG00000078816	blue	-0.41047	-0.780529	-0.67464	-0.215752	-0.900483	0.892285	0.220326	0.209578	0.818534	-0.437986
19260	Ptpn22	ENSMUSG00000027843	blue	-0.404775	-0.337123	-0.310178	-0.655604	-0.899898	0.896422	0.692445	0.0528155	0.347439	-0.356799
85031	Pla1a	ENSMUSG00000002847	blue	-0.0211587	-0.099819	-0.429694	-0.870416	-0.905785	0.910815	0.856274	-0.321143	0.148503	-0.660972
75352	4930550L24Rik	ENSMUSG00000046180	blue	0.126076	-0.0328791	-0.38475	-0.811864	-0.778824	0.792158	0.784267	-0.36288	0.0743133	-0.655113
100504267	Trp53cor1	ENSMUSG00000085912	blue	0.239994	0.020578	-0.440043	-0.877428	-0.797539	0.81333	0.84498	-0.466246	0.0341464	-0.700303
70310	Plscr3	ENSMUSG00000019461	blue	-0.279977	-0.387894	-0.414636	-0.705611	-0.978224	0.984198	0.7277	-0.0038722	0.402102	-0.47289
17904	Myl6	ENSMUSG00000090841	blue	-0.299431	-0.436432	-0.488656	-0.655145	-0.989959	0.990548	0.666432	-0.0119263	0.464488	-0.527457
67292	Pigc	ENSMUSG00000026698	blue	0.0525914	-0.35109	-0.765086	-0.617702	-0.927183	0.924818	0.568701	-0.335873	0.443889	-0.804636
672763	Gm13710	ENSMUSG00000087362	blue	-0.346288	-0.524064	-0.531317	-0.578683	-0.998391	0.996865	0.593199	0.0482992	0.553092	-0.500521
67578	Patl2	ENSMUSG00000027233	blue	-0.219326	-0.278039	-0.40878	-0.778284	-0.962262	0.965814	0.79006	-0.112201	0.304969	-0.535187
16204	Fabp6	ENSMUSG00000020405	blue	-0.178865	-0.597586	-0.462698	-0.237723	-0.708442	0.722447	0.245508	0.175583	0.596754	-0.323313
80749	Lrfn1	ENSMUSG00000030600	blue	-0.572477	-0.323064	0.177066	-0.540333	-0.68351	0.702334	0.648555	0.442895	0.225942	0.149249
16525	Kcnk1	ENSMUSG00000033998	blue	-0.271437	-0.540505	-0.607081	-0.548209	-0.99136	0.990403	0.548278	-0.00178442	0.581673	-0.565439
54368	Gp9	ENSMUSG00000030054	blue	-0.20542	-0.294163	-0.263022	-0.738638	-0.893155	0.911195	0.771571	0.0150324	0.279477	-0.376644
78405	Ntf5	ENSMUSG00000074121	blue	-0.471622	-0.723326	-0.428813	-0.353874	-0.920001	0.927836	0.404137	0.344475	0.705336	-0.228136
18223	Numbl	ENSMUSG00000063160	blue	-0.586185	-0.299622	0.155091	-0.586581	-0.717242	0.732283	0.688415	0.400384	0.211964	0.0889008
66848	Fuca2	ENSMUSG00000019810	blue	-0.167275	-0.258424	-0.461213	-0.783805	-0.961536	0.963367	0.781251	-0.178554	0.298832	-0.611206
12180	Smyd1	ENSMUSG00000055027	blue	-0.120543	-0.623219	-0.762135	-0.394484	-0.930114	0.931413	0.376922	-0.0440747	0.684215	-0.595822
230822	Ncmap	ENSMUSG00000043924	blue	-0.0100179	-0.0845167	-0.215055	-0.839537	-0.806009	0.828536	0.854699	-0.169463	0.0795522	-0.446058
100039805	D5Ertd605e	ENSMUSG00000106820	blue	0.025723	-0.525832	-0.881267	-0.396251	-0.884126	0.878117	0.340718	-0.243063	0.626957	-0.776227
380839	Serpinb1c	ENSMUSG00000079049	blue	-0.472997	-0.415245	-0.251896	-0.653111	-0.937975	0.94157	0.705898	0.173059	0.399095	-0.286717
21832	Thpo	ENSMUSG00000022847	blue	0.156274	-0.551758	-0.867782	-0.303123	-0.794207	0.800339	0.246922	-0.214862	0.637819	-0.711631
75495	Morn5	ENSMUSG00000026894	blue	-0.461812	-0.863342	-0.571367	-0.122002	-0.849534	0.850718	0.152848	0.38038	0.865525	-0.253674
171180	Syt12	ENSMUSG00000049303	blue	-0.262215	-0.203108	-0.161846	-0.803711	-0.875073	0.890081	0.849021	0.0132994	0.18197	-0.319519
68875	Tmcc2	ENSMUSG00000042066	blue	-0.396179	-0.810905	-0.461729	-0.139097	-0.788962	0.801147	0.189698	0.414422	0.788589	-0.119929
230279	6330416G13Rik	ENSMUSG00000045917	blue	-0.109783	-0.437529	-0.717682	-0.583554	-0.964414	0.959006	0.555836	-0.198621	0.51482	-0.706751
110891	Slc8a2	ENSMUSG00000030376	blue	-0.483849	-0.665865	-0.485108	-0.0986368	-0.695485	0.680716	0.129083	0.2812	0.690282	-0.190798
15400	Hoxa3	ENSMUSG00000079560	blue	-0.181658	-0.365661	-0.531862	-0.707058	-0.983295	0.985531	0.703603	-0.126883	0.407625	-0.61002
16578	Kif9	ENSMUSG00000032489	blue	-0.0428631	-0.442102	-0.764656	-0.540406	-0.93311	0.928428	0.49685	-0.237952	0.527578	-0.765124
20725	Serpinb8	ENSMUSG00000026315	blue	-0.255411	-0.534013	-0.559555	-0.449021	-0.888748	0.888705	0.462832	0.0447904	0.568147	-0.426585
239691	AU021092	ENSMUSG00000051669	blue	-0.313623	-0.567966	-0.599218	-0.529325	-0.996948	0.994894	0.536274	0.0372422	0.605829	-0.529315
11839	Areg	ENSMUSG00000029378	blue	-0.23194	-0.62948	-0.678348	-0.443462	-0.969828	0.971119	0.439153	0.0303121	0.673257	-0.555497
211798	Mfsd9	ENSMUSG00000041945	blue	-0.320648	-0.671159	-0.662342	-0.403877	-0.972673	0.969999	0.407013	0.0940964	0.711408	-0.512919
243914	Lgi4	ENSMUSG00000036560	blue	0.149753	-0.126776	-0.411973	-0.803259	-0.829159	0.851542	0.792857	-0.293766	0.154312	-0.58148
20530	Slc31a2	ENSMUSG00000066152	blue	-0.352199	-0.580746	-0.593003	-0.511344	-0.994714	0.990286	0.520155	0.0592889	0.618438	-0.516593
54003	Nell2	ENSMUSG00000022454	blue	-0.646194	-0.566746	-0.253326	-0.460863	-0.898684	0.894328	0.520907	0.343073	0.543669	-0.197577
20130	Rras	ENSMUSG00000038387	blue	-0.130319	-0.189866	-0.40734	-0.831891	-0.939112	0.943951	0.833092	-0.206389	0.224718	-0.589258
76589	Unc5cl	ENSMUSG00000043592	blue	-0.434379	-0.692761	-0.706762	-0.086951	-0.75784	0.730122	0.0753392	0.124879	0.767184	-0.442998
17305	Mfng	ENSMUSG00000018169	blue	-0.439714	-0.273958	-0.333856	-0.650026	-0.872566	0.856987	0.671023	-0.0208224	0.30718	-0.433053
77772	Dcst1	ENSMUSG00000042672	blue	-0.171552	-0.517058	-0.494488	-0.484207	-0.873497	0.886847	0.491424	0.0561158	0.527964	-0.452166
20391	Sgca	ENSMUSG00000001508	blue	-0.127039	-0.105506	-0.380509	-0.864911	-0.909442	0.909548	0.85982	-0.266402	0.148977	-0.618004
20618	Sncg	ENSMUSG00000023064	blue	-0.231557	-0.788747	-0.74813	-0.194608	-0.876549	0.878126	0.189475	0.1457	0.830929	-0.46642
18557	Cdk18	ENSMUSG00000026437	blue	-0.288088	-0.241649	-0.211072	-0.790265	-0.905415	0.917103	0.831735	0.0140704	0.228425	-0.352733
240058	Cpne5	ENSMUSG00000024008	blue	-0.367479	-0.756016	-0.616455	-0.2984	-0.929361	0.931039	0.320163	0.224623	0.775714	-0.372526
56312	Nupr1	ENSMUSG00000030717	blue	-0.0818767	-0.147889	-0.410621	-0.852012	-0.923707	0.929155	0.846098	-0.255192	0.187329	-0.622662
74202	Fblim1	ENSMUSG00000006219	blue	-0.1669	-0.203427	-0.353514	-0.825419	-0.932338	0.939789	0.838849	-0.146956	0.224429	-0.519896
12289	Cacna1d	ENSMUSG00000015968	blue	-0.158927	-0.0286474	-0.326937	-0.840096	-0.834907	0.827838	0.836593	-0.28624	0.0781924	-0.575313
20617	Snca	ENSMUSG00000025889	blue	-0.2007	-0.272834	-0.430142	-0.778864	-0.962679	0.965536	0.783413	-0.13744	0.304927	-0.573343
16399	Itga2b	ENSMUSG00000034664	blue	-0.327479	-0.474859	-0.429487	-0.628453	-0.977586	0.983784	0.6585	0.0775064	0.48282	-0.415669
56296	Dmrtb1	ENSMUSG00000028610	blue	-0.497704	-0.629171	-0.404625	-0.385028	-0.889441	0.88861	0.419374	0.271368	0.624947	-0.308527
12355	Nr1i3	ENSMUSG00000005677	blue	-0.32175	-0.850688	-0.69912	-0.113956	-0.847645	0.848517	0.124101	0.258536	0.878583	-0.358331
72392	Tmem175	ENSMUSG00000013495	blue	0.0542555	-0.105658	-0.477645	-0.855872	-0.897448	0.905103	0.834019	-0.359057	0.160435	-0.692319
72446	Prr5l	ENSMUSG00000032841	blue	-0.258803	-0.332081	-0.393057	-0.746102	-0.969326	0.975004	0.766038	-0.044028	0.348373	-0.488337
66440	Cdc26	ENSMUSG00000066149	blue	-0.225576	-0.572817	-0.739477	-0.461954	-0.969505	0.960719	0.441654	-0.0700885	0.643503	-0.648372
20361	Sema7a	ENSMUSG00000038264	blue	-0.398118	-0.554978	-0.620736	-0.45273	-0.948322	0.932178	0.44719	0.0224482	0.612513	-0.565414
66895	Pxdc1	ENSMUSG00000021411	blue	-0.408168	-0.364442	-0.209324	-0.69568	-0.919414	0.92921	0.750316	0.148809	0.339904	-0.273195
12511	Cd6	ENSMUSG00000024670	blue	-0.246725	-0.155256	-0.316548	-0.70291	-0.807614	0.801243	0.697597	-0.150809	0.189574	-0.544094
71910	Ppapdc1b	ENSMUSG00000031570	blue	-0.314573	-0.616942	-0.641895	-0.468482	-0.98768	0.98436	0.471029	0.0540043	0.659208	-0.536345
73102	Slc22a23	ENSMUSG00000038267	blue	-0.432139	-0.837391	-0.644893	-0.16148	-0.88346	0.8796	0.182681	0.296122	0.860282	-0.330329
26970	Pla2g2e	ENSMUSG00000028751	blue	-0.277819	-0.488163	-0.510379	-0.580938	-0.960815	0.963731	0.599737	0.0284693	0.513479	-0.458622
378702	Serf2	ENSMUSG00000074884	blue	-0.207779	-0.385143	-0.550139	-0.689404	-0.990104	0.989591	0.687049	-0.117323	0.431081	-0.605661
245666	Iqsec2	ENSMUSG00000041115	blue	-0.509805	-0.544764	-0.266314	-0.510668	-0.905799	0.912414	0.575637	0.29963	0.515903	-0.178139
230027	Coq3	ENSMUSG00000028247	blue	-0.0531297	-0.131436	-0.447771	-0.852721	-0.920557	0.923609	0.839046	-0.301395	0.181899	-0.663042
74629	4930426L09Rik	ENSMUSG00000026736	blue	0.160558	-0.00209789	-0.408408	-0.876041	-0.8147	0.828409	0.847393	-0.41605	0.0501428	-0.689679
18755	Prkch	ENSMUSG00000021108	blue	-0.635913	-0.687135	-0.465319	-0.280267	-0.879616	0.862334	0.318003	0.308668	0.704431	-0.276018
100072	Camta1	ENSMUSG00000014592	blue	0.0139388	-0.376811	-0.809783	-0.551921	-0.908059	0.898173	0.494273	-0.337812	0.482905	-0.83222
240334	Pcyox1l	ENSMUSG00000024579	blue	-0.577903	-0.606111	-0.240489	-0.457419	-0.901995	0.908966	0.529017	0.384993	0.56581	-0.131162
98417	Cnih4	ENSMUSG00000062169	blue	0.167916	-0.122028	-0.680746	-0.755915	-0.863635	0.861152	0.695608	-0.504448	0.223637	-0.862023
667742	Piezo2	ENSMUSG00000041482	blue	-0.158831	-0.620056	-0.624362	-0.260022	-0.783656	0.787957	0.266629	0.0818387	0.655488	-0.374513
18145	Npc1	ENSMUSG00000024413	blue	-0.195701	-0.296634	-0.418054	-0.770366	-0.964801	0.971318	0.781429	-0.105033	0.32052	-0.536487
104601	Mycbpap	ENSMUSG00000039110	blue	-0.282019	-0.718844	-0.669533	-0.341948	-0.943966	0.946648	0.347789	0.134122	0.751032	-0.469707
66612	Ormdl3	ENSMUSG00000038150	blue	-0.385593	-0.479732	-0.354789	-0.622111	-0.96377	0.971636	0.66217	0.144247	0.47177	-0.355248
15211	Hexa	ENSMUSG00000025232	blue	-0.179246	-0.497171	-0.596112	-0.596022	-0.985696	0.991571	0.596337	-0.0453086	0.534326	-0.566724
20350	Sema3f	ENSMUSG00000034684	blue	-0.228496	-0.147981	-0.104009	-0.820541	-0.83402	0.85225	0.869026	0.0029806	0.119298	-0.285583
74601	4833427F10Rik	ENSMUSG00000092171	blue	-0.0628657	-0.413456	-0.698534	-0.577322	-0.931249	0.9292	0.541203	-0.215414	0.486916	-0.731597
11910	Atf3	ENSMUSG00000026628	blue	-0.355274	-0.860177	-0.599855	-0.105083	-0.822559	0.829902	0.132947	0.348304	0.862736	-0.249197
67963	Npc2	ENSMUSG00000021242	blue	-0.0350376	-0.0852707	-0.375691	-0.884834	-0.895905	0.903582	0.878308	-0.292687	0.122939	-0.618259
14420	Galc	ENSMUSG00000021003	blue	-0.191324	-0.243327	-0.430216	-0.795932	-0.958117	0.959426	0.798704	-0.165913	0.280028	-0.584893
66355	Gmpr	ENSMUSG00000000253	blue	-0.190845	-0.55299	-0.679102	-0.184919	-0.705397	0.691815	0.170026	-0.0106203	0.624098	-0.446358
26936	Mprip	ENSMUSG00000005417	blue	-0.534844	-0.833154	-0.520808	-0.193727	-0.889811	0.888559	0.23536	0.394662	0.830496	-0.232475
332934	Zmynd12	ENSMUSG00000070806	blue	-0.357692	-0.71061	-0.65823	-0.357197	-0.962403	0.958916	0.364805	0.141833	0.747038	-0.476175
382207	Jade3	ENSMUSG00000037315	blue	-0.252604	-0.744989	-0.739741	-0.27486	-0.918994	0.918053	0.271274	0.108423	0.79168	-0.495758
20194	S100a10	ENSMUSG00000041959	blue	0.0033343	-0.402685	-0.770404	-0.585208	-0.940614	0.937319	0.540678	-0.285026	0.491849	-0.78172
69297	Lrrc46	ENSMUSG00000020878	blue	0.256842	-0.328423	-0.787613	-0.542365	-0.821181	0.830156	0.479295	-0.389994	0.418943	-0.806079
11604	Agrp	ENSMUSG00000005705	blue	-0.339903	-0.704423	-0.701035	-0.340201	-0.954223	0.947169	0.340724	0.104145	0.753118	-0.507931
14709	Gng8	ENSMUSG00000063594	blue	-0.349478	-0.801194	-0.61378	-0.181129	-0.854553	0.858179	0.196105	0.27182	0.815234	-0.348388
14004	Chchd2	ENSMUSG00000070493	blue	0.157212	-0.365424	-0.906563	-0.443989	-0.814825	0.803831	0.363345	-0.42727	0.493727	-0.887222
80981	Arl4d	ENSMUSG00000034936	blue	-0.411575	-0.89124	-0.5829	-0.0441472	-0.795462	0.799915	0.078057	0.402544	0.890735	-0.19508
56700	Glmp	ENSMUSG00000001418	blue	-0.0888239	-0.336771	-0.5793	-0.718188	-0.972841	0.976747	0.705152	-0.199138	0.389247	-0.655877
67916	Ppap2b	ENSMUSG00000028517	blue	-0.211815	-0.184207	-0.213608	-0.821311	-0.884782	0.898496	0.856889	-0.0502585	0.175799	-0.378671
54419	Cldn6	ENSMUSG00000023906	blue	-0.177424	-0.0400224	-0.35774	-0.832496	-0.847758	0.837196	0.817335	-0.302371	0.0971754	-0.642307
433766	Trim63	ENSMUSG00000028834	blue	-0.359312	-0.626529	-0.646565	-0.325456	-0.884819	0.872097	0.329509	0.0828144	0.679723	-0.458582
240667	Sec31b	ENSMUSG00000051984	blue	-0.499508	-0.672917	-0.400877	-0.386161	-0.914641	0.918547	0.430368	0.316295	0.658578	-0.266175
67861	Akr1b10	ENSMUSG00000061758	blue	-0.0611413	-0.375514	-0.647184	-0.666633	-0.967535	0.969821	0.646009	-0.213608	0.438473	-0.683272
66212	Sec61b	ENSMUSG00000053317	blue	0.347775	0.0119907	-0.703596	-0.729804	-0.738984	0.735974	0.641641	-0.662849	0.110406	-0.943996
17857	Mx1	ENSMUSG00000000386	blue	-0.460041	-0.867635	-0.666275	-0.0507136	-0.820939	0.811256	0.0684536	0.321472	0.89822	-0.300969
67268	Myl12a	ENSMUSG00000024048	blue	-0.13898	-0.137551	-0.34445	-0.860829	-0.915956	0.921363	0.867406	-0.206809	0.165812	-0.556347
226777	C130074G19Rik	ENSMUSG00000039349	blue	-0.35657	-0.616985	-0.53593	-0.4929	-0.984188	0.987508	0.516007	0.139006	0.633067	-0.429033
107250	Kazald1	ENSMUSG00000025213	blue	-0.193631	-0.273012	-0.483074	-0.766866	-0.967244	0.965514	0.763139	-0.176969	0.319349	-0.618786
217219	Fam171a2	ENSMUSG00000034685	blue	-0.619142	-0.295642	0.282335	-0.48603	-0.600464	0.619412	0.605494	0.509291	0.182966	0.256475
399609	C130046K22Rik	NA	blue	-0.31571	-0.775214	-0.695177	-0.235193	-0.902026	0.90082	0.24359	0.182168	0.811041	-0.418173
64143	Ralb	ENSMUSG00000004451	blue	-0.330875	-0.479142	-0.475118	-0.627204	-0.993173	0.995395	0.646954	0.0444172	0.4987	-0.478434
11302	Aatk	ENSMUSG00000025375	blue	-0.146275	-0.360413	-0.588207	-0.698423	-0.983318	0.982824	0.685755	-0.177053	0.416137	-0.657683
67393	Cxxc5	ENSMUSG00000046668	blue	-0.471034	-0.555708	-0.279262	-0.516837	-0.913865	0.924279	0.579952	0.293998	0.524374	-0.19017
216739	Acsl6	ENSMUSG00000020333	blue	-0.314883	-0.218195	-0.288332	-0.735445	-0.874534	0.872104	0.76317	-0.055484	0.236015	-0.407772
12520	Cd81	ENSMUSG00000037706	blue	-0.0259536	-0.141378	-0.465877	-0.846065	-0.92112	0.925799	0.830886	-0.308156	0.192682	-0.668648
104174	Gldc	ENSMUSG00000024827	blue	0.0701038	-0.677152	-0.874727	-0.147085	-0.755332	0.759642	0.10368	-0.0795121	0.754264	-0.597241
74145	F13a1	ENSMUSG00000039109	blue	-0.544573	-0.245819	0.0712183	-0.640211	-0.747843	0.755813	0.716124	0.272389	0.185486	-0.0746913
667772	Myh15	ENSMUSG00000092009	blue	-0.302685	-0.72121	-0.598892	-0.338782	-0.925619	0.932882	0.355623	0.192593	0.735831	-0.400795
63986	Gmfg	ENSMUSG00000060791	blue	-0.206063	-0.593079	-0.822075	-0.291338	-0.861376	0.842233	0.246616	-0.104666	0.689095	-0.697393
105980076	2310045n01rik-mef2b	NA	blue	0.254465	-0.170336	-0.725004	-0.699238	-0.841786	0.846031	0.633274	-0.49962	0.269324	-0.865359
319713	Ablim3	ENSMUSG00000032735	blue	0.00937489	-0.663341	-0.768613	-0.23299	-0.797973	0.808241	0.213002	-0.00975688	0.71545	-0.509183
102465564	Mir6935	NA	blue	-0.243633	-0.0117168	-0.244551	-0.857705	-0.830979	0.822553	0.861449	-0.234481	0.0487754	-0.540583
382245	Tmem29	ENSMUSG00000041353	blue	0.436384	0.0325059	-0.689801	-0.732361	-0.708927	0.713239	0.644545	-0.679646	0.0829972	-0.924105
12070	Ngfrap1	ENSMUSG00000046432	blue	-0.251474	-0.550363	-0.624583	-0.543752	-0.994823	0.994947	0.543975	-0.00662312	0.592751	-0.564592
106759	Ticam1	ENSMUSG00000047123	blue	-0.238815	-0.567039	-0.589909	-0.53316	-0.983058	0.988769	0.540751	0.0349057	0.596098	-0.515294
664968	Tmem238	ENSMUSG00000030431	blue	-0.526507	-0.170224	0.720004	0.63143	0.539134	-0.530566	-0.514927	0.827634	0.0194799	0.982637
102857	Slc6a8	ENSMUSG00000019558	blue	-0.48142	-0.637418	-0.39995	-0.462643	-0.953698	0.958689	0.509996	0.278424	0.62481	-0.282529
66151	Prr13	ENSMUSG00000023048	blue	-0.0703696	-0.325256	-0.603315	-0.717153	-0.969099	0.9713	0.698347	-0.230034	0.385121	-0.684897
194952	Jmjd4	ENSMUSG00000036819	blue	-0.321106	-0.269125	-0.24942	-0.776615	-0.927342	0.934871	0.814628	0.0140008	0.263858	-0.380625
110173	Manba	ENSMUSG00000028164	blue	-0.359369	-0.735577	-0.699108	-0.304496	-0.945671	0.93882	0.306871	0.138668	0.780686	-0.487096
56336	B4galt5	ENSMUSG00000017929	blue	-0.358051	-0.302215	-0.235415	-0.751671	-0.928415	0.936267	0.79419	0.0602681	0.29059	-0.352578
14130	Fcgr2b	ENSMUSG00000026656	blue	-0.539919	-0.360127	-0.296447	-0.50176	-0.807079	0.788614	0.537171	0.113282	0.381563	-0.300402
545812	Pilrb2	ENSMUSG00000066682	blue	-0.373738	-0.706565	-0.604919	-0.374159	-0.961248	0.961351	0.39032	0.178929	0.729964	-0.432519
226861	Hhat	ENSMUSG00000037375	blue	-0.120137	0.00767075	-0.224051	-0.897909	-0.824241	0.828636	0.900232	-0.255591	0.0153646	-0.544565
213989	Tmem82	ENSMUSG00000043085	blue	-0.257293	-0.843949	-0.706507	-0.0902333	-0.814574	0.81907	0.0939288	0.240223	0.871055	-0.369351
383295	Ypel5	ENSMUSG00000039770	blue	-0.000103053	-0.129374	-0.412304	-0.85488	-0.900909	0.911901	0.845407	-0.282565	0.166161	-0.627546
70433	Draxin	ENSMUSG00000029005	blue	-0.311814	-0.383469	-0.00841461	-0.4936	-0.686583	0.717139	0.569294	0.327142	0.303755	-0.00313798
13033	Ctsd	ENSMUSG00000007891	blue	-0.226569	-0.385414	-0.436951	-0.7052	-0.973229	0.981814	0.723785	-0.0283855	0.401693	-0.486896
243300	Nyap1	ENSMUSG00000045348	blue	-0.610667	-0.293852	0.291907	-0.478155	-0.588553	0.608634	0.598539	0.514909	0.178704	0.269029
17304	Mfge8	ENSMUSG00000030605	blue	-0.452574	-0.465294	-0.274045	-0.621052	-0.943035	0.950439	0.674782	0.201968	0.444472	-0.275168
282663	Serpinb1b	ENSMUSG00000051029	blue	-0.0615043	-0.109937	-0.392424	-0.842888	-0.885338	0.890018	0.829966	-0.279872	0.151222	-0.640017
14182	Fgfr1	ENSMUSG00000031565	blue	-0.629403	-0.529038	-0.391164	-0.404859	-0.868617	0.847233	0.433259	0.205454	0.552535	-0.347248
100034363	Tmsb15b2	ENSMUSG00000089996	blue	0.198908	-0.377864	-0.769687	-0.531479	-0.845847	0.855756	0.483913	-0.319933	0.458696	-0.734358
110893	Slc8a3	ENSMUSG00000079055	blue	-0.0216042	-0.438223	-0.529131	-0.461488	-0.792259	0.807154	0.44765	-0.0577811	0.463721	-0.518184
15394	Hoxa1	ENSMUSG00000029844	blue	-0.1322	-0.462966	-0.637313	-0.612584	-0.98327	0.986858	0.602594	-0.114308	0.513597	-0.623723
229534	Pbxip1	ENSMUSG00000042613	blue	-0.477155	-0.53586	-0.284018	-0.552693	-0.934605	0.943443	0.611475	0.267717	0.508515	-0.230396
83430	Il23a	ENSMUSG00000025383	blue	-0.299178	-0.435417	-0.561254	-0.609042	-0.972764	0.964822	0.610966	-0.0610099	0.485769	-0.564195
622675	Zfp827	ENSMUSG00000071064	blue	-0.378725	-0.437416	-0.33716	-0.659356	-0.963725	0.970889	0.699456	0.115881	0.431139	-0.363013
12323	Camk2b	ENSMUSG00000057897	blue	-0.146803	-0.463001	-0.568814	-0.601059	-0.956167	0.964059	0.605967	-0.0560076	0.497209	-0.529089
109202	A930024E05Rik	ENSMUSG00000056735	blue	0.290464	-0.105871	-0.702274	-0.733999	-0.820127	0.824393	0.665588	-0.547047	0.207564	-0.875099
13030	Ctsb	ENSMUSG00000021939	blue	-0.150959	-0.387903	-0.5572	-0.690879	-0.984534	0.988947	0.687473	-0.126443	0.430298	-0.605593
231630	Ficd	ENSMUSG00000053334	blue	-0.43609	-0.752826	-0.588249	-0.317784	-0.947817	0.946215	0.342542	0.247148	0.770279	-0.371618
76866	Morn1	ENSMUSG00000029049	blue	-0.264397	-0.317359	-0.373266	-0.749153	-0.958557	0.964064	0.772555	-0.0404456	0.331825	-0.466193
29857	Mapk12	ENSMUSG00000022610	blue	-0.3385	-0.656415	-0.641048	-0.417281	-0.972268	0.968891	0.421346	0.0968221	0.694819	-0.511127
66291	Smim8	ENSMUSG00000028295	blue	0.278974	-0.24254	-0.816154	-0.596021	-0.820543	0.822187	0.520553	-0.496453	0.354213	-0.885549
218793	Ube2e2	ENSMUSG00000058317	blue	0.155041	-0.0491128	-0.536786	-0.852629	-0.861321	0.866894	0.811963	-0.466846	0.123448	-0.773722
100502985	Gm10814	ENSMUSG00000097404	blue	-0.637281	-0.631552	-0.137151	-0.376301	-0.830048	0.840218	0.465607	0.502397	0.567539	0.0118675
73449	1700066B19Rik	ENSMUSG00000073598	blue	-0.297404	-0.793594	-0.633097	-0.10361	-0.782306	0.784897	0.122955	0.260607	0.814588	-0.277541
16651	Sspn	ENSMUSG00000030255	blue	-0.398962	-0.132579	-0.156369	-0.675025	-0.75206	0.742388	0.712167	-0.0155876	0.143555	-0.295521
66343	Tmem177	ENSMUSG00000036975	blue	-0.0699169	-0.356954	-0.654069	-0.678764	-0.97057	0.970016	0.652867	-0.237552	0.425718	-0.716269
442827	Rab44	ENSMUSG00000064147	blue	-0.0799346	-0.535514	-0.458336	-0.383666	-0.773623	0.796475	0.394931	0.101317	0.530589	-0.358853
12481	Cd2	ENSMUSG00000027863	blue	-0.185382	-0.767127	-0.72336	-0.148009	-0.809961	0.813924	0.136508	0.141287	0.805771	-0.457881
12291	Cacna1g	ENSMUSG00000020866	blue	-0.511006	-0.284596	0.0973018	-0.634044	-0.751007	0.768089	0.727593	0.330626	0.206778	0.0223624
234378	Klhl26	ENSMUSG00000055707	blue	-0.366164	-0.188245	-0.0737879	-0.793135	-0.850916	0.862331	0.850264	0.0792212	0.155925	-0.247608
74174	Gtsf1	ENSMUSG00000022487	blue	-0.244293	-0.70902	-0.806432	-0.270687	-0.913168	0.903109	0.248507	0.022161	0.780695	-0.594389
100463519	BB283400	NA	blue	0.120279	-0.452915	-0.820696	-0.453351	-0.854107	0.856974	0.396241	-0.280765	0.54213	-0.776384
232217	4933427D06Rik	ENSMUSG00000055403	blue	-0.0204425	-0.0893905	-0.387763	-0.881523	-0.896422	0.904647	0.873459	-0.299393	0.12838	-0.625411
66177	Ubl5	ENSMUSG00000084786	blue	0.30894	-0.0104337	-0.700337	-0.745696	-0.771102	0.767778	0.664078	-0.636014	0.129648	-0.928283
234788	Slc38a8	ENSMUSG00000034224	blue	-0.250985	-0.684949	-0.301719	-0.176723	-0.673765	0.702129	0.230923	0.399791	0.632038	-0.0455984
18515	Pbx2	ENSMUSG00000034673	blue	-0.341967	-0.602811	-0.569444	-0.500806	-0.989827	0.990339	0.51508	0.0968303	0.629191	-0.480741
56374	Tmem59	ENSMUSG00000028618	blue	0.0519745	-0.0784107	-0.516465	-0.852327	-0.890828	0.891817	0.819014	-0.413976	0.149734	-0.752207
100383	Bsdc1	ENSMUSG00000040859	blue	-0.252418	-0.343709	-0.388432	-0.737188	-0.966092	0.973612	0.759838	-0.0291486	0.356263	-0.469799
71520	Grap	ENSMUSG00000004837	blue	-0.367917	-0.604586	-0.544984	-0.451224	-0.947556	0.946121	0.462747	0.121524	0.628771	-0.466893
381196	Gm960	ENSMUSG00000071691	blue	-0.310869	-0.614291	-0.521174	-0.49019	-0.967633	0.976087	0.514585	0.143076	0.623285	-0.41086
76773	Wdyhv1	ENSMUSG00000022359	blue	-0.0886195	-0.175309	-0.434495	-0.834512	-0.933283	0.938088	0.829871	-0.244727	0.216909	-0.617322
72084	Pigx	ENSMUSG00000023791	blue	0.041863	-0.177155	-0.583879	-0.791011	-0.918676	0.920467	0.758934	-0.368057	0.249827	-0.745604
12331	Cap1	ENSMUSG00000028656	blue	-0.210519	-0.531943	-0.66005	-0.548971	-0.991521	0.990504	0.54122	-0.0553008	0.584041	-0.606097
20661	Sort1	ENSMUSG00000068747	blue	-0.076257	-0.130131	-0.333799	-0.864992	-0.900434	0.911946	0.87244	-0.212202	0.151625	-0.541545
380694	Ccnjl	ENSMUSG00000044707	blue	-0.251285	-0.517256	-0.638574	-0.408928	-0.868729	0.858607	0.40452	-0.0286027	0.577943	-0.510113
71138	Tmem217	ENSMUSG00000079580	blue	-0.527722	-0.783211	-0.643122	-0.16808	-0.874938	0.857115	0.180741	0.256192	0.824733	-0.381139
55925	Syt8	ENSMUSG00000031098	blue	-0.393056	-0.606287	-0.420596	-0.496529	-0.95361	0.962954	0.539605	0.22313	0.596623	-0.308559
12507	Cd5	ENSMUSG00000024669	blue	-0.637167	-0.793684	-0.446019	-0.207895	-0.875598	0.868175	0.254615	0.42382	0.787085	-0.206652
18792	Plau	ENSMUSG00000021822	blue	-0.158254	-0.669268	-0.64435	-0.330942	-0.876278	0.887014	0.32927	0.0938885	0.69533	-0.470029
232232	Hdac11	ENSMUSG00000034245	blue	-0.269138	-0.495461	-0.483113	-0.612066	-0.981029	0.98926	0.633752	0.0494271	0.509392	-0.455807
57357	Srd5a3	ENSMUSG00000029233	blue	-0.0961978	-0.59536	-0.80913	-0.408688	-0.935311	0.932327	0.37722	-0.111563	0.671983	-0.675808
66776	Pisd-ps3	NA	blue	-0.311484	-0.59708	-0.601664	-0.503261	-0.992475	0.992372	0.512973	0.0644001	0.630666	-0.506415
109637	Upk1a	ENSMUSG00000006313	blue	-0.19597	-0.539985	-0.694982	-0.523295	-0.982615	0.979581	0.510601	-0.0732935	0.599943	-0.62368
67451	Pkp2	ENSMUSG00000041957	blue	-0.321333	-0.256577	-0.322679	-0.779424	-0.944204	0.943953	0.802233	-0.0551955	0.273449	-0.47265
59069	Tpm3	ENSMUSG00000027940	blue	-0.409987	-0.796922	-0.646197	-0.235283	-0.917448	0.914317	0.250344	0.246279	0.822789	-0.392146
433481	Gm5535	NA	blue	-0.107328	-0.161962	-0.40919	-0.824843	-0.91359	0.917138	0.824995	-0.232504	0.201775	-0.58237
21952	Tnni1	ENSMUSG00000026418	blue	0.155992	-0.101173	-0.49261	-0.826895	-0.856672	0.870654	0.802005	-0.381305	0.153996	-0.679266
241113	Prkag3	ENSMUSG00000006542	blue	-0.555374	-0.476249	-0.475448	-0.292079	-0.756656	0.724364	0.299023	0.099247	0.533596	-0.391134
58222	Rab37	ENSMUSG00000020732	blue	-0.0512408	-0.158771	-0.561716	-0.784117	-0.91304	0.906092	0.752774	-0.357546	0.237575	-0.743604
20847	Stat2	ENSMUSG00000040033	blue	-0.312564	-0.661	-0.591759	-0.434835	-0.969972	0.974551	0.451756	0.136894	0.68217	-0.441894
64294	Itm2c	ENSMUSG00000026223	blue	-0.322617	-0.493719	-0.463446	-0.616835	-0.987989	0.993096	0.641698	0.0679795	0.506968	-0.445612
272158	Poln	ENSMUSG00000045102	blue	-0.401247	-0.361777	-0.408718	-0.66164	-0.947561	0.938417	0.681559	-0.00467557	0.392555	-0.471102
13436	Dnmt3b	ENSMUSG00000027478	blue	-0.512215	-0.723395	-0.630731	-0.248742	-0.900649	0.882422	0.256514	0.200247	0.768544	-0.434816
234595	Slc38a7	ENSMUSG00000036534	blue	-0.202409	-0.250132	-0.348201	-0.800404	-0.943459	0.951994	0.819286	-0.094801	0.264115	-0.491049
72805	Zfp839	ENSMUSG00000021271	blue	-0.418537	-0.262834	-0.129196	-0.741543	-0.877219	0.884587	0.793219	0.111822	0.23663	-0.280109
69652	2310069B03Rik	ENSMUSG00000100291	blue	-0.48271	-0.159579	-0.204395	-0.644452	-0.772013	0.751982	0.671012	-0.0199371	0.186257	-0.360054
268297	Scml4	ENSMUSG00000044770	blue	-0.462185	-0.559852	-0.476631	-0.490677	-0.951553	0.944536	0.510564	0.140326	0.580992	-0.437164
215418	Csrnp1	ENSMUSG00000032515	blue	-0.706005	-0.599651	-0.00460675	-0.336756	-0.75259	0.763446	0.441813	0.586533	0.514766	0.137208
68035	Rbm42	ENSMUSG00000036733	blue	-0.533537	-0.162591	0.725679	0.623762	0.53759	-0.529661	-0.505304	0.826221	0.0121622	0.990078
72017	Cyb5r1	ENSMUSG00000026456	blue	-0.455441	-0.757955	-0.578891	-0.306898	-0.94259	0.940165	0.332019	0.261115	0.773986	-0.365705
80733	Car15	ENSMUSG00000090236	blue	-0.280587	-0.627009	-0.565405	-0.471717	-0.967206	0.975036	0.490085	0.119494	0.643642	-0.438481
75530	Lyrm7	ENSMUSG00000020268	blue	0.0450084	-0.13774	-0.530223	-0.771229	-0.863271	0.865205	0.746633	-0.357512	0.205322	-0.677404
14652	Glp1r	ENSMUSG00000024027	blue	-0.391056	-0.549072	-0.490539	-0.459034	-0.910343	0.906239	0.470039	0.113098	0.571889	-0.455897
319765	Igf2bp2	ENSMUSG00000033581	blue	-0.436715	-0.499208	-0.37151	-0.602589	-0.973186	0.976081	0.643296	0.157312	0.496985	-0.355523
195046	Nlrp1a	ENSMUSG00000069830	blue	-0.420387	-0.834413	-0.721245	-0.110112	-0.859855	0.847842	0.114344	0.237245	0.880176	-0.402202
403202	A430093F15Rik	ENSMUSG00000067577	blue	-0.236444	-0.231424	-0.164767	-0.742624	-0.837138	0.854818	0.780817	0.0348053	0.206015	-0.324875
30878	Apln	ENSMUSG00000037010	blue	-0.0688181	-0.475138	-0.818666	-0.461439	-0.907651	0.895906	0.416256	-0.234828	0.574719	-0.75046
11443	Chrnb1	ENSMUSG00000041189	blue	-0.236997	-0.375617	-0.483943	-0.709314	-0.986852	0.989429	0.716858	-0.0743274	0.407174	-0.555019
13168	Dbil5	ENSMUSG00000038057	blue	-0.448018	-0.572516	-0.556945	-0.195185	-0.73626	0.712534	0.20271	0.126014	0.627694	-0.353435
224109	Nrros	ENSMUSG00000052384	blue	-0.343963	-0.414928	-0.415308	-0.6791	-0.983846	0.985637	0.703523	0.0292828	0.430382	-0.460798
105518	A630023A22Rik	ENSMUSG00000095493	blue	-0.0493555	0.103246	-0.362039	-0.849835	-0.757639	0.744226	0.813659	-0.451715	-0.0262553	-0.715037
108802	Calr4	ENSMUSG00000028558	blue	-0.356955	-0.284257	-0.150125	-0.744832	-0.887043	0.900516	0.798341	0.110052	0.253837	-0.271745
320256	Dlec1	ENSMUSG00000038060	blue	-0.497039	-0.383043	-0.358441	-0.34685	-0.703156	0.679413	0.347865	0.0831416	0.42053	-0.4029
192970	Dhrs11	ENSMUSG00000034449	blue	-0.316312	-0.655884	-0.645355	-0.42962	-0.979295	0.977973	0.436555	0.0916685	0.693107	-0.500618
667931	Gm8883	ENSMUSG00000099707	blue	-0.143303	-0.33532	-0.330916	-0.681678	-0.878372	0.897897	0.714146	0.00459649	0.328198	-0.359658
14561	Gdf11	ENSMUSG00000025352	blue	-0.311439	-0.403763	-0.278622	-0.671055	-0.924363	0.939919	0.717149	0.122687	0.382661	-0.310832
72481	2610203C22Rik	ENSMUSG00000079671	blue	-0.45997	-0.640447	-0.526044	-0.446919	-0.97586	0.971193	0.470979	0.181788	0.660015	-0.416272
329384	Ptrh1	ENSMUSG00000053746	blue	-0.518609	-0.418785	-0.207063	-0.63469	-0.919974	0.923072	0.691762	0.215415	0.39461	-0.25296
387141	Mir22	ENSMUSG00000065529	blue	-0.611963	-0.361466	0.14741	-0.526775	-0.710406	0.726415	0.633187	0.459224	0.268155	0.128445
15401	Hoxa4	ENSMUSG00000000942	blue	-0.453329	-0.3117	-0.423079	-0.463536	-0.769378	0.740921	0.466251	-0.0358566	0.372104	-0.450989
381835	Sbk3	ENSMUSG00000085272	blue	-0.15238	-0.282191	-0.477459	-0.771152	-0.966791	0.97049	0.768815	-0.169614	0.321357	-0.608695
66290	Atp6v1g1	ENSMUSG00000039105	blue	-0.114652	-0.0629119	-0.337528	-0.888796	-0.889716	0.891348	0.886124	-0.275527	0.101559	-0.600298
102465897	Mir1668	NA	blue	0.410654	0.0590099	-0.704028	-0.729138	-0.700013	0.697777	0.636683	-0.710739	0.0683035	-0.947645
27222	Atp1a4	ENSMUSG00000007107	blue	-0.433212	-0.416823	-0.487767	-0.416152	-0.805989	0.782572	0.422679	0.0139335	0.473216	-0.435105
16391	Irf9	ENSMUSG00000002325	blue	-0.129387	-0.290813	-0.586675	-0.726057	-0.96266	0.957743	0.703462	-0.244874	0.357929	-0.708059
19746	Rhd	ENSMUSG00000028825	blue	0.0514974	-0.457255	-0.507436	-0.490998	-0.807526	0.83414	0.49395	-0.027746	0.465408	-0.436531
14284	Fosl2	ENSMUSG00000029135	blue	-0.357173	-0.345044	-0.239616	-0.718295	-0.926514	0.937159	0.766265	0.100366	0.327243	-0.314915
75954	5033403H07Rik	ENSMUSG00000106352	blue	0.0565685	-0.597287	-0.618296	-0.208563	-0.686905	0.707271	0.1921	0.0360272	0.620174	-0.428611
100504703	A730063M14Rik	NA	blue	0.125415	0.165069	-0.428704	-0.614079	-0.515511	0.496284	0.53656	-0.561802	-0.0592229	-0.773986
99382	Abtb2	ENSMUSG00000032724	blue	-0.491621	-0.265813	-0.0184509	-0.710246	-0.833775	0.843397	0.782564	0.212785	0.217187	-0.145666
66943	Pqlc1	ENSMUSG00000034006	blue	-0.309223	-0.0642103	-0.0467841	-0.860462	-0.816867	0.825756	0.906147	-0.0264625	0.0424859	-0.30648
627110	Tubb2a-ps2	NA	blue	-0.0479767	-0.642167	-0.847828	-0.264627	-0.846014	0.843095	0.220397	-0.0939881	0.722853	-0.671702
320844	Amigo3	ENSMUSG00000032593	blue	-0.420496	-0.645843	-0.523343	-0.448786	-0.972432	0.972274	0.473338	0.18402	0.660111	-0.409574
100041694	Gm10451	NA	blue	-0.202326	-0.336377	-0.419806	-0.742828	-0.966612	0.975384	0.758411	-0.0664644	0.354367	-0.506888
77578	Bcl9	ENSMUSG00000038256	blue	-0.366543	-0.28569	-0.190734	-0.754754	-0.909813	0.919289	0.803792	0.0811392	0.266165	-0.30991
66168	Grina	ENSMUSG00000022564	blue	-0.161726	-0.479929	-0.635008	-0.599862	-0.987256	0.989591	0.592469	-0.0925235	0.529521	-0.610374
66259	Camk2n1	ENSMUSG00000046447	blue	-0.206464	-0.503251	-0.54315	-0.582022	-0.966938	0.975094	0.595369	0.00802574	0.528059	-0.486388
399591	Tmsb15l	ENSMUSG00000072955	blue	0.0768185	-0.347035	-0.664895	-0.657802	-0.923797	0.933849	0.627286	-0.26823	0.409632	-0.707475
246707	Emilin2	ENSMUSG00000024053	blue	-0.0686153	-0.467153	-0.710235	-0.421252	-0.837936	0.833644	0.378628	-0.163101	0.541186	-0.692396
75605	Kdm5b	ENSMUSG00000042207	blue	-0.252721	-0.184414	-0.261239	-0.830753	-0.914327	0.920431	0.857439	-0.0845631	0.191614	-0.445114
105278	Cdk20	ENSMUSG00000021483	blue	-0.379835	-0.435552	-0.388762	-0.653134	-0.973034	0.975049	0.681052	0.072968	0.44386	-0.432405
242202	Pde5a	ENSMUSG00000053965	blue	-0.317023	-0.602233	-0.615165	-0.307452	-0.83914	0.830071	0.2948	0.0701816	0.649129	-0.518143
58217	Trem1	ENSMUSG00000042265	blue	-0.0768538	-0.63243	-0.741607	-0.374821	-0.905115	0.912491	0.355814	-0.0259936	0.683235	-0.583909
75686	Nudt16	ENSMUSG00000032565	blue	-0.410177	-0.578161	-0.4342	-0.533631	-0.975274	0.980422	0.570194	0.183752	0.577481	-0.362454
70605	Zdhhc24	ENSMUSG00000006463	blue	-0.312877	-0.551413	-0.531772	-0.557803	-0.990821	0.994301	0.576767	0.0726198	0.573138	-0.46651
15552	Htr1d	ENSMUSG00000070687	blue	-0.521475	-0.206982	-0.0287068	-0.723671	-0.819627	0.819969	0.789719	0.155115	0.175438	-0.180397
67657	Rabl3	ENSMUSG00000022827	blue	-0.213739	-0.503745	-0.69154	-0.546206	-0.983006	0.975832	0.527748	-0.10566	0.570652	-0.661049
546611	Klhl33	ENSMUSG00000090799	blue	-0.504334	-0.189907	-0.172863	-0.692084	-0.823378	0.809367	0.723294	0.0247711	0.200739	-0.365319
13641	Efnb1	ENSMUSG00000031217	blue	-0.641517	-0.746315	-0.238547	-0.258048	-0.82914	0.836993	0.340074	0.539912	0.691899	-0.00292825
68394	Ccdc163	ENSMUSG00000028689	blue	-0.220847	-0.759807	-0.815645	-0.199868	-0.882303	0.875987	0.180303	0.066023	0.825067	-0.549912
52118	Pvr	ENSMUSG00000040511	blue	-0.0887127	-0.103708	-0.364181	-0.874666	-0.904578	0.90989	0.871013	-0.261319	0.1394	-0.606903
101985	Usb1	ENSMUSG00000031792	blue	-0.220532	-0.335772	-0.45834	-0.739918	-0.978623	0.982083	0.748822	-0.0946535	0.365906	-0.549825
233575	Pgap2	ENSMUSG00000030990	blue	0.0429822	-0.242152	-0.60128	-0.758612	-0.934176	0.939979	0.730031	-0.320071	0.307337	-0.725438
52502	Carhsp1	ENSMUSG00000008393	blue	-0.114737	-0.175002	-0.425874	-0.834317	-0.935205	0.938351	0.830973	-0.235719	0.216553	-0.612555
52668	Ifi27	ENSMUSG00000064215	blue	-0.351172	-0.811636	-0.739597	-0.170288	-0.889115	0.881886	0.168965	0.187953	0.858029	-0.453371
20972	Syngr1	ENSMUSG00000022415	blue	-0.199413	-0.30162	-0.429551	-0.766044	-0.968178	0.973662	0.776142	-0.108258	0.328089	-0.542828
110265	Msra	ENSMUSG00000054733	blue	-0.403853	-0.870821	-0.661111	-0.0765436	-0.832189	0.829503	0.0963531	0.319806	0.893223	-0.296044
234199	Fgl1	ENSMUSG00000031594	blue	-0.408297	-0.797916	-0.63705	-0.1628	-0.855293	0.850367	0.171362	0.257818	0.824785	-0.383817
12751	Tpp1	ENSMUSG00000030894	blue	-0.0532191	-0.261029	-0.550319	-0.768429	-0.955729	0.959667	0.750317	-0.255408	0.316045	-0.684447
56516	Rbms2	ENSMUSG00000040043	blue	-0.0297262	-0.0989627	-0.421614	-0.871006	-0.904959	0.909853	0.858946	-0.314295	0.14637	-0.650027
12876	Cpe	ENSMUSG00000037852	blue	-0.0873177	-0.182507	-0.428047	-0.832877	-0.933937	0.940155	0.827685	-0.234922	0.220764	-0.619234
329828	AI464131	ENSMUSG00000046312	blue	-0.498348	-0.602843	-0.313409	-0.485351	-0.930098	0.938622	0.543943	0.313693	0.574562	-0.215898
16847	Lepr	ENSMUSG00000057722	blue	-0.326318	-0.121132	-0.235669	-0.800707	-0.859249	0.853068	0.823756	-0.110404	0.142759	-0.440675
13870	Ercc1	ENSMUSG00000003549	blue	-0.327567	-0.240529	-0.165396	-0.78192	-0.891666	0.90341	0.82829	0.0516791	0.218999	-0.319415
114874	Ddhd1	ENSMUSG00000037697	blue	-0.192525	-0.183515	-0.359349	-0.827186	-0.92887	0.931498	0.83255	-0.170172	0.212242	-0.563597
77059	4931408D14Rik	NA	blue	-0.498288	-0.714667	-0.392027	-0.35386	-0.909031	0.9168	0.410996	0.369065	0.690936	-0.187608
100042948	Gm15760	NA	blue	0.228595	-0.124854	-0.700369	-0.697667	-0.81183	0.811033	0.636246	-0.514505	0.229316	-0.831086
14711	Gnmt	ENSMUSG00000002769	blue	-0.0309797	-0.66228	-0.851593	-0.241509	-0.836461	0.835913	0.199193	-0.0775161	0.73956	-0.651182
223649	Nrbp2	ENSMUSG00000075590	blue	-0.154988	-0.512901	-0.703615	-0.48681	-0.932102	0.92785	0.459056	-0.110875	0.579251	-0.671877
23928	Lamc3	ENSMUSG00000026840	blue	-0.415969	-0.416786	-0.16763	-0.629672	-0.884088	0.899686	0.69636	0.236481	0.374221	-0.177514
68545	Ecscr	ENSMUSG00000073599	blue	-0.190035	-0.694561	-0.802037	-0.304676	-0.92161	0.916793	0.28258	0.00339262	0.761727	-0.601247
66441	Magohb	ENSMUSG00000030188	blue	0.38347	-0.0138708	-0.745039	-0.694641	-0.730483	0.728258	0.604611	-0.669428	0.140891	-0.942068
12862	Cox6a2	ENSMUSG00000030785	blue	-0.168779	-0.726566	-0.705913	-0.17173	-0.798064	0.801874	0.156755	0.112565	0.766409	-0.475312
19882	Mst1r	ENSMUSG00000032584	blue	-0.285858	-0.300168	-0.135448	-0.710017	-0.850022	0.871573	0.767236	0.13244	0.258384	-0.223222
217203	Tmem106a	ENSMUSG00000034947	blue	-0.413693	-0.873935	-0.714165	-0.0575488	-0.835871	0.827126	0.0636699	0.2815	0.911645	-0.368679
268739	Arhgef40	ENSMUSG00000004562	blue	-0.633065	-0.330166	0.213207	-0.508746	-0.662005	0.677986	0.622148	0.486283	0.228629	0.19039
74057	4933405D12Rik	ENSMUSG00000097852	blue	-0.416601	-0.710743	-0.367257	-0.299539	-0.839608	0.854458	0.360071	0.38315	0.677363	-0.122545
14347	Fut7	ENSMUSG00000036587	blue	-0.259883	-0.245124	-0.238987	-0.790167	-0.910391	0.922511	0.827886	-0.00690672	0.236301	-0.374088
18670	Abcb4	ENSMUSG00000042476	blue	-0.476838	-0.806262	-0.643298	-0.204121	-0.908552	0.899249	0.220736	0.267723	0.836696	-0.377781
71778	Klhl5	ENSMUSG00000054920	blue	-0.242789	-0.179947	-0.337554	-0.82432	-0.927229	0.926673	0.836517	-0.148537	0.208055	-0.529002
209588	Sectm1a	ENSMUSG00000025165	blue	-0.265536	-0.372635	-0.233632	-0.194613	-0.491854	0.492963	0.236693	0.180946	0.368466	-0.046282
211389	Suox	ENSMUSG00000049858	blue	-0.0966701	-0.378277	-0.60351	-0.681362	-0.974905	0.978779	0.665956	-0.177315	0.431034	-0.661658
57810	Cdon	ENSMUSG00000038119	blue	-0.177018	-0.158663	-0.216028	-0.842793	-0.882183	0.897109	0.872878	-0.0827705	0.152173	-0.409448
75475	Oplah	ENSMUSG00000022562	blue	-0.280361	-0.376658	-0.331509	-0.702651	-0.944791	0.956882	0.73905	0.0519002	0.371206	-0.378958
217370	BC017643	ENSMUSG00000039294	blue	-0.211619	-0.351887	-0.503907	-0.721956	-0.984909	0.98606	0.723447	-0.11518	0.391018	-0.588912
59287	Ncstn	ENSMUSG00000003458	blue	-0.167789	-0.28977	-0.455308	-0.770652	-0.966982	0.972001	0.775273	-0.142446	0.322766	-0.571819
625018	C4a	NA	blue	-0.614277	-0.592266	-0.28922	-0.468525	-0.924355	0.922646	0.528439	0.335919	0.570361	-0.209788
78284	Creb3l4	ENSMUSG00000027938	blue	0.327026	0.0833839	-0.54489	-0.359041	-0.349405	0.336483	0.256221	-0.576755	0.0330889	-0.772896
100041085	G630090E17Rik	ENSMUSG00000071335	blue	-0.548825	-0.564618	-0.225997	-0.502202	-0.905486	0.913914	0.572665	0.351183	0.52437	-0.146732
72042	Cotl1	ENSMUSG00000031827	blue	-0.442893	-0.356017	-0.197884	-0.697571	-0.919156	0.925999	0.752616	0.153056	0.332995	-0.273301
13110	Cyp2j6	ENSMUSG00000052914	blue	-0.276083	-0.738615	-0.742691	-0.219765	-0.875189	0.869027	0.204819	0.102989	0.792212	-0.526783
27209	Snord32a	NA	blue	-0.0721705	-0.23134	-0.712344	-0.524691	-0.789285	0.764044	0.458332	-0.385929	0.350768	-0.827494
78739	9530062K07Rik	NA	blue	0.118571	-0.0910449	-0.257915	-0.767558	-0.739341	0.767473	0.781742	-0.196864	0.0895412	-0.40218
74653	Pomk	ENSMUSG00000037251	blue	-0.264143	-0.537044	-0.537876	-0.56869	-0.984392	0.990736	0.585202	0.048823	0.55878	-0.476548
16535	Kcnq1	ENSMUSG00000009545	blue	0.183826	0.00854183	-0.229609	-0.836402	-0.718654	0.747765	0.841274	-0.281352	-0.00580464	-0.454167
22004	Tpm2	ENSMUSG00000028464	blue	-0.307406	-0.628293	-0.432129	-0.426918	-0.896463	0.912076	0.469948	0.233668	0.613705	-0.264357
26949	Vat1	ENSMUSG00000034993	blue	-0.488935	-0.505079	-0.254175	-0.57661	-0.930014	0.938213	0.637324	0.261709	0.475954	-0.223578
105501	Abhd4	ENSMUSG00000040997	blue	0.0152689	-0.188946	-0.520931	-0.808903	-0.926449	0.933407	0.789913	-0.307645	0.243497	-0.681749
23863	Dand5	ENSMUSG00000053226	blue	-0.0706134	-0.136234	-0.345989	-0.85985	-0.902258	0.913613	0.866367	-0.215799	0.159521	-0.546246
170829	Tram2	ENSMUSG00000041779	blue	-0.301185	-0.394369	-0.425802	-0.694659	-0.980103	0.983345	0.716667	-0.00241206	0.412607	-0.473738
12877	Cpeb1	ENSMUSG00000025586	blue	-0.893682	-0.619815	-0.098935	-0.136057	-0.661212	0.64041	0.214958	0.568039	0.582468	0.0635994
100434	Slc44a1	ENSMUSG00000028412	blue	-0.254979	-0.657668	-0.743388	-0.383245	-0.959826	0.95365	0.370244	0.014657	0.718133	-0.588559
71238	Sdhaf3	ENSMUSG00000042505	blue	0.424135	-0.131173	-0.777019	-0.615687	-0.734618	0.742287	0.531798	-0.584631	0.242731	-0.889715
68507	Ppfia4	ENSMUSG00000026458	blue	-0.289726	-0.535848	-0.673799	-0.448025	-0.929153	0.915903	0.438539	-0.0412257	0.603044	-0.574063
16988	Lst1	ENSMUSG00000073412	blue	-0.0460757	-0.209381	-0.620503	-0.743149	-0.924749	0.916641	0.70439	-0.355309	0.294932	-0.779795
65106	Arl6ip5	ENSMUSG00000035199	blue	-0.294564	-0.649955	-0.695744	-0.410014	-0.970669	0.965434	0.404178	0.0452255	0.701121	-0.56131
14866	Gstm5	ENSMUSG00000004032	blue	0.194542	-0.204102	-0.758997	-0.674056	-0.861449	0.85961	0.608691	-0.484673	0.311504	-0.870153
14567	Gdi1	ENSMUSG00000015291	blue	-0.198288	-0.510569	-0.62572	-0.576341	-0.989406	0.991457	0.574143	-0.0511038	0.555524	-0.579928
230752	Eva1b	ENSMUSG00000050212	blue	-0.696939	-0.531348	-0.337668	-0.142278	-0.650015	0.616777	0.174805	0.286151	0.560103	-0.180324
72181	Nsun4	ENSMUSG00000028706	blue	-0.102171	-0.402017	-0.721176	-0.602074	-0.958994	0.951065	0.566048	-0.238735	0.48604	-0.752668
19370	Raet1c	NA	blue	0.165091	-0.176156	-0.739262	-0.69619	-0.86328	0.858524	0.629107	-0.49549	0.285406	-0.886308
71576	9130409J20Rik	ENSMUSG00000085683	blue	-0.234239	-0.59162	-0.818381	-0.284929	-0.859337	0.837514	0.24176	-0.0986493	0.689702	-0.688889
353499	Tmc4	ENSMUSG00000019734	blue	-0.555375	-0.821335	-0.533257	-0.204062	-0.899022	0.893957	0.242373	0.375327	0.825681	-0.258475
57808	Rpl35a	ENSMUSG00000060636	blue	0.285844	-0.0727192	-0.731196	-0.717373	-0.79684	0.793968	0.637863	-0.598092	0.190467	-0.923141
76645	Pkd1l2	ENSMUSG00000034416	blue	-0.592571	-0.446568	-0.0686454	-0.55879	-0.845979	0.854552	0.639417	0.362635	0.389701	-0.078348
666244	Tmsb15b1	ENSMUSG00000089768	blue	-0.227313	-0.319477	-0.457954	-0.644578	-0.891921	0.889361	0.636723	-0.106202	0.358441	-0.581503
379043	Raet1e	ENSMUSG00000053219	blue	0.0898932	-0.2	-0.694948	-0.723449	-0.900139	0.896047	0.669187	-0.433932	0.297154	-0.842007
116871	Mta3	ENSMUSG00000055817	blue	-0.199521	-0.31701	-0.415674	-0.743559	-0.954346	0.961722	0.760209	-0.0791753	0.337804	-0.496788
195359	Trim40	ENSMUSG00000073399	blue	-0.498329	-0.792819	-0.597115	-0.234401	-0.916107	0.908822	0.257088	0.289606	0.813848	-0.354682
67826	Snap47	ENSMUSG00000009894	blue	-0.213673	-0.3847	-0.499212	-0.699833	-0.984447	0.988328	0.707764	-0.0778649	0.417039	-0.549113
72147	Zbtb46	ENSMUSG00000027583	blue	-0.313471	-0.310383	-0.358524	-0.749473	-0.9595	0.961126	0.773735	-0.0308667	0.326454	-0.46482
80707	Wwox	ENSMUSG00000004637	blue	-0.0816328	-0.394988	-0.63215	-0.660654	-0.973091	0.976636	0.644908	-0.181633	0.451824	-0.658567
117160	Ttyh2	ENSMUSG00000034714	blue	-0.45071	-0.607518	-0.444675	-0.50078	-0.975576	0.977788	0.538797	0.210167	0.608616	-0.350353
226971	Plekhb2	ENSMUSG00000026123	blue	-0.247416	-0.444294	-0.546686	-0.64593	-0.994435	0.994988	0.651435	-0.0517881	0.482469	-0.557502
209195	Clic6	ENSMUSG00000022949	blue	-0.447156	-0.458551	-0.267833	-0.564019	-0.889397	0.894945	0.606955	0.199946	0.439919	-0.296146
233912	Armc5	ENSMUSG00000042178	blue	-0.548403	-0.186657	0.713307	0.628764	0.521514	-0.513748	-0.509933	0.840115	0.0359404	0.985539
16456	F11r	ENSMUSG00000038235	blue	-0.315028	-0.520543	-0.538857	-0.585466	-0.998443	0.999017	0.598275	0.0352262	0.549344	-0.509356
75259	4930556M19Rik	ENSMUSG00000097058	blue	-0.283605	-0.812887	-0.710454	-0.127855	-0.833735	0.833671	0.134913	0.212465	0.847977	-0.371302
244654	Mtss1l	ENSMUSG00000033763	blue	0.140778	-0.0484713	-0.299956	-0.843804	-0.786193	0.81129	0.843896	-0.281	0.0611514	-0.513977
231659	Gcn1l1	ENSMUSG00000041638	blue	-0.567475	-0.167361	0.740831	0.581303	0.498093	-0.489704	-0.457365	0.841831	0.0124063	0.992011
104709	Pik3r6	ENSMUSG00000046207	blue	-0.389897	-0.534936	-0.494151	-0.452361	-0.897603	0.891546	0.459792	0.0974905	0.561968	-0.468478
20848	Stat3	ENSMUSG00000004040	blue	-0.263967	-0.254497	-0.212574	-0.769841	-0.891928	0.906182	0.81378	0.0254182	0.238086	-0.32794
76467	Msrb2	ENSMUSG00000023094	blue	-0.212874	-0.694662	-0.713716	-0.353117	-0.939652	0.942628	0.349525	0.0703647	0.737447	-0.518536
171486	Cd99l2	ENSMUSG00000035776	blue	-0.321198	-0.724877	-0.696493	-0.327573	-0.950754	0.947453	0.330372	0.125079	0.767113	-0.489553
114664	Hsd17b11	ENSMUSG00000029311	blue	-0.167712	-0.63774	-0.819386	-0.338134	-0.917672	0.908806	0.304485	-0.0688582	0.717865	-0.66863
56722	Litaf	ENSMUSG00000022500	blue	-0.0492661	-0.0747328	-0.37983	-0.88682	-0.89534	0.900314	0.878989	-0.303695	0.116852	-0.626924
17289	Mertk	ENSMUSG00000014361	blue	-0.324626	-0.563431	-0.585983	-0.508391	-0.975162	0.971919	0.520011	0.0492899	0.600871	-0.491687
226548	Aph1a	ENSMUSG00000015750	blue	0.0433331	-0.265908	-0.626101	-0.737127	-0.937364	0.942576	0.706581	-0.315653	0.333842	-0.733098
330503	Gm5113	ENSMUSG00000066647	blue	-0.301864	-0.264494	-0.343013	-0.777687	-0.949737	0.950191	0.798726	-0.0651	0.283617	-0.4835
69225	Carkd	ENSMUSG00000031505	blue	-0.0616995	-0.351969	-0.634525	-0.689182	-0.968991	0.970831	0.667746	-0.227879	0.415332	-0.693006
330599	Gm16938	NA	blue	0.192948	-0.0418827	-0.418505	-0.844389	-0.808427	0.827053	0.818934	-0.387307	0.0832195	-0.660637
14874	Gstz1	ENSMUSG00000021033	blue	0.0463571	-0.249815	-0.619943	-0.74477	-0.93205	0.936712	0.714463	-0.325847	0.318872	-0.73132
77938	Fam53b	ENSMUSG00000030956	blue	-0.445678	-0.747246	-0.521394	-0.331321	-0.937757	0.941247	0.36718	0.293433	0.748026	-0.309024
11541	Adora2b	ENSMUSG00000018500	blue	-0.241165	-0.458646	-0.684343	-0.414627	-0.851539	0.832387	0.392382	-0.120491	0.542823	-0.601558
230775	Adgrb2	ENSMUSG00000028782	blue	-0.482995	-0.589119	-0.076563	-0.301103	-0.697351	0.719591	0.395993	0.505434	0.509135	0.124772
18577	Pde4a	ENSMUSG00000032177	blue	-0.227469	0.0424459	-0.30726	-0.72833	-0.708913	0.685514	0.703432	-0.324501	0.0284629	-0.61642
226654	Tstd1	ENSMUSG00000026641	blue	0.101016	-0.280118	-0.515461	-0.702454	-0.873561	0.894083	0.690431	-0.220003	0.312405	-0.591016
216227	Slc17a8	ENSMUSG00000019935	blue	-0.41113	-0.598618	-0.557664	-0.15659	-0.71281	0.693542	0.167327	0.150225	0.647493	-0.315312
16666	Krt16	ENSMUSG00000053797	blue	-0.787649	-0.398388	-0.0762702	-0.234108	-0.588948	0.560872	0.285197	0.359909	0.387587	-0.0717555
109294	Prex2	ENSMUSG00000048960	blue	0.0936582	-0.225188	-0.59224	-0.754595	-0.909119	0.918432	0.726613	-0.332201	0.28756	-0.707711
12161	Bmp6	ENSMUSG00000039004	blue	-0.356477	-0.596796	-0.690813	-0.402651	-0.944041	0.9277	0.393038	0.00984127	0.663587	-0.57443
19730	Ralgds	ENSMUSG00000026821	blue	-0.531099	-0.591908	-0.266537	-0.484004	-0.914878	0.923418	0.548766	0.343373	0.556194	-0.176756
65255	Asb4	ENSMUSG00000042607	blue	-0.564873	-0.757593	-0.384458	-0.277853	-0.880984	0.884707	0.340046	0.429115	0.732467	-0.13588
109218	Tmem139	ENSMUSG00000071506	blue	-0.191539	0.201767	-0.159574	-0.672058	-0.520919	0.495258	0.643152	-0.356357	-0.136726	-0.541156
170742	Sertad3	ENSMUSG00000055200	blue	-0.185167	-0.566085	-0.732832	-0.484071	-0.974464	0.970166	0.465674	-0.076882	0.631848	-0.642317
229672	Bcl2l15	ENSMUSG00000044165	blue	-0.39969	-0.861787	-0.708221	-0.0872436	-0.849058	0.842076	0.0932364	0.270158	0.897673	-0.380244
50524	Sall2	ENSMUSG00000049532	blue	-0.129979	-0.139846	-0.238809	-0.853143	-0.878007	0.893652	0.87777	-0.122984	0.138965	-0.437359
69315	1700001L19Rik	ENSMUSG00000021534	blue	-0.229248	-0.495887	-0.702498	-0.52959	-0.970909	0.959843	0.506935	-0.118425	0.569588	-0.676409
211151	Churc1	ENSMUSG00000090258	blue	-0.168648	-0.597534	-0.778975	-0.425903	-0.95517	0.949183	0.399853	-0.0810479	0.670729	-0.662386
18419	Otog	ENSMUSG00000009487	blue	-0.361676	-0.789429	-0.579593	-0.111061	-0.782211	0.783774	0.123203	0.293058	0.801526	-0.317107
22320	Vamp8	ENSMUSG00000050732	blue	-0.180871	-0.736328	-0.838666	-0.212088	-0.878381	0.871723	0.18503	0.0209355	0.808702	-0.589554
22228	Ucp2	ENSMUSG00000033685	blue	-0.391253	-0.84672	-0.669634	-0.138899	-0.869991	0.867721	0.155731	0.283181	0.872052	-0.34112
20726	Serpinb9d	ENSMUSG00000054266	blue	-0.359348	-0.329489	-0.172806	-0.593911	-0.795608	0.805301	0.653599	0.155961	0.304226	-0.169719
20964	Syn1	ENSMUSG00000037217	blue	0.0363462	-0.675364	-0.806482	-0.142937	-0.736863	0.743802	0.114888	-0.0215435	0.737724	-0.506796
74316	Isca2	ENSMUSG00000021241	blue	0.0827121	-0.335118	-0.839967	-0.539506	-0.870199	0.859062	0.470495	-0.404876	0.453061	-0.871908
14580	Gfap	ENSMUSG00000020932	blue	-0.36475	-0.365364	-0.495562	-0.603874	-0.921063	0.905606	0.598367	-0.0726231	0.418517	-0.582936
71583	9130008F23Rik	ENSMUSG00000054951	blue	-0.0782738	-0.160242	-0.340047	-0.847845	-0.905785	0.919001	0.85697	-0.188204	0.178106	-0.530741
69019	Spcs1	ENSMUSG00000021917	blue	0.201812	-0.0726647	-0.666371	-0.773688	-0.839507	0.837014	0.708711	-0.544186	0.177057	-0.878724
55992	Trim3	ENSMUSG00000036989	blue	-0.463185	-0.513424	-0.290882	-0.577872	-0.941962	0.950146	0.633511	0.238083	0.49014	-0.255542
15118	Has3	ENSMUSG00000031910	blue	0.293106	0.0628564	-0.401141	-0.857768	-0.735778	0.754696	0.828181	-0.476038	-0.0128983	-0.651142
74347	Tldc1	ENSMUSG00000034105	blue	-0.407351	-0.524505	-0.381181	-0.579654	-0.966222	0.972633	0.622454	0.172959	0.518325	-0.334533
192176	Flna	ENSMUSG00000031328	blue	-0.479621	-0.416726	-0.206864	-0.643854	-0.919078	0.925885	0.70448	0.211142	0.389257	-0.233548
26457	Slc27a1	ENSMUSG00000031808	blue	-0.440499	-0.251752	0.0387717	-0.697726	-0.789041	0.806513	0.777597	0.240541	0.187171	-0.0784129
242894	Actr3b	ENSMUSG00000056367	blue	0.12622	-0.296607	-0.742488	-0.625971	-0.882573	0.883706	0.568778	-0.379633	0.388159	-0.825963
108089	Rnf144a	ENSMUSG00000020642	blue	-0.428619	-0.390964	-0.510193	-0.516622	-0.879831	0.856253	0.515379	-0.0406628	0.452886	-0.529609
11605	Gla	ENSMUSG00000031266	blue	-0.201157	-0.331461	-0.515732	-0.728271	-0.979969	0.979127	0.726625	-0.143642	0.376913	-0.605442
74645	Fam46c	ENSMUSG00000044468	blue	-0.530552	-0.289517	-0.179116	-0.484651	-0.716022	0.70087	0.532291	0.142569	0.294696	-0.189794
104252	Cdc42ep2	ENSMUSG00000045664	blue	-0.312434	-0.61471	-0.549594	-0.483438	-0.970979	0.976471	0.505837	0.124388	0.631813	-0.423258
16922	Phyh	ENSMUSG00000026664	blue	-0.0931596	-0.503444	-0.806913	-0.478757	-0.93918	0.92994	0.437619	-0.200999	0.594901	-0.745883
71405	Fam83c	ENSMUSG00000074647	blue	-0.240876	-0.534082	-0.299352	-0.30968	-0.694423	0.713699	0.340494	0.244153	0.504244	-0.208964
20204	Prrx2	ENSMUSG00000039476	blue	-0.229318	-0.618271	-0.51904	-0.454256	-0.924635	0.939706	0.479022	0.144274	0.620992	-0.377589
76426	Fam209	ENSMUSG00000027505	blue	0.085013	-0.0785493	-0.408639	-0.86227	-0.861076	0.875159	0.85067	-0.332686	0.117704	-0.619695
751525	Mir686	NA	blue	0.133463	-0.407558	-0.802893	-0.534121	-0.886937	0.891079	0.483828	-0.313099	0.496301	-0.771634
194401	Mical3	ENSMUSG00000003178	blue	-0.553094	-0.288437	0.0433777	-0.657279	-0.796073	0.805795	0.743191	0.294349	0.226525	-0.047313
68794	Flnc	ENSMUSG00000068699	blue	-0.337574	-0.106759	-0.152682	-0.838838	-0.860004	0.860352	0.870456	-0.0654186	0.107923	-0.400216
73456	Izumo1	ENSMUSG00000064158	blue	-0.225513	0.088518	-0.310745	-0.600949	-0.578142	0.544623	0.566045	-0.354972	-7.74011e-05	-0.589065
78070	Cpt1c	ENSMUSG00000007783	blue	-0.290196	-0.348464	-0.418449	-0.723214	-0.973172	0.974505	0.737258	-0.0452641	0.371889	-0.518818
17527	Mpv17	ENSMUSG00000101678	blue	-0.0107655	-0.463653	-0.792783	-0.52648	-0.936376	0.933766	0.482767	-0.240485	0.550222	-0.76322
100503468	Gm14023	ENSMUSG00000085498	blue	0.533259	-0.213252	-0.864861	-0.327961	-0.550352	0.557011	0.230298	-0.559018	0.337494	-0.818831
625098	Slc38a6	ENSMUSG00000044712	blue	-0.103078	-0.268018	-0.603964	-0.729557	-0.95275	0.946455	0.701424	-0.281767	0.34222	-0.733753
30049	Scd3	ENSMUSG00000025202	blue	-0.346697	-0.377545	-0.509979	-0.567988	-0.899427	0.884174	0.55781	-0.072606	0.432354	-0.589788
629016	Zfp953	ENSMUSG00000098905	blue	0.328238	-0.245268	-0.842116	-0.423104	-0.678108	0.67514	0.342697	-0.497422	0.368762	-0.813753
229499	Fcrl1	ENSMUSG00000059994	blue	-0.39396	-0.665216	-0.668185	-0.357983	-0.946626	0.934184	0.360903	0.0986838	0.717025	-0.49921
212114	Nhlrc3	ENSMUSG00000042997	blue	-0.36009	-0.358907	-0.314851	-0.716597	-0.955896	0.960929	0.750543	0.05306	0.358591	-0.40425
17939	Naga	ENSMUSG00000022453	blue	-0.420487	-0.824934	-0.632016	-0.198378	-0.900794	0.89937	0.220346	0.289014	0.844	-0.340188
20354	Sema4d	ENSMUSG00000021451	blue	-0.393167	-0.307457	-0.160536	-0.727921	-0.896122	0.907038	0.784918	0.130393	0.278934	-0.256104
11461	Actb	ENSMUSG00000029580	blue	-0.519767	-0.574959	-0.366531	-0.518929	-0.96146	0.961699	0.566608	0.246392	0.56682	-0.29893
216971	Fam222b	ENSMUSG00000037750	blue	-0.29454	-0.326855	-0.357744	-0.747723	-0.963796	0.968889	0.772974	-0.0179633	0.337696	-0.459053
68185	Coa4	ENSMUSG00000044881	blue	-0.142609	-0.50002	-0.704634	-0.55608	-0.979792	0.977979	0.535077	-0.127605	0.564723	-0.671196
109222	Rarres1	ENSMUSG00000049404	blue	-0.492738	-0.712594	-0.498379	-0.362012	-0.945072	0.943976	0.395888	0.279824	0.716769	-0.331895
22419	Wnt5b	ENSMUSG00000030170	blue	-0.262225	-0.776449	-0.674031	-0.221273	-0.875152	0.880314	0.232829	0.195579	0.802618	-0.382512
100494	Zfand2a	ENSMUSG00000053581	blue	-0.255016	-0.197648	-0.23862	-0.82063	-0.907327	0.916263	0.84909	-0.0561434	0.196629	-0.428859
11465	Actg1	ENSMUSG00000062825	blue	-0.705161	-0.434288	0.030563	-0.502619	-0.78397	0.787538	0.599009	0.447475	0.365999	0.0396443
102448	Xylb	ENSMUSG00000035769	blue	-0.320853	-0.77193	-0.677375	-0.268004	-0.922904	0.923854	0.276886	0.187824	0.802237	-0.430502
239099	Homez	ENSMUSG00000057156	blue	-0.015087	-0.101623	-0.385661	-0.872601	-0.894453	0.904251	0.86793	-0.285108	0.137535	-0.604112
94092	Trim16	ENSMUSG00000047821	blue	-0.370574	-0.350278	-0.302104	-0.722761	-0.954173	0.95872	0.759658	0.0567178	0.348964	-0.389756
73166	Tm7sf2	ENSMUSG00000024799	blue	-0.00978078	-0.501893	-0.702012	-0.527841	-0.932341	0.941979	0.507605	-0.133766	0.55593	-0.632193
433502	Wfdc6b	ENSMUSG00000070531	blue	-0.254361	-0.218276	-0.48816	-0.612353	-0.82127	0.801668	0.58417	-0.215575	0.290833	-0.658915
67188	2700046G09Rik	ENSMUSG00000097787	blue	-0.0606782	-0.372465	-0.482316	-0.672844	-0.922008	0.939061	0.681337	-0.0884985	0.391527	-0.503428
104943	Fam110c	ENSMUSG00000036136	blue	-0.262773	-0.552183	-0.547517	-0.512326	-0.949279	0.95427	0.519158	0.0552962	0.576039	-0.50006
16173	Il18	ENSMUSG00000039217	blue	0.243751	-0.174935	-0.570156	-0.72519	-0.821908	0.840547	0.692232	-0.373599	0.231051	-0.68137
668917	Zfp133-ps	ENSMUSG00000083674	blue	-0.118848	-0.159917	-0.446051	-0.575012	-0.719679	0.708766	0.538245	-0.250375	0.224077	-0.64351
227357	Espnl	ENSMUSG00000049515	blue	-0.417708	-0.279954	-0.140991	-0.735881	-0.885645	0.893511	0.793736	0.122909	0.253677	-0.250488
623781	Gm14137	ENSMUSG00000055926	blue	-0.525152	-0.572462	-0.30542	-0.469047	-0.901869	0.904897	0.518375	0.292668	0.551469	-0.25124
213311	Fbxl21	ENSMUSG00000035509	blue	-0.0418632	-0.186187	-0.689336	-0.610983	-0.822084	0.800392	0.553206	-0.415924	0.301984	-0.813221
239766	Rtp1	ENSMUSG00000033383	blue	-0.046414	-0.466266	-0.478455	-0.349675	-0.70575	0.721348	0.340721	0.0187211	0.480313	-0.430227
68724	Arl8a	ENSMUSG00000026426	blue	-0.292875	-0.429103	-0.456222	-0.670207	-0.987357	0.991294	0.687705	0.00508683	0.448678	-0.494999
54637	Praf2	ENSMUSG00000031149	blue	0.0947011	-0.270072	-0.714176	-0.6897	-0.917282	0.917831	0.640822	-0.381918	0.358957	-0.812129
56176	Pigp	ENSMUSG00000022940	blue	0.458402	-0.108499	-0.792998	-0.595642	-0.70351	0.709702	0.505845	-0.618593	0.227389	-0.902901
387142	Mir24-1	ENSMUSG00000105904	blue	-0.579679	-0.334807	-0.267031	-0.565812	-0.84403	0.824575	0.6006	0.107367	0.353452	-0.334238
72881	Zdhhc4	ENSMUSG00000001844	blue	-0.0067343	-0.160906	-0.490107	-0.827427	-0.920567	0.926095	0.811425	-0.308306	0.214002	-0.668294
434203	Slc28a1	ENSMUSG00000025726	blue	0.0356144	-0.333944	-0.526653	-0.676153	-0.898105	0.916194	0.666369	-0.171884	0.364668	-0.586992
57746	Piwil2	ENSMUSG00000033644	blue	-0.257509	-0.295927	-0.515771	-0.709965	-0.954909	0.944468	0.701422	-0.169236	0.354616	-0.632247
70615	Ankrd24	ENSMUSG00000054708	blue	-0.225873	-0.51295	-0.52571	-0.588448	-0.976249	0.985517	0.601827	0.0285746	0.532183	-0.491114
66337	Fam229b	ENSMUSG00000051736	blue	0.258417	-0.12355	-0.702266	-0.726827	-0.830264	0.833167	0.658626	-0.52829	0.224516	-0.878128
67091	Trappc6a	ENSMUSG00000002043	blue	-0.543847	-0.619304	-0.221756	-0.429819	-0.874983	0.887009	0.505793	0.41115	0.569843	-0.087231
414069	BC024978	ENSMUSG00000078786	blue	-0.4316	-0.366971	-0.239393	-0.694541	-0.933136	0.938296	0.744716	0.130572	0.351993	-0.305357
237558	Myrfl	ENSMUSG00000034057	blue	-0.243015	-0.13147	-0.299157	-0.835739	-0.897576	0.895911	0.843926	-0.166992	0.158854	-0.539239
69550	Bst2	ENSMUSG00000046718	blue	-0.591623	-0.742505	-0.345703	-0.305716	-0.888806	0.893171	0.368835	0.442084	0.710794	-0.139963
223645	Mroh6	ENSMUSG00000098678	blue	-0.25299	-0.839205	-0.761343	-0.0945441	-0.830834	0.830461	0.0899855	0.193624	0.881463	-0.423525
17758	Map4	ENSMUSG00000032479	blue	-0.265426	-0.155147	-0.153578	-0.836897	-0.873094	0.884908	0.877535	-0.0275078	0.14041	-0.351596
76192	Abhd12	ENSMUSG00000032046	blue	-0.294916	-0.467825	-0.482083	-0.638337	-0.991307	0.995474	0.65564	0.0238179	0.488027	-0.491202
29876	Clic4	ENSMUSG00000037242	blue	-0.401009	-0.708965	-0.620248	-0.367181	-0.966411	0.962581	0.382747	0.174084	0.738682	-0.439118
68778	Gucd1	ENSMUSG00000033416	blue	-0.393076	-0.820571	-0.686162	-0.185398	-0.898575	0.893825	0.19678	0.241445	0.853481	-0.393446
12263	C2	ENSMUSG00000024371	blue	-0.39404	-0.649698	-0.525004	-0.362088	-0.898846	0.897928	0.377121	0.188008	0.66593	-0.408064
22037	Trap1a	ENSMUSG00000051257	blue	-0.0648457	-0.460806	-0.511033	-0.434026	-0.784967	0.798509	0.446326	-0.00154036	0.48233	-0.374826
99151	Cercam	ENSMUSG00000039787	blue	-0.659538	-0.495711	0.0627872	-0.429019	-0.74057	0.754643	0.535404	0.530417	0.405907	0.133011
11287	Pzp	ENSMUSG00000030359	blue	-0.488854	-0.840074	-0.673236	-0.112985	-0.863876	0.850616	0.125069	0.285459	0.877316	-0.364884
100041546	Ly6c2	ENSMUSG00000022584	blue	-0.502426	-0.725684	-0.653497	-0.2211	-0.884084	0.863798	0.226773	0.188264	0.777201	-0.433803
66950	Tmem206	ENSMUSG00000026627	blue	-0.17185	-0.126928	-0.354597	-0.855954	-0.91492	0.915117	0.857485	-0.221615	0.163141	-0.584419
74580	Pyroxd2	ENSMUSG00000060224	blue	-0.438514	-0.572552	-0.49921	-0.489263	-0.959899	0.954173	0.516743	0.138807	0.595398	-0.400486
56087	Dnah10	ENSMUSG00000038011	blue	-0.507147	-0.186221	-0.268995	-0.548815	-0.732102	0.70298	0.559846	-0.0365481	0.231704	-0.408701
101809	Spred3	ENSMUSG00000037239	blue	-0.0671886	-0.0855592	-0.229973	-0.874015	-0.849949	0.86737	0.890654	-0.176011	0.0873536	-0.468877
723882	Mir546	ENSMUSG00000072837	blue	0.261716	-0.156963	-0.812418	-0.620128	-0.793433	0.785882	0.535182	-0.571586	0.285944	-0.933056
18356	Olfr56	ENSMUSG00000040328	blue	-0.316266	-0.392437	-0.301002	-0.526575	-0.806405	0.812638	0.547691	0.100707	0.387645	-0.362926
69806	Slc39a11	ENSMUSG00000041654	blue	-0.392571	-0.74102	-0.602078	-0.333705	-0.950251	0.950807	0.355641	0.219989	0.760185	-0.38911
18806	Pld2	ENSMUSG00000020828	blue	-0.350958	-0.484857	-0.364602	-0.60896	-0.952357	0.962472	0.651347	0.141725	0.47635	-0.333794
16155	Il10rb	ENSMUSG00000022969	blue	-0.118868	-0.249783	-0.501146	-0.785328	-0.960735	0.962566	0.775993	-0.221665	0.298619	-0.646177
19219	Ptger4	ENSMUSG00000039942	blue	-0.472845	-0.592037	-0.276052	-0.468403	-0.894141	0.9065	0.535071	0.334587	0.554921	-0.151676
14180	Fgf9	ENSMUSG00000021974	blue	0.207436	0.0748967	-0.665021	-0.564731	-0.581299	0.555691	0.46374	-0.661899	0.071146	-0.91957
69537	Dnase1l1	ENSMUSG00000019088	blue	0.112046	-0.420682	-0.865389	-0.483642	-0.875312	0.871234	0.419632	-0.34423	0.527863	-0.832431
19334	Rab22a	ENSMUSG00000027519	blue	-0.263918	-0.172462	-0.231127	-0.836992	-0.905779	0.912583	0.866252	-0.0723885	0.174695	-0.428711
20832	Ssr4	ENSMUSG00000002014	blue	0.240366	-0.227858	-0.863554	-0.538525	-0.785883	0.775889	0.44897	-0.537904	0.361674	-0.938521
14775	Gpx1	ENSMUSG00000063856	blue	-0.408982	-0.299272	-0.11375	-0.722311	-0.875894	0.888513	0.783297	0.159575	0.261506	-0.223996
68567	Cgref1	ENSMUSG00000029161	blue	-0.470354	-0.782801	-0.624574	-0.25114	-0.927132	0.919566	0.26961	0.255465	0.810091	-0.385089
19824	Trim10	ENSMUSG00000073400	blue	-0.489202	-0.0191514	0.00569765	-0.723479	-0.695766	0.682682	0.761044	0.0018395	0.01532	-0.279783
18452	P4ha2	ENSMUSG00000018906	blue	-0.31395	-0.25733	-0.196914	-0.778179	-0.905026	0.916777	0.822159	0.0420887	0.239768	-0.337114
229228	Nudt6	ENSMUSG00000050174	blue	0.232604	0.0160632	-0.432148	-0.862681	-0.78704	0.802793	0.826705	-0.457143	0.0368808	-0.710828
66847	Hint3	ENSMUSG00000019791	blue	-0.116711	-0.543958	-0.839736	-0.352095	-0.872086	0.856897	0.299989	-0.17836	0.644332	-0.750166
16002	Igf2	ENSMUSG00000048583	blue	-0.475578	-0.542117	-0.622172	-0.237236	-0.77798	0.744529	0.221103	0.039476	0.620989	-0.509875
672682	Gm9573	ENSMUSG00000090588	blue	0.0496036	-0.38333	-0.814614	-0.321531	-0.71683	0.701256	0.243414	-0.323665	0.49859	-0.807608
11432	Acp2	ENSMUSG00000002103	blue	0.0326171	-0.135291	-0.537019	-0.827109	-0.912278	0.914539	0.798059	-0.372983	0.203076	-0.734044
19025	Ctsa	ENSMUSG00000017760	blue	-0.0845726	-0.413572	-0.619174	-0.649502	-0.971248	0.977172	0.638182	-0.153175	0.463842	-0.631019
56441	Nat6	ENSMUSG00000079334	blue	-0.349035	-0.313332	-0.206996	-0.738349	-0.91373	0.925577	0.786861	0.0929321	0.291703	-0.309539
16005	Igfals	ENSMUSG00000046070	blue	-0.167609	-0.600325	-0.594496	-0.461702	-0.931493	0.94392	0.468	0.0600611	0.621414	-0.479466
67044	Higd2a	ENSMUSG00000025868	blue	0.165901	-0.274452	-0.77579	-0.639101	-0.883211	0.883168	0.577753	-0.428195	0.375696	-0.851116
74105	Gga2	ENSMUSG00000030872	blue	-0.285377	-0.525364	-0.574397	-0.576636	-0.998986	0.999231	0.583784	0.00999707	0.560667	-0.537287
327744	E130307A14Rik	ENSMUSG00000087177	blue	-0.10914	0.0913807	-0.2967	-0.881125	-0.781872	0.77131	0.86225	-0.385107	-0.0310291	-0.641146
319229	Sctr	ENSMUSG00000026387	blue	-0.39002	0.00348562	-0.0997267	-0.781824	-0.743823	0.730358	0.801933	-0.11561	0.014292	-0.404069
19344	Rab5b	ENSMUSG00000000711	blue	-0.125929	-0.558267	-0.75424	-0.472621	-0.955959	0.953873	0.450553	-0.104435	0.627124	-0.649013
68176	Fam212a	ENSMUSG00000042106	blue	-0.482379	-0.33866	-0.183883	-0.685378	-0.902322	0.904551	0.735677	0.15047	0.31943	-0.290745
232821	Ccdc106	ENSMUSG00000035228	blue	-0.169339	-0.249889	-0.280716	-0.779387	-0.899912	0.916642	0.810566	-0.0428323	0.244248	-0.397853
67706	Tmem179b	ENSMUSG00000003680	blue	0.280795	-0.0653379	-0.727699	-0.721059	-0.795529	0.791873	0.642609	-0.601037	0.183972	-0.918309
75750	Slc10a6	ENSMUSG00000029321	blue	-0.10914	-0.602916	-0.770328	-0.0786748	-0.658404	0.645044	0.048589	-0.0350244	0.686762	-0.481701
218454	Lhfpl2	ENSMUSG00000045312	blue	-0.360194	-0.471405	-0.455314	-0.631302	-0.991649	0.992315	0.653979	0.0556179	0.489542	-0.464463
21987	Tpd52l1	ENSMUSG00000000296	blue	0.305474	-0.111937	-0.712556	-0.721217	-0.81334	0.818164	0.652049	-0.549273	0.214554	-0.872935
12904	Crabp2	ENSMUSG00000004885	blue	-0.485437	-0.371602	-0.364392	-0.600105	-0.904838	0.890479	0.626937	0.0537852	0.398832	-0.406774
12568	Cdk5	ENSMUSG00000028969	blue	-0.143665	-0.196715	-0.357425	-0.831658	-0.930523	0.939317	0.842879	-0.159698	0.217879	-0.530874
224829	Trerf1	NA	blue	-0.307702	-0.76636	-0.439277	-0.171361	-0.767103	0.786098	0.219805	0.378197	0.738274	-0.123122
24083	Natd1	ENSMUSG00000018931	blue	-0.261285	-0.559032	-0.603109	-0.539219	-0.991487	0.993338	0.545927	0.0206099	0.594941	-0.527469
100415912	Gm11665	NA	blue	-0.426285	-0.780178	-0.631356	-0.26376	-0.929932	0.926044	0.280581	0.241598	0.805445	-0.395034
232855	Zfp772	ENSMUSG00000066838	blue	0.0729661	0.0266829	-0.456451	-0.886775	-0.837386	0.836168	0.847984	-0.470496	0.0471471	-0.764501
59310	Myl10	ENSMUSG00000005474	blue	-0.222932	-0.728509	-0.609183	-0.255766	-0.849662	0.860631	0.275111	0.196051	0.742346	-0.333711
20364	Sepw1	ENSMUSG00000041571	blue	-0.236928	-0.271458	-0.298141	-0.7825	-0.932475	0.943855	0.810564	-0.0323491	0.271323	-0.433075
20444	St3gal2	ENSMUSG00000031749	blue	-0.603745	-0.568848	-0.185458	-0.477617	-0.885751	0.892223	0.554956	0.394805	0.522785	-0.0984622
74665	Lrrc48	ENSMUSG00000056598	blue	0.354783	-0.386619	-0.762465	-0.325159	-0.650035	0.667564	0.261033	-0.308749	0.461541	-0.683531
225724	Mapk4	ENSMUSG00000024558	blue	-0.445153	-0.686467	-0.425529	-0.398465	-0.929776	0.938281	0.447627	0.307383	0.670814	-0.246877
76808	Rpl18a	ENSMUSG00000045128	blue	0.381129	0.0187586	-0.679513	-0.730459	-0.72239	0.723944	0.643794	-0.654991	0.0957417	-0.925789
12575	Cdkn1a	ENSMUSG00000023067	blue	-0.404778	-0.807908	-0.669842	-0.21234	-0.910865	0.906296	0.224506	0.240118	0.838609	-0.400386
52898	Rnasek	ENSMUSG00000093989	blue	-0.0193011	-0.252431	-0.632104	-0.737511	-0.943283	0.940849	0.702141	-0.327542	0.330012	-0.765887
102465885	Mir8093	NA	blue	-1.90554e-05	-0.251098	-0.463007	-0.724321	-0.877964	0.89171	0.725213	-0.192762	0.282946	-0.535103
109901	Cela1	ENSMUSG00000023031	blue	0.00966322	-0.257532	-0.635345	-0.738561	-0.942679	0.943157	0.705538	-0.327002	0.332471	-0.751748
27279	Tnfrsf12a	ENSMUSG00000023905	blue	-0.242724	-0.434845	-0.548379	-0.655038	-0.996185	0.996425	0.657248	-0.0645217	0.474535	-0.577411
58210	Sectm1b	ENSMUSG00000039364	blue	-0.304843	-0.843584	-0.692392	-0.0842349	-0.814022	0.815173	0.0875424	0.254579	0.871231	-0.372125
332131	Krt78	ENSMUSG00000050463	blue	-0.416245	-0.138144	-0.017047	-0.761272	-0.788426	0.793922	0.812585	0.0809498	0.106983	-0.246573
14466	Gba	ENSMUSG00000028048	blue	-0.188488	-0.435332	-0.543063	-0.657901	-0.987253	0.993096	0.662446	-0.0649402	0.468824	-0.558122
320095	6430550D23Rik	ENSMUSG00000074646	blue	0.17704	-0.380391	-0.911823	-0.400143	-0.785132	0.775229	0.322054	-0.413146	0.507735	-0.850767
110119	Mpi	ENSMUSG00000032306	blue	-0.249299	-0.536648	-0.601362	-0.562689	-0.995297	0.997042	0.565942	-0.00310944	0.574513	-0.551911
320977	A330023F24Rik	ENSMUSG00000096929	blue	-0.0338219	-0.460469	-0.891367	-0.0881947	-0.606725	0.575146	0.00170463	-0.278401	0.599722	-0.763685
72434	Lypd3	ENSMUSG00000057454	blue	-0.250599	-0.607126	-0.556965	-0.131838	-0.667763	0.663472	0.116945	0.126772	0.641221	-0.412548
76482	3110002H16Rik	ENSMUSG00000024410	blue	-0.154087	-0.243287	-0.443274	-0.798729	-0.957406	0.961062	0.799704	-0.179938	0.280231	-0.592871
209760	Tmc7	ENSMUSG00000042246	blue	-0.670149	-0.389236	-0.163753	-0.522737	-0.825855	0.811369	0.575408	0.246742	0.378432	-0.221549
20254	Scg2	ENSMUSG00000050711	blue	-0.605145	-0.390429	-0.296642	-0.497016	-0.832712	0.811349	0.524972	0.14	0.410915	-0.351759
14894	Cfap20	ENSMUSG00000031796	blue	0.194419	-0.00419296	-0.555463	-0.853446	-0.834539	0.837416	0.802019	-0.52726	0.0896827	-0.819027
278240	Spin2c	ENSMUSG00000046550	blue	-0.222987	-0.828971	-0.757362	-0.0952539	-0.818868	0.82059	0.0880969	0.182957	0.86973	-0.430257
67695	Ost4	ENSMUSG00000038803	blue	0.200436	-0.166474	-0.76811	-0.671454	-0.839364	0.833242	0.597583	-0.52744	0.283906	-0.906312
214895	Lman2l	ENSMUSG00000001143	blue	-0.263293	-0.274348	-0.354394	-0.781843	-0.955082	0.959251	0.802073	-0.0695927	0.290962	-0.488527
23912	Rhof	ENSMUSG00000029449	blue	-0.302096	-0.243729	-0.265762	-0.776362	-0.913889	0.919004	0.810799	-0.0218099	0.246723	-0.394456
13019	Ctf1	ENSMUSG00000042340	blue	-0.058066	-0.456326	-0.664971	-0.573216	-0.941517	0.947095	0.559075	-0.143262	0.511789	-0.616722
12850	Coq7	ENSMUSG00000030652	blue	-0.314581	-0.115263	-0.120778	-0.844095	-0.855535	0.861957	0.882423	-0.0359251	0.103853	-0.360547
21422	Tfcp2	ENSMUSG00000009733	blue	-0.264228	-0.527544	-0.596989	-0.562973	-0.991743	0.991543	0.568371	-0.00468719	0.567474	-0.54051
69379	C8g	ENSMUSG00000015083	blue	0.10252	-0.444363	-0.709881	-0.483593	-0.844613	0.856147	0.444613	-0.204478	0.505508	-0.678749
109246	Tspan9	ENSMUSG00000030352	blue	-0.408083	-0.423901	-0.289256	-0.659455	-0.947269	0.954617	0.707627	0.144912	0.410151	-0.313632
108116	Slco3a1	ENSMUSG00000025790	blue	-0.272664	-0.314416	-0.333504	-0.757212	-0.953287	0.961654	0.785099	-0.013807	0.319043	-0.440381
399570	Kank4os	ENSMUSG00000085843	blue	-0.140499	-0.0831142	-0.368179	-0.866512	-0.896753	0.89446	0.860838	-0.275769	0.12908	-0.617105
12143	Blk	ENSMUSG00000014453	blue	-0.702271	-0.710843	-0.371974	-0.269161	-0.868642	0.855685	0.325068	0.410084	0.704237	-0.171984
100038464	Gm15441	ENSMUSG00000074398	blue	-0.197319	-0.0855629	-0.200966	-0.841444	-0.838401	0.845082	0.869396	-0.131643	0.092462	-0.405521
224833	AI661453	ENSMUSG00000034382	blue	-0.639606	-0.593049	-0.0768647	-0.392428	-0.803853	0.815861	0.487812	0.513008	0.520374	0.0532286
17330	Minpp1	ENSMUSG00000024896	blue	-0.302119	-0.329492	-0.390469	-0.74041	-0.970374	0.971829	0.75876	-0.0403618	0.349543	-0.49867
223693	Tmem184b	ENSMUSG00000009035	blue	-0.515389	-0.598244	-0.306109	-0.487036	-0.929809	0.936992	0.548303	0.318111	0.570371	-0.203145
29862	Ninj2	ENSMUSG00000041377	blue	-0.213519	-0.295857	-0.426105	-0.754311	-0.956751	0.960139	0.766694	-0.10616	0.324524	-0.524754
330953	Hcn4	ENSMUSG00000032338	blue	-0.50984	-0.773986	-0.320708	-0.218015	-0.812063	0.82586	0.289189	0.492665	0.726891	-0.0391416
210148	Slc30a6	ENSMUSG00000024069	blue	-0.0146009	-0.444262	-0.812103	-0.521797	-0.927808	0.920877	0.473911	-0.270861	0.540753	-0.782738
22388	Wdr1	ENSMUSG00000005103	blue	-0.391507	-0.510127	-0.443177	-0.59805	-0.9886	0.99017	0.626972	0.106938	0.521234	-0.423457
76229	Vmn2r29	ENSMUSG00000095730	blue	-0.167698	-0.0937993	-0.350873	-0.82635	-0.869712	0.866041	0.817143	-0.250145	0.137159	-0.615825
208080	Ubap1l	ENSMUSG00000086228	blue	-0.333863	-0.658839	-0.499821	-0.30836	-0.841276	0.846935	0.324851	0.213799	0.66421	-0.358953
67331	Atp8b3	ENSMUSG00000003341	blue	0.100579	-0.396759	-0.584171	-0.568463	-0.850402	0.871475	0.552093	-0.155803	0.429962	-0.5754
26559	Hunk	ENSMUSG00000053414	blue	-0.351061	-0.857846	-0.641419	-0.0971253	-0.82617	0.829576	0.119367	0.315802	0.872178	-0.280865
100316821	Mir1981	NA	blue	-0.0352234	-0.609868	-0.643179	-0.366264	-0.848333	0.865673	0.360114	0.0260406	0.636038	-0.48314
545667	Fam159a	ENSMUSG00000059816	blue	-0.465426	-0.592556	-0.490459	-0.486822	-0.971732	0.966329	0.516851	0.165681	0.611159	-0.392045
216197	Ckap4	ENSMUSG00000046841	blue	-0.327566	-0.0940673	0.00988483	-0.826144	-0.7923	0.806325	0.883334	0.0493467	0.0541988	-0.225436
56323	Dnajb5	ENSMUSG00000036052	blue	-0.301732	-0.22214	-0.192989	-0.801802	-0.90092	0.911436	0.84247	0.00942201	0.20868	-0.357949
73635	Ptges3l	ENSMUSG00000097487	blue	-0.531576	-0.412729	-0.181633	-0.635078	-0.911664	0.915218	0.697588	0.23222	0.384138	-0.220798
237360	Adamts14	ENSMUSG00000059901	blue	-0.184253	-0.606484	-0.607613	-0.358144	-0.8565	0.862547	0.368937	0.0746098	0.637076	-0.404989
66715	Henmt1	ENSMUSG00000045662	blue	-0.343562	-0.603092	-0.635232	-0.427043	-0.948892	0.940324	0.432587	0.0574757	0.651338	-0.498084
21808	Tgfb2	ENSMUSG00000039239	blue	-0.0956716	-0.177526	-0.45962	-0.828354	-0.938232	0.94014	0.817491	-0.262206	0.226264	-0.652436
18822	Plod1	ENSMUSG00000019055	blue	-0.301709	-0.161801	-0.135307	-0.827874	-0.870741	0.881195	0.872294	-0.00259652	0.14429	-0.330048
12322	Camk2a	ENSMUSG00000024617	blue	-0.283337	-0.557706	-0.480567	-0.544837	-0.963168	0.974119	0.570086	0.114396	0.562526	-0.413832
217779	Lysmd1	ENSMUSG00000053769	blue	-0.24521	-0.180894	-0.496664	-0.690718	-0.86521	0.844877	0.666449	-0.259984	0.258821	-0.675086
338363	Tmem241	ENSMUSG00000049411	blue	0.0361414	-0.0504743	-0.54057	-0.828004	-0.864807	0.858275	0.786419	-0.45352	0.136855	-0.783065
381667	Lrcol1	ENSMUSG00000072754	blue	-0.47086	-0.849958	-0.69047	-0.0617791	-0.829095	0.814868	0.0722739	0.285854	0.891055	-0.347405
64075	Smoc1	ENSMUSG00000021136	blue	-0.242673	-0.479156	-0.593069	-0.577574	-0.970987	0.968756	0.570115	-0.0544631	0.525505	-0.601835
67640	4930465K10Rik	NA	blue	-0.298536	-0.427426	-0.526621	-0.615658	-0.963254	0.957899	0.62416	-0.0411414	0.469815	-0.525459
20907	Stx1a	ENSMUSG00000007207	blue	-0.553213	-0.20393	0.0886174	-0.699218	-0.768865	0.775562	0.780567	0.246707	0.145487	-0.0689564
66696	Snx31	ENSMUSG00000013611	blue	-0.373241	-0.412709	-0.514112	-0.534742	-0.898157	0.882255	0.540708	-0.0285681	0.465549	-0.499306
381485	Trim55	ENSMUSG00000060913	blue	-0.470666	0.000113433	-0.137712	-0.474187	-0.518223	0.481827	0.476484	-0.10214	0.0506496	-0.345568
353346	Gpr141	ENSMUSG00000053101	blue	-0.129611	-0.330191	-0.209891	-0.426012	-0.626257	0.646938	0.473942	0.122234	0.304632	-0.11161
66226	Trappc2	ENSMUSG00000079317	blue	0.493124	-0.12729	-0.801373	-0.549506	-0.672339	0.681061	0.45819	-0.607431	0.244018	-0.885462
19369	Raet1b	ENSMUSG00000078452	blue	-0.0185087	-0.244423	-0.743336	-0.598567	-0.856939	0.83814	0.536063	-0.408022	0.360978	-0.849226
71279	Slc29a3	ENSMUSG00000020100	blue	-0.14352	-0.207821	-0.407733	-0.819708	-0.941895	0.946852	0.823983	-0.186982	0.240768	-0.572086
338360	B430212C06Rik	ENSMUSG00000046415	blue	-0.311339	-0.784688	-0.785084	-0.155037	-0.867201	0.856084	0.144225	0.127452	0.846551	-0.491818
17105	Lyz2	ENSMUSG00000069516	blue	0.249724	-0.131246	-0.667348	-0.742203	-0.838614	0.845278	0.681778	-0.494805	0.221114	-0.842393
17159	Man2b1	ENSMUSG00000005142	blue	-0.469736	-0.629928	-0.386293	-0.468278	-0.947838	0.954552	0.519078	0.28175	0.614012	-0.262012
13645	Egf	ENSMUSG00000028017	blue	0.13755	-0.196191	-0.558585	-0.76974	-0.886968	0.900954	0.741348	-0.34042	0.251118	-0.699706
236604	Pisd-ps1	NA	blue	-0.688173	-0.646875	-0.372394	-0.334538	-0.883417	0.867717	0.382809	0.342559	0.649178	-0.233292
232400	BC048546	ENSMUSG00000047228	blue	-0.0953477	-0.41893	-0.636376	-0.299259	-0.692576	0.682235	0.279448	-0.119657	0.492843	-0.486912
327799	Usp44	ENSMUSG00000020020	blue	-0.608579	-0.425817	-0.341894	-0.397458	-0.784972	0.758915	0.415839	0.14569	0.456561	-0.362337
231214	Cc2d2a	ENSMUSG00000039765	blue	-0.281091	-0.447128	-0.433229	-0.657268	-0.978036	0.98646	0.681598	0.0400581	0.456456	-0.449817
76668	Mdh1b	ENSMUSG00000025963	blue	-0.265616	-0.856716	-0.755046	-0.0495277	-0.804203	0.803217	0.0483551	0.221462	0.897125	-0.385088
269585	Zscan20	ENSMUSG00000061894	blue	-0.199583	-0.388661	-0.444584	-0.699975	-0.968076	0.978579	0.717233	-0.0337583	0.404313	-0.489075
15168	Hcn3	ENSMUSG00000028051	blue	-0.705591	-0.398276	0.108105	-0.497539	-0.736295	0.742865	0.599052	0.473348	0.317076	0.0909345
20708	Serpinb6b	ENSMUSG00000042842	blue	0.169928	-0.554178	-0.834247	-0.303013	-0.783049	0.793674	0.254349	-0.187037	0.629637	-0.66456
18844	Plxna1	ENSMUSG00000030084	blue	-0.633962	-0.426466	0.0766678	-0.500051	-0.750607	0.763918	0.603727	0.469481	0.341665	0.0995382
17714	Grpel2	ENSMUSG00000024580	blue	-0.0591431	-0.512126	-0.80328	-0.476138	-0.934637	0.929615	0.438858	-0.192024	0.598114	-0.720523
66520	2610001J05Rik	NA	blue	0.281539	-0.195948	-0.879129	-0.506726	-0.73841	0.726183	0.408532	-0.580193	0.338982	-0.956454
13056	Cyb561	ENSMUSG00000019590	blue	-0.324168	-0.68959	-0.687939	-0.372311	-0.965434	0.960775	0.372725	0.0948442	0.734813	-0.518575
225115	Svil	ENSMUSG00000024236	blue	-0.510634	-0.714075	-0.388087	-0.360571	-0.915344	0.922561	0.417229	0.371243	0.690048	-0.194708
13002	Dnajc5	ENSMUSG00000000826	blue	-0.404775	-0.821942	-0.671418	-0.176735	-0.889993	0.885266	0.192131	0.257332	0.852104	-0.366983
13522	Adam28	ENSMUSG00000014725	blue	-0.167807	-0.748115	-0.445789	-0.0682741	-0.647902	0.673153	0.101233	0.347398	0.719327	-0.12362
67710	Polr2g	ENSMUSG00000071662	blue	0.0870783	-0.251248	-0.745822	-0.666102	-0.897823	0.891931	0.606856	-0.421371	0.354497	-0.856285
73592	1700104L18Rik	NA	blue	-0.232792	-0.788489	-0.652821	-0.0904578	-0.762625	0.768489	0.0898273	0.224832	0.810751	-0.367122
12091	Glb1	ENSMUSG00000045594	blue	-0.152853	-0.417451	-0.565297	-0.667156	-0.984658	0.990289	0.665396	-0.103304	0.457196	-0.591533
329065	Scd4	ENSMUSG00000050195	blue	-0.118352	-0.176161	-0.456677	-0.819992	-0.933837	0.93342	0.811552	-0.256318	0.226821	-0.637713
67938	Myl12b	ENSMUSG00000034868	blue	0.0135772	-0.233009	-0.568771	-0.774561	-0.937867	0.943577	0.751782	-0.301204	0.293039	-0.700428
16434	Itpa	ENSMUSG00000074797	blue	0.278585	-0.117585	-0.76978	-0.675	-0.800383	0.796343	0.593014	-0.582402	0.239062	-0.929752
18639	Pfkfb1	ENSMUSG00000025271	blue	-0.212851	-0.443391	-0.67379	-0.584729	-0.974746	0.964511	0.56339	-0.150206	0.516196	-0.681972
66522	Pgpep1	ENSMUSG00000056204	blue	-0.225602	-0.198823	-0.276468	-0.828502	-0.920255	0.928903	0.853282	-0.0866302	0.204866	-0.455554
320951	Pisd	ENSMUSG00000023452	blue	-0.373373	-0.584735	-0.526191	-0.52467	-0.99211	0.992697	0.545829	0.115413	0.604716	-0.450972
229697	Cym	ENSMUSG00000046213	blue	-0.34738	-0.861589	-0.70743	-0.0762587	-0.830035	0.827471	0.0805985	0.265448	0.893484	-0.374946
228812	Pigu	ENSMUSG00000038383	blue	0.200903	-0.298221	-0.893561	-0.48059	-0.794583	0.783238	0.394951	-0.486102	0.431658	-0.911404
382423	Atxn7l3b	ENSMUSG00000074748	blue	-0.317251	-0.564401	-0.63168	-0.514054	-0.992597	0.986312	0.513799	0.0103788	0.612843	-0.564256
270198	Pfkfb4	ENSMUSG00000025648	blue	-0.416605	-0.205783	-0.0911666	-0.733554	-0.826355	0.831091	0.779944	0.0875463	0.181668	-0.284289
67776	Vwa5a	ENSMUSG00000023186	blue	0.0584593	-0.0922043	-0.505444	-0.8296	-0.875501	0.87854	0.803328	-0.388379	0.15845	-0.702789
101502	Hsd3b7	ENSMUSG00000042289	blue	-0.403636	-0.686534	-0.560069	-0.409132	-0.970814	0.971516	0.4331	0.196016	0.702802	-0.403224
110876	Scn2a1	ENSMUSG00000075318	blue	-0.153111	-0.25873	-0.373237	-0.72141	-0.88169	0.890309	0.724232	-0.110148	0.277511	-0.529807
70487	5730403I07Rik	ENSMUSG00000099170	blue	-0.48736	-0.316466	-0.276552	-0.528049	-0.788144	0.77278	0.563638	0.082145	0.336041	-0.294062
192236	Hps1	ENSMUSG00000025188	blue	-0.597277	-0.552822	-0.0763371	-0.438899	-0.811146	0.824761	0.531931	0.468635	0.482495	0.0293937
64652	Nisch	ENSMUSG00000021910	blue	-0.523013	-0.407123	-0.079358	-0.607354	-0.853729	0.865524	0.687069	0.309443	0.353138	-0.0942633
74775	Lmbr1l	ENSMUSG00000022999	blue	-0.557614	-0.202672	0.0399166	-0.70814	-0.790731	0.792889	0.780792	0.206975	0.15742	-0.128726
76867	Rhbdd1	ENSMUSG00000026142	blue	0.104101	-0.290611	-0.779532	-0.63068	-0.898016	0.89331	0.570735	-0.409117	0.395073	-0.852013
228765	Sdcbp2	ENSMUSG00000027456	blue	-0.571831	-0.749215	-0.527649	-0.262205	-0.90702	0.895829	0.290752	0.307719	0.765492	-0.328462
16939	Lor	ENSMUSG00000043165	blue	-0.484272	-0.831956	-0.59704	-0.189847	-0.899184	0.895447	0.217648	0.329371	0.845947	-0.309115
67538	Zswim3	ENSMUSG00000045822	blue	-0.114279	-0.222692	-0.47871	-0.800769	-0.950434	0.952485	0.793826	-0.229801	0.27008	-0.632058
20620	Plk2	ENSMUSG00000021701	blue	-0.255965	-0.399301	-0.511883	-0.683476	-0.990898	0.990657	0.687619	-0.070469	0.436297	-0.571088
503610	Zdhhc18	ENSMUSG00000037553	blue	-0.436504	-0.161711	0.0107308	-0.777052	-0.810395	0.819551	0.842905	0.128451	0.119098	-0.182208
75545	1700019B21Rik	ENSMUSG00000085757	blue	-0.348547	-0.504572	-0.630565	-0.513262	-0.963086	0.947767	0.504824	-0.0399593	0.568073	-0.598835
50492	Thop1	ENSMUSG00000004929	blue	-0.537698	-0.202747	0.685172	0.670635	0.54045	-0.534245	-0.556409	0.835865	0.0575316	0.977858
231724	Rad9b	ENSMUSG00000038569	blue	-0.121917	-0.245201	-0.584168	-0.676473	-0.893578	0.882879	0.640148	-0.284193	0.323241	-0.741207
73075	Ppil6	ENSMUSG00000078451	blue	-0.0701989	-0.214192	-0.229808	-0.754813	-0.825921	0.851663	0.783342	-0.047228	0.195363	-0.36679
68229	AI846148	ENSMUSG00000024970	blue	-0.420988	-0.261657	-0.100661	-0.747144	-0.873136	0.882908	0.806952	0.134747	0.228037	-0.235723
353211	Prune2	ENSMUSG00000039126	blue	-0.547638	-0.413225	-0.109867	-0.611642	-0.874329	0.881939	0.68698	0.293307	0.36795	-0.129959
72542	Pgam5	ENSMUSG00000029500	blue	-0.114582	-0.362274	-0.622681	-0.686551	-0.978968	0.978002	0.667488	-0.204313	0.424827	-0.686642
232941	Ppm1n	ENSMUSG00000030402	blue	-0.565719	-0.445989	-0.311883	-0.569218	-0.921264	0.910774	0.612476	0.172417	0.451731	-0.32061
15485	Hsd17b1	ENSMUSG00000019301	blue	-0.184314	-0.525312	-0.830576	-0.314942	-0.840487	0.816448	0.262329	-0.17617	0.634927	-0.736599
20324	Sdpr	ENSMUSG00000045954	blue	-0.200211	-0.483201	0.165765	0.769319	0.36951	-0.353853	-0.703106	0.668005	0.394957	0.677723
16398	Itga2	ENSMUSG00000015533	blue	0.0234858	-0.137564	-0.346088	-0.835207	-0.865411	0.88453	0.8405	-0.222066	0.154038	-0.525579
319262	Fchsd1	ENSMUSG00000038524	blue	-0.429747	-0.183194	0.122514	-0.705907	-0.729703	0.748845	0.793014	0.242572	0.109417	-0.014363
18807	Pld3	ENSMUSG00000003363	blue	-0.50615	-0.696685	-0.391444	-0.385737	-0.92629	0.932823	0.44064	0.349954	0.675507	-0.214339
70004	1700028J19Rik	ENSMUSG00000038782	blue	0.0598601	-0.0707197	-0.303407	-0.814663	-0.790919	0.809521	0.807884	-0.25783	0.0877597	-0.550134
80915	Dusp12	ENSMUSG00000026659	blue	-0.310958	-0.318539	-0.208555	-0.730341	-0.90356	0.918971	0.779423	0.0936801	0.293479	-0.297962
68010	Bambi	ENSMUSG00000024232	blue	-0.256571	-0.617217	-0.584543	-0.466067	-0.958212	0.965317	0.47617	0.0915201	0.639263	-0.47645
105463124	Borg	NA	blue	-0.07513	-0.100839	-0.250701	-0.787705	-0.795229	0.808253	0.79119	-0.174286	0.110096	-0.497308
58520	0610007P14Rik	ENSMUSG00000021252	blue	0.164366	-0.347192	-0.909121	-0.421878	-0.785614	0.772285	0.334536	-0.446291	0.480578	-0.905552
12145	Cxcr5	ENSMUSG00000047880	blue	-0.344712	-0.0717219	-0.157915	-0.810126	-0.81915	0.813605	0.831112	-0.100282	0.0837853	-0.434558
14673	Gna12	ENSMUSG00000000149	blue	-0.289616	-0.229412	-0.182304	-0.793503	-0.892841	0.905833	0.83795	0.0248034	0.211014	-0.331389
66091	Ndufa3	ENSMUSG00000035674	blue	0.174768	-0.284095	-0.854781	-0.543624	-0.831796	0.822634	0.464062	-0.473393	0.408863	-0.908391
18782	Pla2g2d	ENSMUSG00000041202	blue	-0.466152	-0.470927	-0.536952	-0.441768	-0.878849	0.854805	0.437167	0.0180822	0.530099	-0.531742
20431	Pmel	ENSMUSG00000025359	blue	-0.0875316	-0.755219	-0.588226	-0.0665332	-0.677928	0.698429	0.0753066	0.234901	0.756452	-0.265161
58180	Hic2	ENSMUSG00000050240	blue	-0.566318	-0.571732	-0.33033	-0.505181	-0.946122	0.944439	0.559	0.278326	0.559248	-0.258643
19659	Rbp1	ENSMUSG00000046402	blue	-0.12255	-0.221369	-0.482264	-0.585665	-0.775073	0.767386	0.552908	-0.222358	0.281964	-0.648172
233529	Kctd14	ENSMUSG00000051727	blue	0.270084	0.00396259	-0.353201	-0.803893	-0.715257	0.740435	0.778943	-0.384029	0.0252626	-0.602844
12035	Bcat1	ENSMUSG00000030268	blue	-0.345471	-0.608469	-0.574342	-0.495135	-0.99047	0.990554	0.511236	0.100566	0.635619	-0.470697
17001	Ltc4s	ENSMUSG00000020377	blue	-0.438052	-0.696149	-0.500701	-0.365155	-0.928784	0.930818	0.404046	0.262347	0.699878	-0.296998
28075	Desi1	ENSMUSG00000022472	blue	-0.318914	-0.540505	-0.555193	-0.564974	-0.998537	0.998531	0.577417	0.0435376	0.570904	-0.507517
21906	Otop1	ENSMUSG00000051596	blue	-0.339735	0.0111282	-0.224357	-0.658868	-0.665746	0.639967	0.647772	-0.214528	0.0440543	-0.512832
80385	Tusc2	ENSMUSG00000010054	blue	-0.329952	-0.749396	-0.703864	-0.291375	-0.938769	0.935102	0.293868	0.145566	0.791084	-0.478565
22652	Mkrn3	ENSMUSG00000070527	blue	-0.400043	-0.28651	-0.286894	-0.743779	-0.935885	0.933318	0.774199	0.0106106	0.295945	-0.423823
329502	Pla2g4e	ENSMUSG00000050211	blue	-0.219292	0.0360116	-0.329647	-0.630216	-0.636751	0.608682	0.607152	-0.320893	0.0444153	-0.55698
14840	Gsg1	ENSMUSG00000030206	blue	-0.402228	-0.81695	-0.59244	-0.205967	-0.887424	0.890737	0.231159	0.307906	0.825085	-0.315844
26563	Ror1	ENSMUSG00000035305	blue	-0.246431	-0.454912	-0.415683	-0.641059	-0.957558	0.970888	0.66893	0.058921	0.455865	-0.415612
14388	Gab1	ENSMUSG00000031714	blue	-0.402101	-0.857262	-0.619568	-0.117974	-0.845951	0.84742	0.144953	0.335483	0.86901	-0.270943
74732	Stx11	ENSMUSG00000039232	blue	-0.471015	-0.863465	-0.630691	-0.0955295	-0.846983	0.84087	0.120669	0.341902	0.88388	-0.281379
13846	Ephb4	ENSMUSG00000029710	blue	-0.643079	-0.593413	-0.0431449	-0.370677	-0.776796	0.790679	0.470158	0.541459	0.513074	0.0924382
320808	Dcaf5	ENSMUSG00000049106	blue	-0.45252	-0.579938	-0.350568	-0.519597	-0.947749	0.956122	0.571652	0.256991	0.560815	-0.264792
67704	1810037I17Rik	ENSMUSG00000054091	blue	0.0177134	-0.343957	-0.761437	-0.618297	-0.928935	0.922992	0.568078	-0.336632	0.44016	-0.814226
18779	Pla2r1	ENSMUSG00000054580	blue	-0.663321	-0.718725	-0.399033	-0.275225	-0.879054	0.868378	0.321817	0.387541	0.713948	-0.224695
242100	Pglyrp3	ENSMUSG00000042244	blue	0.0378957	-0.489543	-0.270761	-0.219286	-0.534498	0.573495	0.253832	0.212387	0.443268	-0.0849701
53420	Syt5	ENSMUSG00000004961	blue	0.0419649	-0.524605	-0.504456	-0.127879	-0.547785	0.566272	0.110919	0.0632369	0.537837	-0.352418
433408	Gm13375	NA	blue	-0.401174	-0.413569	-0.33843	-0.662191	-0.956936	0.959599	0.695426	0.0928257	0.414328	-0.398964
55943	Stx8	ENSMUSG00000020903	blue	-0.264678	-0.432637	-0.466908	-0.669291	-0.986592	0.992477	0.686134	-0.00227616	0.452032	-0.496547
66113	Apoa5	ENSMUSG00000032079	blue	-0.236997	-0.595092	-0.615003	-0.240013	-0.764464	0.759014	0.244959	0.0770884	0.640978	-0.37667
266620	Defb36	ENSMUSG00000044863	blue	-0.0213497	-0.529098	-0.489353	-0.402805	-0.784	0.809397	0.421062	0.0720371	0.52822	-0.32952
100042173	Rps15a-ps6	NA	blue	-0.723193	-0.36082	-0.0971958	-0.370443	-0.674	0.651392	0.432835	0.299122	0.351157	-0.0761418
74662	4930448K20Rik	ENSMUSG00000082843	blue	-0.30966	-0.626134	-0.248326	-0.244601	-0.690908	0.715178	0.313554	0.394368	0.572901	0.00647661
18175	Nrap	ENSMUSG00000049134	blue	-0.498528	-0.732839	-0.499852	-0.163623	-0.794526	0.786712	0.202224	0.324795	0.744661	-0.202617
16885	Limk1	ENSMUSG00000029674	blue	-0.666874	-0.687405	-0.158407	-0.307786	-0.817324	0.825924	0.397633	0.546168	0.62343	0.0333279
18019	Nfatc2	ENSMUSG00000027544	blue	-0.651186	-0.349924	0.106743	-0.559667	-0.750174	0.759076	0.658034	0.417311	0.271439	0.0572832
74016	Phf19	ENSMUSG00000026873	blue	-0.160066	-0.704742	-0.545096	-0.0614675	-0.645486	0.657841	0.0623966	0.224816	0.711269	-0.295287
72536	Tagap	ENSMUSG00000033450	blue	-0.519614	-0.783548	-0.56377	-0.246693	-0.914982	0.908277	0.273746	0.307573	0.798706	-0.333716
72236	Tsnaxip1	ENSMUSG00000031893	blue	-0.0802357	-0.738951	-0.68743	-0.166556	-0.779025	0.793571	0.166483	0.136669	0.764339	-0.381315
19418	Rasgrf2	NA	blue	-0.385059	-0.718447	-0.751031	-0.169657	-0.844774	0.823638	0.156854	0.100158	0.790639	-0.501398
16469	Jrk	ENSMUSG00000046380	blue	-0.244276	-0.270499	-0.338197	-0.780198	-0.943205	0.950082	0.804496	-0.0610129	0.282132	-0.459919
12388	Ctnnd1	ENSMUSG00000034101	blue	-0.291487	-0.315991	-0.369762	-0.74469	-0.958042	0.961054	0.768558	-0.0355896	0.332328	-0.464293
73824	Snhg6	ENSMUSG00000098234	blue	0.372794	0.00419559	-0.760196	-0.64939	-0.689318	0.681091	0.547932	-0.695041	0.13396	-0.97712
212531	Sh3bgrl2	ENSMUSG00000032261	blue	-0.246531	-0.0654297	-0.207602	-0.876697	-0.867005	0.86798	0.896341	-0.15764	0.0804338	-0.472543
381334	Gal3st2	ENSMUSG00000094651	blue	-0.352875	-0.742083	-0.7656	-0.162211	-0.850564	0.833224	0.150489	0.108248	0.81089	-0.494443
54447	Asah2	ENSMUSG00000024887	blue	0.0134104	-0.0958708	-0.352245	-0.871985	-0.875517	0.890312	0.871507	-0.267771	0.121672	-0.570351
66510	Rnf181	ENSMUSG00000055850	blue	-0.0642692	-0.506551	-0.798962	-0.492196	-0.944361	0.939344	0.454036	-0.19588	0.592081	-0.732794
30935	Tor3a	ENSMUSG00000060519	blue	-0.341989	-0.724038	-0.678379	-0.334763	-0.954677	0.951312	0.339843	0.139074	0.762922	-0.481077
22278	Usf1	ENSMUSG00000026641	blue	-0.411421	-0.13985	0.0479429	-0.780414	-0.78501	0.797674	0.849063	0.134034	0.0895963	-0.154501
381522	Ccdc180	ENSMUSG00000035539	blue	-0.551668	-0.308655	-0.203018	-0.602713	-0.835433	0.823162	0.638298	0.121078	0.311124	-0.329009
103742	Mien1	ENSMUSG00000002580	blue	-0.231908	-0.759073	-0.77421	-0.234063	-0.899853	0.897564	0.221948	0.0945143	0.812423	-0.523732
22151	Tubb2a	ENSMUSG00000058672	blue	-0.49584	-0.619549	-0.430433	-0.478249	-0.968006	0.967716	0.517949	0.238016	0.619247	-0.335293
17534	Mrc2	ENSMUSG00000020695	blue	-0.338709	-0.365462	-0.426144	-0.681969	-0.960143	0.956463	0.693146	-0.0281623	0.393596	-0.522646
381438	Gm5148	ENSMUSG00000058174	blue	0.146122	-0.65436	-0.890321	-0.08306	-0.680108	0.685023	0.0308937	-0.113874	0.73759	-0.594691
21346	Tagln2	ENSMUSG00000026547	blue	-0.35115	-0.736727	-0.683345	-0.311957	-0.946314	0.942072	0.316036	0.14934	0.776233	-0.478384
67621	Bend5	ENSMUSG00000028545	blue	-0.302283	-0.594222	-0.726752	-0.27531	-0.838346	0.818445	0.243399	-0.0203303	0.673302	-0.617924
12371	Casp9	ENSMUSG00000028914	blue	-0.418905	-0.804345	-0.657276	-0.222833	-0.916344	0.91165	0.238142	0.247731	0.833074	-0.388847
237831	Slc13a5	ENSMUSG00000020805	blue	-0.277643	-0.677474	-0.734256	-0.315762	-0.917064	0.909022	0.29901	0.0452498	0.736722	-0.57597
23805	Apc2	ENSMUSG00000020135	blue	-0.435762	-0.385125	-0.286448	-0.514969	-0.810336	0.805682	0.537487	0.119004	0.388642	-0.362311
226438	Igfn1	ENSMUSG00000051985	blue	-0.119463	-0.691239	-0.432204	-0.0334446	-0.57373	0.597376	0.0529058	0.300261	0.668548	-0.153478
11966	Atp6v1b2	ENSMUSG00000006273	blue	-0.219707	-0.436949	-0.562094	-0.652677	-0.995257	0.996487	0.653743	-0.0746627	0.478094	-0.581753
74489	5430421F17Rik	NA	blue	-0.191777	-0.34948	-0.238694	-0.449315	-0.676492	0.691835	0.496378	0.121762	0.331505	-0.147341
67867	Lrrc28	ENSMUSG00000030556	blue	0.0736671	-0.196932	-0.608603	-0.757926	-0.904183	0.90737	0.724662	-0.368002	0.271213	-0.737458
83560	Tex14	ENSMUSG00000010342	blue	-0.34842	-0.544987	-0.664893	-0.445094	-0.940169	0.923201	0.435746	-0.0214454	0.61287	-0.580281
72091	Snhg7	ENSMUSG00000097052	blue	0.0743838	-0.252802	-0.776978	-0.624249	-0.875766	0.864375	0.558442	-0.438405	0.36742	-0.875231
20719	Serpinb6a	ENSMUSG00000060147	blue	-0.0495115	-0.334653	-0.711582	-0.64352	-0.942025	0.934456	0.600757	-0.30268	0.423707	-0.787881
227612	Tor4a	ENSMUSG00000059555	blue	-0.452259	-0.716156	-0.485156	-0.372172	-0.944086	0.948626	0.413024	0.290767	0.712185	-0.293683
231440	Parm1	ENSMUSG00000034981	blue	-0.463077	-0.746671	-0.537862	-0.33152	-0.945667	0.946029	0.364651	0.282013	0.753439	-0.328845
68750	Rreb1	ENSMUSG00000039087	blue	-0.635391	-0.409908	0.121567	-0.489053	-0.719029	0.734077	0.59705	0.490054	0.317286	0.139706
67815	Sec14l2	ENSMUSG00000003585	blue	-0.539787	-0.817472	-0.590443	-0.183746	-0.894133	0.884157	0.209198	0.326759	0.837721	-0.321834
75387	Sirt4	ENSMUSG00000029524	blue	-0.542139	-0.601431	-0.24938	-0.450513	-0.889709	0.898449	0.515136	0.367771	0.561767	-0.159066
234593	Ndrg4	ENSMUSG00000036564	blue	-0.204616	-0.448662	-0.569614	-0.6376	-0.988973	0.991503	0.639951	-0.0687793	0.488935	-0.568304
56327	Arl2	ENSMUSG00000024944	blue	-0.324987	-0.297424	-0.268222	-0.759094	-0.935396	0.943116	0.797284	0.027472	0.292477	-0.379725
632671	Vmn2r18	ENSMUSG00000091794	blue	-0.323387	-0.456844	-0.564217	-0.604417	-0.986588	0.978232	0.606356	-0.0424168	0.505666	-0.569812
23792	Adam23	ENSMUSG00000025964	blue	-0.464898	-0.808252	-0.550388	-0.235832	-0.906115	0.907716	0.272006	0.338579	0.810687	-0.274788
22346	Vhl	ENSMUSG00000033933	blue	-0.453886	-0.705636	-0.564274	-0.377108	-0.965858	0.962267	0.401744	0.218545	0.724935	-0.393851
56486	Gabarap	ENSMUSG00000018567	blue	0.132805	-0.193833	-0.693535	-0.730875	-0.894396	0.894008	0.677509	-0.442759	0.287947	-0.833788
71545	9030625G05Rik	NA	blue	-0.203501	-0.653914	-0.733264	-0.162091	-0.762997	0.753247	0.128775	0.0275663	0.719853	-0.561078
16480	Jup	ENSMUSG00000001552	blue	-0.590275	-0.489683	-0.0508022	-0.507795	-0.822916	0.83569	0.598409	0.422713	0.421548	-0.00301677
19094	Mapk11	ENSMUSG00000053137	blue	-0.543631	-0.512062	-0.14113	-0.516397	-0.860965	0.87256	0.597091	0.368843	0.459069	-0.0742155
338369	Tmem220	ENSMUSG00000050270	blue	-0.468416	-0.682995	-0.544914	-0.391753	-0.961919	0.956994	0.415082	0.211527	0.702274	-0.402673
69186	Tmem256	ENSMUSG00000070394	blue	0.259413	-0.194787	-0.835824	-0.582737	-0.791664	0.784257	0.494912	-0.553078	0.324178	-0.939487
12512	Cd63	ENSMUSG00000025351	blue	-0.227169	-0.673347	-0.772101	-0.349387	-0.944286	0.938353	0.331448	0.00668074	0.737673	-0.599946
56506	Cib2	ENSMUSG00000037493	blue	-0.593065	-0.189039	0.700815	0.608725	0.491741	-0.488173	-0.487355	0.837568	0.0439114	0.978227
13628	Eef1a2	ENSMUSG00000016349	blue	-0.0600926	0.0673522	-0.151066	-0.533938	-0.457473	0.453161	0.508882	-0.234214	-0.0368877	-0.450246
100038575	Gm10635	NA	blue	-0.150014	-0.254171	-0.532432	-0.677868	-0.889594	0.881786	0.665778	-0.223505	0.319087	-0.612334
19300	Abcd4	ENSMUSG00000021240	blue	-0.457119	-0.705494	-0.452247	-0.376726	-0.932869	0.938975	0.423356	0.307604	0.69516	-0.258557
52686	Mettl2	ENSMUSG00000020691	blue	-0.158601	-0.410722	-0.610786	-0.65722	-0.987127	0.987034	0.647061	-0.142607	0.465129	-0.63783
17532	Mras	ENSMUSG00000032470	blue	-0.506627	-0.664511	-0.311279	-0.404325	-0.899538	0.910636	0.468499	0.380482	0.627679	-0.154931
11643	Akap4	ENSMUSG00000050089	blue	-0.510749	-0.79112	-0.540061	-0.145154	-0.827017	0.819998	0.167386	0.338217	0.802947	-0.298043
100503178	2810013P06Rik	ENSMUSG00000099881	blue	-0.188036	-0.479946	-0.691783	-0.560025	-0.976069	0.969276	0.541744	-0.129502	0.549138	-0.659469
16190	Il4ra	ENSMUSG00000030748	blue	-0.41084	-0.231168	0.0170169	-0.715757	-0.793055	0.80984	0.793113	0.202373	0.173405	-0.0973174
110695	Aldh7a1	ENSMUSG00000053644	blue	-0.548952	-0.670174	-0.324325	-0.405002	-0.914992	0.921649	0.468284	0.380144	0.639163	-0.169686
76273	Ndfip2	ENSMUSG00000053253	blue	-0.246431	-0.40818	-0.560376	-0.651382	-0.982148	0.978078	0.644947	-0.0992306	0.457181	-0.617799
320214	Maats1	ENSMUSG00000022805	blue	-0.453799	-0.587324	-0.276124	-0.426521	-0.85353	0.865571	0.479967	0.325066	0.551625	-0.193261
69608	Sec24d	ENSMUSG00000039234	blue	-0.315567	-0.358394	-0.446289	-0.708348	-0.979505	0.976424	0.720039	-0.0525866	0.390154	-0.533762
77132	2810433D01Rik	NA	blue	-0.435714	-0.604821	-0.620146	-0.370085	-0.915442	0.897666	0.374792	0.0850047	0.659445	-0.481639
11927	Atox1	ENSMUSG00000018585	blue	-0.330327	-0.618866	-0.623531	-0.470752	-0.9881	0.985253	0.478804	0.072752	0.657051	-0.508209
16453	Jak3	ENSMUSG00000031805	blue	-0.678532	-0.340461	0.258088	-0.455149	-0.618843	0.633633	0.571542	0.53781	0.231334	0.235644
20304	Ccl5	ENSMUSG00000035042	blue	-0.162369	-0.653145	-0.829363	-0.192725	-0.808651	0.795163	0.147543	-0.0525768	0.739982	-0.651947
19062	Inpp5k	ENSMUSG00000006127	blue	0.00776643	-0.291894	-0.644832	-0.710643	-0.9425	0.944382	0.681186	-0.298993	0.363805	-0.726628
14389	Gab2	ENSMUSG00000004508	blue	-0.513507	-0.830324	-0.547485	-0.195993	-0.894015	0.892107	0.233872	0.369756	0.833535	-0.254682
53867	Col5a3	ENSMUSG00000004098	blue	-0.615847	-0.300595	-0.0640588	-0.554759	-0.761837	0.753215	0.624341	0.242021	0.27586	-0.107311
13447	Doc2b	ENSMUSG00000020848	blue	-0.0795022	-0.54978	-0.610491	-0.291858	-0.751124	0.758185	0.269902	0.00184061	0.587432	-0.512128
237178	Ppef1	ENSMUSG00000062168	blue	-0.607973	-0.746763	-0.492675	-0.27035	-0.908616	0.897308	0.3064	0.336525	0.756812	-0.292122
677156	Cyp4f37	ENSMUSG00000062464	blue	0.0470406	-0.403497	-0.471047	-0.270479	-0.585117	0.600244	0.247306	-0.0366638	0.425256	-0.432755
77590	Chst15	ENSMUSG00000030930	blue	-0.426147	-0.544622	-0.324621	-0.549301	-0.939452	0.950088	0.602883	0.239799	0.522228	-0.257615
625347	Gm6578	ENSMUSG00000057223	blue	-0.542233	-0.309133	-0.234544	-0.643703	-0.877055	0.864479	0.679814	0.0948404	0.317039	-0.353818
100503676	Gm38426	ENSMUSG00000003812	blue	0.0457048	-0.286551	-0.705303	-0.677528	-0.923108	0.921211	0.629737	-0.355327	0.374273	-0.808355
70873	Cnbd2	ENSMUSG00000038085	blue	-0.266691	-0.554275	-0.390148	-0.492937	-0.888617	0.906792	0.527735	0.182624	0.536926	-0.315084
100532730	C230037L18Rik	NA	blue	-0.00675317	-0.364663	-0.754706	-0.607392	-0.934298	0.928397	0.563528	-0.307055	0.457385	-0.781565
319960	4930513N10Rik	ENSMUSG00000074136	blue	-0.633623	-0.435749	-0.158954	-0.504063	-0.828877	0.822138	0.573336	0.297885	0.412008	-0.128112
12418	Cbx4	ENSMUSG00000039989	blue	-0.567221	-0.223688	0.241321	-0.59867	-0.654682	0.671801	0.703868	0.394035	0.126741	0.133854
80797	Clca3a2	ENSMUSG00000028262	blue	-0.00649232	-0.513724	-0.748197	-0.503701	-0.932285	0.93833	0.476327	-0.156629	0.578671	-0.666537
72495	2610206C17Rik	NA	blue	-0.119477	0.0728817	-0.310365	-0.828808	-0.755344	0.74248	0.802526	-0.376304	-0.00922242	-0.658254
102098	Arhgef18	ENSMUSG00000004568	blue	-0.623909	-0.419873	0.0300237	-0.538267	-0.790293	0.801203	0.634275	0.422202	0.346043	0.0323998
224904	2410015M20Rik	ENSMUSG00000049760	blue	0.107101	-0.278775	-0.769749	-0.642437	-0.897482	0.893182	0.582338	-0.414258	0.382217	-0.85469
70355	Gprc5c	ENSMUSG00000051043	blue	-0.469698	-0.837791	-0.577562	-0.150739	-0.861801	0.860126	0.185026	0.354951	0.846332	-0.249138
64381	Ms4a8a	ENSMUSG00000024730	blue	-0.404995	-0.779018	-0.730489	-0.1576	-0.867141	0.851842	0.156244	0.174485	0.835182	-0.44619
21769	Zfand3	ENSMUSG00000044477	blue	-0.493556	-0.574857	-0.304481	-0.515892	-0.935702	0.94378	0.574265	0.292178	0.54808	-0.226074
192166	Sardh	ENSMUSG00000009614	blue	-0.587667	-0.453462	0.0396125	-0.480852	-0.752682	0.768926	0.582703	0.463597	0.370072	0.0950007
11642	Akap3	ENSMUSG00000030344	blue	0.0241165	-0.225615	-0.63778	-0.693783	-0.885485	0.881875	0.658723	-0.351707	0.309323	-0.729637
27362	Dnajb9	ENSMUSG00000014905	blue	0.347542	-0.210373	-0.860857	-0.540698	-0.757117	0.755456	0.449589	-0.562687	0.338082	-0.928312
19009	Pou6f1	ENSMUSG00000098598	blue	-0.304764	-0.214856	-0.0486787	-0.748732	-0.810808	0.83106	0.81375	0.122291	0.167473	-0.17361
74032	Sdr42e1	ENSMUSG00000034308	blue	-0.139081	-0.597677	-0.84389	-0.356723	-0.911988	0.900092	0.316963	-0.127144	0.689533	-0.703335
67998	Fam134c	ENSMUSG00000017802	blue	-0.450675	-0.734092	-0.583203	-0.339124	-0.955859	0.95228	0.363544	0.233708	0.754242	-0.382672
16182	Il18r1	ENSMUSG00000026070	blue	0.234591	-0.425273	-0.430075	-0.240377	-0.525963	0.562815	0.242571	0.0101684	0.417779	-0.253911
74666	4930432K21Rik	ENSMUSG00000008129	blue	-0.321309	-0.256524	-0.202194	-0.769852	-0.900645	0.910861	0.809549	0.0368419	0.241542	-0.356604
226351	Tmem185b	ENSMUSG00000098923	blue	-0.122178	-0.258188	-0.519066	-0.775018	-0.962964	0.963337	0.763668	-0.226319	0.310891	-0.656483
94088	Trim6	ENSMUSG00000072244	blue	-0.607533	-0.691477	-0.503429	-0.302593	-0.906604	0.889909	0.33128	0.275138	0.714368	-0.339332
225861	Snx32	ENSMUSG00000056185	blue	-0.442478	-0.857285	-0.593011	-0.138376	-0.862364	0.863354	0.169965	0.357632	0.864164	-0.259097
211550	Tifa	ENSMUSG00000046688	blue	0.228309	-0.0363923	-0.440416	-0.791203	-0.761318	0.778378	0.768543	-0.401021	0.0849447	-0.614755
58911	Sumf1	ENSMUSG00000030101	blue	-0.374804	-0.363151	-0.342813	-0.711411	-0.965031	0.966427	0.741774	0.0378394	0.370967	-0.428293
67068	Dynlrb1	ENSMUSG00000047459	blue	0.0346507	-0.0859274	-0.559343	-0.820427	-0.884719	0.87976	0.779516	-0.435385	0.170338	-0.786139
26417	Mapk3	ENSMUSG00000063065	blue	-0.0681277	-0.375145	-0.680778	-0.649736	-0.964625	0.962534	0.622395	-0.237724	0.448686	-0.71612
100038712	Gm10516	ENSMUSG00000097316	blue	0.13131	-0.520796	-0.855389	-0.36025	-0.824494	0.828552	0.303202	-0.237342	0.609061	-0.742839
72179	Fbxl2	ENSMUSG00000032507	blue	-0.105454	-0.159214	-0.359746	-0.852184	-0.919608	0.928632	0.857947	-0.202089	0.184618	-0.558095
70123	2210013O21Rik	NA	blue	-0.0509849	-0.282791	-0.682054	-0.682938	-0.936309	0.92743	0.641463	-0.329568	0.372959	-0.787437
54426	Hgfac	ENSMUSG00000029102	blue	-0.551437	-0.59787	-0.199174	-0.446703	-0.871325	0.883128	0.524814	0.408603	0.546634	-0.0780777
269952	Gdpgp1	ENSMUSG00000050973	blue	-0.481157	-0.698543	-0.607492	-0.338279	-0.947589	0.935294	0.353724	0.185825	0.735351	-0.430847
66844	Ormdl2	ENSMUSG00000025353	blue	0.175704	-0.416755	-0.936966	-0.371616	-0.790177	0.780565	0.289807	-0.398793	0.544703	-0.866376
59003	Maea	ENSMUSG00000079562	blue	-0.310916	-0.293589	-0.225886	-0.755357	-0.914995	0.927257	0.8	0.055669	0.277128	-0.333275
239849	Cd200r4	ENSMUSG00000062082	blue	-0.52455	-0.5637	-0.478808	-0.0813662	-0.628342	0.599094	0.0955867	0.197336	0.612389	-0.249984
19823	Rnf7	ENSMUSG00000051234	blue	0.16695	-0.168708	-0.728947	-0.694521	-0.854259	0.849781	0.626072	-0.49569	0.276655	-0.888737
269037	Ctif	ENSMUSG00000052928	blue	-0.591394	-0.507735	-0.0124479	-0.458347	-0.781347	0.797336	0.55628	0.474172	0.42828	0.0659928
54324	Arhgef5	ENSMUSG00000033542	blue	-0.344757	-0.49993	-0.467781	-0.606459	-0.988346	0.991248	0.631985	0.0742473	0.515469	-0.441693
171508	Creld1	ENSMUSG00000030284	blue	-0.294018	-0.374489	-0.230105	-0.67838	-0.896058	0.914819	0.728647	0.130884	0.344723	-0.275667
192285	Phf21a	ENSMUSG00000058318	blue	-0.257352	-0.456981	-0.520151	-0.644166	-0.994234	0.997515	0.65529	-0.0188948	0.486264	-0.526223
12985	Csf3	ENSMUSG00000038067	blue	-0.600167	-0.582396	-0.331475	-0.462452	-0.923561	0.918026	0.517795	0.296286	0.573171	-0.234296
194126	Mtmr11	ENSMUSG00000045934	blue	-0.28769	-0.768504	-0.746685	-0.241919	-0.913844	0.910195	0.237598	0.13035	0.816762	-0.492331
56299	Fkbpl	ENSMUSG00000033739	blue	-0.086945	-0.29527	-0.47457	-0.757666	-0.95027	0.961049	0.756657	-0.161096	0.326125	-0.586859
231842	Amz1	ENSMUSG00000050022	blue	-0.650615	-0.598214	-0.127861	-0.404491	-0.833922	0.84142	0.488026	0.475101	0.538266	-0.0272585
66940	Shisa5	ENSMUSG00000025647	blue	-0.0550409	-0.257364	-0.570597	-0.763913	-0.956228	0.957594	0.743207	-0.272744	0.319033	-0.698844
19337	Rab33a	ENSMUSG00000031104	blue	-0.243545	-0.0900216	-0.227402	-0.866978	-0.878384	0.880004	0.887795	-0.148868	0.105435	-0.469279
474156	Zbtb9	ENSMUSG00000079605	blue	-0.188744	-0.267724	-0.447296	-0.778961	-0.962677	0.964525	0.782915	-0.154528	0.304572	-0.577064
14873	Gsto1	ENSMUSG00000025068	blue	-0.089869	-0.370461	-0.673329	-0.655093	-0.968187	0.964539	0.625297	-0.236798	0.444443	-0.732593
208647	Creb3l2	ENSMUSG00000038648	blue	-0.49772	-0.290506	0.0298865	-0.643764	-0.779887	0.793106	0.730118	0.283547	0.227944	-0.03253
266632	Irak4	ENSMUSG00000059883	blue	-0.451137	-0.824619	-0.6026	-0.197027	-0.896422	0.894724	0.225406	0.315818	0.838548	-0.304946
16800	Arhgef2	ENSMUSG00000028059	blue	-0.390554	-0.211824	-0.0323707	-0.75798	-0.827667	0.841582	0.825225	0.139657	0.167387	-0.175886
244886	AI118078	ENSMUSG00000032313	blue	-0.308583	-0.70625	-0.723156	-0.288748	-0.913697	0.905715	0.276924	0.0860332	0.760485	-0.543451
66626	Cdip1	ENSMUSG00000004071	blue	-0.273188	-0.588377	-0.702611	-0.459739	-0.974466	0.966175	0.446211	-0.0233546	0.64995	-0.614894
56873	Lmbr1	ENSMUSG00000010721	blue	-0.12626	-0.2122	-0.466827	-0.806084	-0.94749	0.948631	0.800017	-0.229394	0.259346	-0.627857
108015	Chrnb4	ENSMUSG00000035200	blue	-0.21815	-0.574349	-0.8447	-0.0739512	-0.680327	0.647257	0.0160921	-0.114548	0.693301	-0.647468
232023	Vopp1	ENSMUSG00000037788	blue	-0.0201647	-0.420396	-0.767731	-0.576081	-0.946775	0.943039	0.534184	-0.263445	0.507555	-0.769371
13003	Vcan	ENSMUSG00000021614	blue	0.0265426	-0.417771	-0.30555	-0.367702	-0.628152	0.661583	0.387429	0.102849	0.388794	-0.238264
14739	S1pr2	ENSMUSG00000043895	blue	-0.243907	-0.357364	-0.494805	-0.715328	-0.985831	0.985134	0.719328	-0.0988489	0.395973	-0.576239
80909	Gatsl2	ENSMUSG00000015944	blue	-0.321786	-0.15908	-0.0857935	-0.809915	-0.843398	0.855424	0.863549	0.0384553	0.131582	-0.2652
244144	Usp35	ENSMUSG00000035713	blue	-0.651789	-0.373389	0.10291	-0.540325	-0.748911	0.759057	0.641885	0.438663	0.292093	0.0791216
226413	Lct	ENSMUSG00000026354	blue	-0.569619	-0.507257	-0.341945	0.157581	-0.367022	0.330663	-0.162154	0.263878	0.547368	-0.183976
170737	Znrf1	ENSMUSG00000033545	blue	-0.598711	-0.397653	0.00542414	-0.576851	-0.812013	0.822278	0.666763	0.376172	0.330909	-0.0173082
223642	Zc3h3	ENSMUSG00000075600	blue	-0.35782	-0.816288	-0.686793	-0.163867	-0.872111	0.869277	0.168818	0.232291	0.848364	-0.408995
18399	Slc22a6	ENSMUSG00000024650	blue	-0.515665	-0.793074	-0.556378	-0.114088	-0.808122	0.797956	0.147106	0.341006	0.811343	-0.229246
73379	Dcbld2	ENSMUSG00000035107	blue	-0.351263	-0.286189	-0.2769	-0.757724	-0.935271	0.938624	0.788906	0.0106563	0.288126	-0.418542
12632	Cfl2	ENSMUSG00000062929	blue	0.32808	-0.198878	-0.828885	-0.582285	-0.77894	0.778861	0.49609	-0.551025	0.319807	-0.920303
66256	Ssr2	ENSMUSG00000041355	blue	-0.0836708	-0.477295	-0.7831	-0.520961	-0.950191	0.942948	0.481839	-0.211676	0.564819	-0.747745
74440	Cmip	ENSMUSG00000034390	blue	-0.408582	-0.263201	-0.0125266	-0.693517	-0.8014	0.818163	0.770344	0.21132	0.207608	-0.0993663
207212	Arhgef17	ENSMUSG00000032875	blue	-0.590494	-0.171183	0.757725	0.520331	0.446403	-0.435743	-0.390094	0.854871	0.00951097	0.990031
13711	Elf5	ENSMUSG00000027186	blue	-0.145659	-0.440382	-0.58805	-0.374727	-0.762042	0.756714	0.369698	-0.0648277	0.496914	-0.454313
628324	S100a2	ENSMUSG00000094018	blue	-0.259708	-0.616064	-0.682226	-0.445698	-0.970197	0.96723	0.443761	0.0210136	0.666059	-0.546612
67125	Tspan31	ENSMUSG00000006736	blue	-0.0165767	-0.508219	-0.829948	-0.465296	-0.923534	0.919197	0.420609	-0.220793	0.599157	-0.751095
665562	Rpl31-ps12	NA	blue	-0.301007	0.0909287	-0.221483	-0.593452	-0.558084	0.525135	0.57041	-0.281389	-0.0192407	-0.516708
667338	Gm8580	NA	blue	0.0968559	-0.176547	-0.629924	-0.720657	-0.863799	0.863543	0.681167	-0.400474	0.260998	-0.745832
68742	Tmem219	ENSMUSG00000060538	blue	-0.0486411	-0.59268	-0.83018	-0.37775	-0.905728	0.903662	0.342683	-0.130935	0.673253	-0.673964
16904	Gzmm	ENSMUSG00000054206	blue	-0.192832	-0.651828	-0.839305	-0.227678	-0.845151	0.829113	0.193953	-0.0537069	0.742573	-0.61808
11973	Atp6v1e1	ENSMUSG00000019210	blue	-0.243045	-0.397935	-0.513596	-0.688157	-0.992092	0.992918	0.69303	-0.0741314	0.434369	-0.568094
67511	Tmed9	ENSMUSG00000058569	blue	-0.401762	-0.494094	-0.400866	-0.595423	-0.966644	0.969338	0.625638	0.123977	0.498169	-0.405482
230868	Igsf21	ENSMUSG00000040972	blue	-0.295495	-0.0548813	-0.10637	-0.819324	-0.792781	0.79502	0.845108	-0.0830277	0.0520203	-0.394435
13437	Dnpep	ENSMUSG00000026209	blue	-0.326817	-0.398788	-0.363369	-0.693688	-0.96808	0.975005	0.726375	0.052335	0.401539	-0.41042
100038627	F630042J09Rik	NA	blue	0.123651	-0.47938	-0.386842	-0.246554	-0.569687	0.606125	0.264791	0.104265	0.457805	-0.192543
68523	Fam96b	ENSMUSG00000031879	blue	-0.0230856	-0.600961	-0.887729	-0.317286	-0.873	0.866577	0.266496	-0.167654	0.696233	-0.730903
276920	Ccdc42	ENSMUSG00000045915	blue	-0.000373483	-0.531708	-0.452173	-0.096836	-0.518591	0.537382	0.0877213	0.117138	0.534635	-0.29202
100504687	2810029C07Rik	ENSMUSG00000096995	blue	-0.144714	-0.166356	-0.281266	-0.841849	-0.899162	0.911935	0.86349	-0.128394	0.173109	-0.462081
195522	Zfp691	ENSMUSG00000045268	blue	-0.347907	-0.603073	-0.476385	-0.503167	-0.96547	0.973915	0.533597	0.169654	0.604824	-0.381326
225392	Rell2	ENSMUSG00000044024	blue	-0.373109	-0.548028	-0.476883	-0.506621	-0.941482	0.941885	0.537122	0.126657	0.563714	-0.375882
320184	Lrrc58	ENSMUSG00000034158	blue	-0.658	-0.586986	-0.272065	-0.441418	-0.901969	0.896161	0.500879	0.350558	0.566702	-0.199104
70696	3830417A13Rik	ENSMUSG00000031179	blue	-0.146452	-0.594387	-0.553829	-0.226704	-0.71854	0.726567	0.217099	0.0991969	0.616522	-0.419541
30943	Prss30	ENSMUSG00000024124	blue	-0.251867	-0.296225	-0.464677	-0.670251	-0.906113	0.899119	0.67548	-0.121375	0.343015	-0.528314
64095	Gpr35	ENSMUSG00000026271	blue	-0.173158	-0.78742	-0.615288	-0.107267	-0.75374	0.768963	0.117744	0.248012	0.794043	-0.302828
18555	Cdk16	ENSMUSG00000031065	blue	-0.398839	-0.796344	-0.656982	-0.238675	-0.921038	0.918017	0.253625	0.237061	0.824149	-0.39496
100732	Mapre3	ENSMUSG00000029166	blue	-0.43322	-0.587598	-0.395498	-0.519818	-0.962077	0.969005	0.564238	0.226433	0.577237	-0.311825
74919	Slc35f6	ENSMUSG00000029175	blue	-0.2349	-0.377949	-0.501342	-0.7044	-0.988901	0.99015	0.709221	-0.0853224	0.41377	-0.56991
241688	Dzank1	ENSMUSG00000037259	blue	0.124528	-0.356966	-0.701535	-0.444104	-0.755499	0.759166	0.387007	-0.279811	0.434567	-0.728824
56378	Arpc3	ENSMUSG00000029465	blue	0.125381	-0.190227	-0.712584	-0.707891	-0.880415	0.876366	0.646805	-0.459807	0.292006	-0.865081
14718	Got1	ENSMUSG00000025190	blue	-0.21648	-0.758732	-0.807865	-0.209503	-0.886529	0.8816	0.190791	0.0691595	0.821225	-0.548486
72739	Zkscan3	ENSMUSG00000021327	blue	0.162552	-0.0518062	-0.579377	-0.832896	-0.857823	0.859745	0.784208	-0.496398	0.137423	-0.811995
74356	4931428F04Rik	ENSMUSG00000014837	blue	-0.51452	-0.221447	8.48887e-05	-0.726681	-0.820617	0.825837	0.797551	0.188051	0.178311	-0.153343
94178	Mcoln1	ENSMUSG00000004567	blue	-0.137412	-0.296099	-0.477703	-0.762892	-0.965244	0.971377	0.76465	-0.15609	0.331642	-0.583506
433752	AA415398	ENSMUSG00000087385	blue	-0.102344	-0.154028	-0.538785	-0.777888	-0.907821	0.897516	0.748175	-0.339179	0.232278	-0.733762
59092	Pcbp4	ENSMUSG00000023495	blue	-0.57662	-0.1516	0.273924	-0.637436	-0.637403	0.650647	0.739922	0.350834	0.0598882	0.117341
17181	Matn2	ENSMUSG00000022324	blue	-0.593624	-0.71312	-0.570152	-0.159524	-0.818227	0.793242	0.176527	0.257901	0.755991	-0.335682
320020	6330415G19Rik	NA	blue	-0.346249	-0.0752129	-0.243439	-0.620824	-0.690578	0.669766	0.631466	-0.136205	0.120191	-0.400701
243867	Fbxo46	ENSMUSG00000050428	blue	-0.529936	-0.299273	0.0503194	-0.643037	-0.784215	0.797225	0.73197	0.30929	0.232059	-0.0211994
69953	2810025M15Rik	ENSMUSG00000049881	blue	0.18342	-0.0395263	-0.591922	-0.826395	-0.845293	0.846454	0.774033	-0.518475	0.129727	-0.82442
66681	Pgm1	ENSMUSG00000029171	blue	-0.127613	-0.303391	-0.591495	-0.710114	-0.957844	0.953342	0.685977	-0.236978	0.369802	-0.710336
22223	Uchl1	ENSMUSG00000029223	blue	-0.380832	-0.763657	-0.742082	-0.138449	-0.841521	0.825007	0.133303	0.151739	0.825233	-0.450952
22757	Zkscan5	ENSMUSG00000055991	blue	-0.207653	-0.188921	-0.296756	-0.83548	-0.923039	0.930768	0.855238	-0.11423	0.200608	-0.484814
76872	Ccdc116	ENSMUSG00000022768	blue	-0.734883	-0.407044	0.0955789	-0.455768	-0.71593	0.71784	0.560479	0.48284	0.332223	0.122247
69189	Mcemp1	ENSMUSG00000013974	blue	-0.343525	0.0557372	-0.180647	-0.706703	-0.667329	0.642364	0.703469	-0.22251	-0.00497239	-0.482027
15975	Ifnar1	ENSMUSG00000022967	blue	-0.121599	-0.0486486	-0.294831	-0.898735	-0.878365	0.882098	0.902859	-0.254969	0.0789456	-0.560587
20969	Sdc1	ENSMUSG00000020592	blue	-0.380015	-0.412394	-0.18295	-0.632401	-0.881732	0.898899	0.696379	0.216935	0.371716	-0.189951
214505	Gnptg	ENSMUSG00000035521	blue	-0.325955	-0.845739	-0.724861	-0.106012	-0.846643	0.843968	0.111751	0.236002	0.882394	-0.381357
104009	Qsox1	ENSMUSG00000033684	blue	-0.387973	-0.475925	-0.35998	-0.627521	-0.968016	0.975011	0.667128	0.136966	0.470086	-0.361195
76429	Lhpp	ENSMUSG00000030946	blue	-0.393906	-0.79975	-0.657695	-0.224088	-0.910247	0.907355	0.240797	0.241955	0.827456	-0.377857
13631	Eef2k	ENSMUSG00000035064	blue	-0.286293	-0.574396	-0.457097	-0.516116	-0.94262	0.95594	0.549982	0.153363	0.571284	-0.352458
14685	Gnat1	ENSMUSG00000034837	blue	-0.135325	-0.766748	-0.51929	-0.0377202	-0.64918	0.671526	0.0583586	0.306394	0.752622	-0.183619
56318	Acpp	ENSMUSG00000032561	blue	-0.189055	-0.597741	-0.590196	-0.411939	-0.891577	0.900028	0.425681	0.074517	0.622969	-0.415142
252973	Grhl2	ENSMUSG00000022286	blue	-0.487204	0.0311161	-0.038491	-0.637703	-0.608924	0.583309	0.660129	-0.0677206	-0.0078632	-0.309095
26406	Map3k3	ENSMUSG00000020700	blue	-0.447174	-0.459298	-0.358623	-0.626103	-0.96783	0.967747	0.662043	0.128026	0.461622	-0.384466
72386	2610035D17Rik	ENSMUSG00000087259	blue	-0.514866	-0.799732	-0.482801	-0.241321	-0.89498	0.897442	0.284912	0.385586	0.789664	-0.231935
114249	Npnt	ENSMUSG00000040998	blue	-0.482158	-0.838608	-0.652421	-0.145234	-0.882231	0.872614	0.161571	0.296031	0.868255	-0.355448
15202	Gml2	ENSMUSG00000068600	blue	-0.298059	-0.660357	-0.567092	-0.266266	-0.820585	0.821713	0.288525	0.176534	0.683218	-0.313894
105298	Epdr1	ENSMUSG00000002808	blue	-0.0510232	-0.206157	-0.524701	-0.794861	-0.938049	0.939801	0.778114	-0.285966	0.264417	-0.676047
105975	AU022754	ENSMUSG00000097209	blue	-0.579608	-0.372294	-0.0542776	-0.61942	-0.846752	0.852523	0.694753	0.298777	0.322949	-0.120189
71321	4933440J02Rik	ENSMUSG00000097082	blue	-0.424495	-0.510378	-0.616237	-0.320587	-0.817286	0.789053	0.310284	0.00554543	0.585727	-0.511124
68137	Kdelr1	ENSMUSG00000002778	blue	0.208132	-0.105209	-0.656278	-0.776456	-0.856285	0.858772	0.718451	-0.507242	0.199327	-0.847647
114143	Atp6v0b	ENSMUSG00000033379	blue	-0.3052	-0.711835	-0.7067	-0.329721	-0.945155	0.941169	0.326031	0.101365	0.758037	-0.52145
20511	Slc1a2	ENSMUSG00000005089	blue	0.133984	-0.518565	-0.677796	-0.264316	-0.690954	0.706942	0.245133	-0.0842266	0.565	-0.458515
99543	Olfml3	ENSMUSG00000027848	blue	0.16284	-0.2896	-0.749446	-0.619829	-0.868727	0.87151	0.568921	-0.388549	0.381995	-0.784694
381072	Abca17	ENSMUSG00000035435	blue	-0.3285	-0.66263	-0.581608	-0.434907	-0.970903	0.975113	0.453088	0.147384	0.682047	-0.436079
80294	Pofut2	ENSMUSG00000020260	blue	-0.47413	-0.221831	0.0440321	-0.720818	-0.795558	0.80823	0.799027	0.218938	0.163767	-0.0978256
100042584	Gm16523	NA	blue	0.103609	-0.0741263	-0.541665	-0.776991	-0.824296	0.824358	0.727303	-0.440856	0.152665	-0.791805
67988	Tmx3	ENSMUSG00000024614	blue	0.426525	-0.420822	-0.77275	-0.1646	-0.527094	0.547316	0.0983413	-0.275727	0.494004	-0.603901
72043	Sulf2	ENSMUSG00000006800	blue	-0.365134	-0.406075	-0.255206	-0.590853	-0.862454	0.872091	0.645297	0.161554	0.38726	-0.226879
29818	Hspb7	ENSMUSG00000006221	blue	-0.279475	-0.620689	-0.529208	-0.458677	-0.94195	0.95199	0.478049	0.140408	0.629478	-0.417663
68440	Dusp23	ENSMUSG00000026544	blue	-0.420479	-0.505052	-0.221963	-0.314748	-0.692141	0.6991	0.353121	0.294304	0.475358	-0.17803
111175	Pecr	ENSMUSG00000026189	blue	0.27132	-0.269613	-0.890343	-0.497304	-0.778061	0.771177	0.407459	-0.519546	0.401405	-0.926033
69179	Tmem110	ENSMUSG00000006526	blue	-0.500334	-0.472257	-0.284029	-0.606136	-0.946499	0.948775	0.656304	0.205438	0.457391	-0.295548
11750	Anxa7	ENSMUSG00000021814	blue	-0.313096	-0.782099	-0.784216	-0.17778	-0.884549	0.874021	0.166038	0.12252	0.843146	-0.50881
23854	Def8	ENSMUSG00000001482	blue	-0.232893	-0.212916	-0.250402	-0.813904	-0.90991	0.921088	0.846035	-0.050322	0.210428	-0.408179
215446	Entpd3	ENSMUSG00000041608	blue	0.155543	0.168134	-0.348169	-0.703413	-0.55802	0.552093	0.642486	-0.51454	-0.0906222	-0.717042
241112	Catip	ENSMUSG00000073650	blue	-0.300762	-0.595209	-0.38038	-0.0232435	-0.528096	0.529072	0.0613505	0.288777	0.595365	-0.0488195
14531	Gcm1	ENSMUSG00000023333	blue	-0.240977	-0.64549	-0.678979	-0.413185	-0.955911	0.956779	0.408012	0.0471793	0.6884	-0.547756
11684	Alox12	ENSMUSG00000000320	blue	-0.40362	-0.580641	-0.471561	-0.238758	-0.743357	0.733941	0.267159	0.192976	0.605203	-0.248132
215384	Fcgbp	ENSMUSG00000047730	blue	-0.313731	-0.703574	-0.706833	-0.261888	-0.886033	0.877547	0.262234	0.106949	0.756179	-0.462637
100316712	Mir1966	NA	blue	-0.4411	-0.246401	-0.0702586	-0.699295	-0.819591	0.826646	0.766335	0.155516	0.212317	-0.165834
27369	Dguok	ENSMUSG00000014554	blue	-0.0307955	-0.509137	-0.830844	-0.456078	-0.919333	0.913318	0.412208	-0.217429	0.601846	-0.744171
14566	Gdf9	ENSMUSG00000018238	blue	-0.451487	-0.574498	-0.0810511	-0.345899	-0.721451	0.746497	0.437499	0.479303	0.49368	0.0894714
328314	Gm5086	NA	blue	0.135487	-0.630583	-0.755216	-0.162041	-0.693598	0.710443	0.128754	-0.0405209	0.679127	-0.511477
13214	Defb1	ENSMUSG00000044748	blue	-0.472062	-0.820012	-0.681751	-0.0746816	-0.820193	0.804023	0.0846401	0.265277	0.864565	-0.349975
380608	Tagap1	ENSMUSG00000052031	blue	-0.171411	-0.643791	-0.823142	-0.338593	-0.923295	0.914382	0.306826	-0.0647839	0.723968	-0.661581
171212	Galnt10	ENSMUSG00000020520	blue	-0.63299	-0.647218	-0.168752	-0.369589	-0.842052	0.851133	0.455896	0.492746	0.588372	-0.00848235
13508	Dscam	ENSMUSG00000050272	blue	-0.0643543	0.240031	-0.215586	-0.666307	-0.487435	0.464221	0.619524	-0.448927	-0.162278	-0.615464
72590	Ppme1	ENSMUSG00000030718	blue	-0.391632	-0.499237	-0.361028	-0.603097	-0.962208	0.97019	0.646612	0.161484	0.490418	-0.332713
271005	Klhdc1	ENSMUSG00000051890	blue	-0.311382	-0.164191	-0.236619	-0.763621	-0.850996	0.84922	0.779405	-0.0776816	0.177402	-0.464157
20981	Syt3	ENSMUSG00000030731	blue	-0.184964	-0.708499	-0.597474	-0.247186	-0.820772	0.833979	0.253955	0.176024	0.720427	-0.382396
11747	Anxa5	ENSMUSG00000027712	blue	-0.0545317	-0.132053	-0.443659	-0.853567	-0.92065	0.924042	0.840675	-0.297617	0.181353	-0.658991
12257	Tspo	ENSMUSG00000041736	blue	-0.566906	-0.632954	-0.405866	-0.440889	-0.950706	0.945993	0.48469	0.280003	0.631201	-0.301528
19376	Rab34	ENSMUSG00000002059	blue	-0.318473	-0.195624	-0.146888	-0.808295	-0.880518	0.891147	0.852748	0.0216107	0.176463	-0.330291
20321	Frrs1	ENSMUSG00000033386	blue	-0.264024	-0.279011	-0.26717	-0.773539	-0.925237	0.937336	0.807648	0.00225621	0.271732	-0.396225
13807	Eno2	ENSMUSG00000004267	blue	0.0393822	-0.44964	-0.496534	-0.220363	-0.579202	0.594113	0.197241	-0.00854238	0.471813	-0.419766
101604	E430018J23Rik	ENSMUSG00000078580	blue	-0.0271635	-0.00471129	-0.402005	-0.877825	-0.850331	0.84774	0.851302	-0.389281	0.0661396	-0.706137
320769	Prdx6b	ENSMUSG00000050114	blue	0.0417477	0.0454491	-0.471137	-0.849933	-0.80631	0.797409	0.808975	-0.488987	0.0410364	-0.759017
58248	1700123O20Rik	ENSMUSG00000040822	blue	-0.0548903	-0.344574	-0.700074	-0.654149	-0.954026	0.948424	0.618354	-0.283059	0.428394	-0.758182
13808	Eno3	ENSMUSG00000060600	blue	-0.605985	-0.675961	-0.295983	-0.383923	-0.903038	0.906751	0.452561	0.415734	0.642067	-0.134192
26445	Psmb2	ENSMUSG00000028837	blue	0.260758	-0.0613076	-0.735182	-0.706896	-0.787462	0.780322	0.6245	-0.608078	0.185212	-0.934462
209497	Tmem164	ENSMUSG00000047045	blue	-0.45437	-0.749983	-0.587042	-0.317938	-0.949324	0.945865	0.342445	0.247303	0.769238	-0.374859
100502829	Gm9899	ENSMUSG00000053214	blue	-0.374863	-0.584683	-0.396702	-0.512942	-0.944365	0.955973	0.554842	0.216453	0.570703	-0.312273
237339	L3mbtl3	ENSMUSG00000039089	blue	-0.435407	-0.587285	-0.514996	-0.499758	-0.981161	0.976347	0.520087	0.133842	0.610225	-0.448788
100504412	Kcnmb4os2	ENSMUSG00000085837	blue	-0.317445	-0.249738	-0.137478	-0.705108	-0.823415	0.836344	0.762418	0.0939415	0.222311	-0.215167
56744	Pf4	ENSMUSG00000029373	blue	-0.38458	-0.851703	-0.716206	-0.105662	-0.858042	0.851422	0.109896	0.251559	0.889607	-0.396939
72709	C1qtnf6	ENSMUSG00000022440	blue	-0.0871036	-0.381264	-0.572306	-0.686976	-0.97023	0.978299	0.679352	-0.150713	0.423962	-0.617644
66541	Immp1l	ENSMUSG00000042670	blue	0.195252	-0.30274	-0.794228	-0.60201	-0.86889	0.871313	0.540982	-0.415265	0.402512	-0.833741
114584	Clic1	ENSMUSG00000007041	blue	-0.402717	-0.596861	-0.474996	-0.515657	-0.981871	0.985252	0.547665	0.170584	0.603516	-0.386532
544707	Gm5779	NA	blue	-0.0308822	-0.0894948	-0.436631	-0.870367	-0.903676	0.906121	0.853039	-0.335307	0.143032	-0.678172
66589	Ube2v1	ENSMUSG00000078923	blue	0.18206	-0.0956972	-0.620137	-0.792216	-0.85795	0.860966	0.737469	-0.488353	0.183415	-0.834446
12334	Capn2	ENSMUSG00000026509	blue	-0.449797	-0.631438	-0.514946	-0.466666	-0.981805	0.978913	0.493548	0.180097	0.648051	-0.407225
15979	Ifngr1	ENSMUSG00000020009	blue	-0.238143	-0.628443	-0.723775	-0.426148	-0.969523	0.965325	0.415936	-0.00159658	0.686151	-0.58595
268482	Krt12	ENSMUSG00000020912	blue	-0.0731712	-0.111102	-0.213583	-0.854144	-0.844445	0.864629	0.877662	-0.136515	0.104702	-0.424942
75580	Zbtb4	ENSMUSG00000018750	blue	-0.447816	-0.514043	-0.346358	-0.587263	-0.963652	0.968712	0.633697	0.192991	0.503695	-0.317023
214063	Dnajc16	ENSMUSG00000040697	blue	-0.523951	-0.556494	-0.263045	-0.523902	-0.925106	0.932522	0.587705	0.310275	0.524632	-0.195205
232853	Zfp954	ENSMUSG00000062116	blue	-0.2254	-0.392378	-0.586987	-0.657233	-0.981873	0.975875	0.649162	-0.133637	0.44991	-0.628525
320078	Olfml2b	ENSMUSG00000038463	blue	0.191801	-0.478341	-0.855074	-0.394912	-0.817459	0.824015	0.338357	-0.282048	0.568701	-0.742385
13666	Eif2ak3	ENSMUSG00000031668	blue	-0.594926	-0.791963	-0.434423	-0.24884	-0.897122	0.89605	0.302566	0.425257	0.776946	-0.184362
100306954	Snora17	ENSMUSG00000077192	blue	-0.163513	-0.432356	-0.567799	-0.628062	-0.963637	0.967986	0.630354	-0.083885	0.472734	-0.553843
790912	Rab11fip4os1	ENSMUSG00000087434	blue	-0.152595	-0.489131	-0.491274	-0.488255	-0.856226	0.868656	0.509101	0.0423841	0.503729	-0.375041
75099	Lysmd4	ENSMUSG00000043831	blue	0.103544	-0.103537	-0.553775	-0.827366	-0.886223	0.890226	0.787661	-0.424488	0.176502	-0.776116
244631	Pskh1	ENSMUSG00000048310	blue	-0.134721	-0.412351	-0.582173	-0.666988	-0.983259	0.988506	0.661079	-0.123243	0.456176	-0.612564
237891	Gas2l2	ENSMUSG00000020686	blue	-0.128236	-0.696968	-0.610309	-0.122604	-0.704859	0.715927	0.115333	0.158812	0.71667	-0.378082
77579	Myh10	ENSMUSG00000020900	blue	-0.625964	-0.350237	0.0152112	-0.595799	-0.802557	0.807005	0.68373	0.342955	0.292239	-0.0308616
735267	Mir705	ENSMUSG00000076012	blue	-0.142728	-0.14447	-0.288871	-0.840533	-0.88748	0.897498	0.851271	-0.158757	0.15764	-0.514709
13363	Dhh	ENSMUSG00000023000	blue	-0.306046	-0.250981	-0.53634	-0.567676	-0.826909	0.799772	0.539422	-0.20961	0.33642	-0.657721
70257	2010107E04Rik	ENSMUSG00000021290	blue	0.302253	-0.0557085	-0.766339	-0.645308	-0.735095	0.725925	0.550762	-0.637779	0.188934	-0.962165
19240	Tmsb10	ENSMUSG00000079523	blue	-0.192222	-0.313162	-0.47291	-0.732126	-0.958389	0.960527	0.730025	-0.132114	0.349918	-0.596786
68559	Pdrg1	ENSMUSG00000027472	blue	-0.528772	-0.509221	-0.290536	-0.570875	-0.945774	0.947274	0.624049	0.240801	0.492572	-0.273044
30805	Slc22a4	ENSMUSG00000020334	blue	-0.0911418	0.0194014	-0.351132	-0.880046	-0.835008	0.828626	0.864797	-0.361464	0.0388999	-0.64373
216835	Usp43	ENSMUSG00000020905	blue	-0.584311	-0.302381	0.109042	-0.612031	-0.753085	0.765475	0.70801	0.364847	0.224955	0.0353191
69837	Pcgf1	ENSMUSG00000069678	blue	0.271485	-0.305905	-0.880998	-0.498159	-0.796769	0.794553	0.415109	-0.479284	0.427437	-0.89657
66822	Fbxo25	ENSMUSG00000038365	blue	-0.0164633	-0.314585	-0.622559	-0.712419	-0.954844	0.958947	0.689337	-0.259226	0.377629	-0.698242
102339	Cog4	ENSMUSG00000031753	blue	-0.323448	-0.605448	-0.572802	-0.492519	-0.982056	0.983858	0.509934	0.0981052	0.631163	-0.458369
56264	Cpxm1	ENSMUSG00000027408	blue	-0.185284	-0.702453	-0.255091	0.0230268	-0.493223	0.525527	0.0333443	0.46527	0.638688	0.0914075
14287	Fpgs	ENSMUSG00000009566	blue	-0.585568	-0.254264	0.236341	-0.563648	-0.648154	0.664866	0.67431	0.425826	0.155701	0.171954
231050	Galnt11	ENSMUSG00000038072	blue	0.213292	0.753851	0.387138	-0.856186	-0.119853	0.130276	0.858177	-0.490574	-0.762026	-0.211148
22248	Unc119	ENSMUSG00000002058	blue	-0.144409	-0.272855	-0.435723	-0.78289	-0.957291	0.964967	0.787273	-0.147483	0.301519	-0.569355
230582	Cyb5rl	ENSMUSG00000028621	blue	-0.109474	-0.298056	-0.322702	-0.731199	-0.889228	0.91078	0.756803	-0.0349344	0.290974	-0.408864
107321	Lpxn	ENSMUSG00000024696	blue	-0.460691	-0.685023	-0.55959	-0.396684	-0.970051	0.964906	0.419806	0.201959	0.706938	-0.408589
22376	Was	ENSMUSG00000031165	blue	-0.278015	0.00135815	-0.135413	-0.865408	-0.803886	0.801089	0.883606	-0.160901	0.0116103	-0.451349
667250	Gm12657	ENSMUSG00000016559	blue	-0.0707215	0.538093	0.232804	-0.594381	-0.125773	0.108304	0.577373	-0.366501	-0.512926	-0.277561
26362	Axl	ENSMUSG00000002602	blue	-0.0807404	-0.162214	-0.426502	-0.843523	-0.929395	0.934649	0.838235	-0.252554	0.203284	-0.620425
12919	Crhbp	ENSMUSG00000021680	blue	-0.480596	0.0135452	-0.0984958	-0.475505	-0.501877	0.466804	0.477891	-0.0863872	0.0301898	-0.337071
67458	Ergic1	ENSMUSG00000001576	blue	-0.0245507	-0.343647	-0.6366	-0.687839	-0.956879	0.961008	0.665704	-0.24013	0.406313	-0.689276
18457	Bloc1s6	ENSMUSG00000005804	blue	0.0456973	-0.134573	-0.623328	-0.775267	-0.892281	0.885831	0.727918	-0.437556	0.227336	-0.814715
100502742	1700007L15Rik	ENSMUSG00000097318	blue	0.293971	0.0645794	-0.4787	-0.832786	-0.73698	0.747804	0.790113	-0.53431	0.00785899	-0.719591
236511	Ago1	ENSMUSG00000041530	blue	-0.388507	-0.407087	-0.421647	-0.658133	-0.972126	0.967574	0.681439	0.0252189	0.430828	-0.461118
140580	Elmo1	ENSMUSG00000041112	blue	-0.0960438	-0.0418245	-0.352138	-0.890948	-0.880313	0.880243	0.881817	-0.308939	0.0871553	-0.630943
317717	Sec22a	ENSMUSG00000034473	blue	0.125563	-0.237191	-0.81488	-0.555195	-0.811657	0.797093	0.48105	-0.478106	0.36483	-0.877021
19368	Raet1a	ENSMUSG00000078452	blue	0.036751	-0.200444	-0.73807	-0.63603	-0.850868	0.834527	0.57148	-0.452286	0.31829	-0.862969
107650	Pi4kb	ENSMUSG00000038861	blue	-0.364421	-0.675542	-0.573858	-0.419519	-0.969919	0.97223	0.442092	0.171681	0.69404	-0.411044
13481	Dpm2	ENSMUSG00000026810	blue	0.0937532	-0.282481	-0.752888	-0.65657	-0.908718	0.905659	0.601102	-0.397424	0.380984	-0.837936
71416	5430425K12Rik	NA	blue	0.654528	0.198071	-0.501264	0.360884	0.383136	-0.403333	-0.493219	-0.602386	-0.0570279	-0.448664
329540	Nol4l	ENSMUSG00000061411	blue	-0.553602	-0.786412	-0.525711	-0.25435	-0.917892	0.912052	0.292413	0.344993	0.793292	-0.279085
320534	Tmem104	ENSMUSG00000045980	blue	-0.455583	-0.275962	-0.0700175	-0.724644	-0.860084	0.870011	0.790901	0.177431	0.235221	-0.191749
193286	BC049762	ENSMUSG00000045942	blue	-0.149417	-0.79807	-0.767565	-0.0920147	-0.787912	0.792051	0.0838293	0.143256	0.842263	-0.419075
66054	Cndp2	ENSMUSG00000024644	blue	-0.588155	-0.635702	-0.260918	-0.427773	-0.902462	0.908556	0.497468	0.399235	0.597039	-0.135793
16783	Lamp1	ENSMUSG00000031447	blue	-0.160177	-0.363924	-0.53236	-0.712551	-0.983002	0.987182	0.710886	-0.130302	0.40434	-0.600442
75573	Prr29	ENSMUSG00000009210	blue	-0.14524	-0.726748	-0.616755	-0.083011	-0.694325	0.704752	0.0772655	0.186735	0.745443	-0.357775
21854	Timm17a	ENSMUSG00000062580	blue	0.203969	-0.170593	-0.810529	-0.58409	-0.781648	0.768981	0.495735	-0.551024	0.302869	-0.941396
170722	Nxf7	ENSMUSG00000031410	blue	-0.380498	-0.644895	-0.667271	-0.347975	-0.924056	0.910504	0.339839	0.0750419	0.699978	-0.544807
12292	Cacna1s	ENSMUSG00000026407	blue	-0.478617	-0.642981	-0.620667	-0.24278	-0.840414	0.817472	0.247674	0.1367	0.700176	-0.423916
100043040	1110002L01Rik	ENSMUSG00000071456	blue	-0.150934	-0.216926	-0.570865	-0.7235	-0.917474	0.904178	0.695087	-0.296145	0.297472	-0.722418
20813	Srp14	ENSMUSG00000009549	blue	-0.0263604	-0.250822	-0.600748	-0.755615	-0.949298	0.949589	0.726782	-0.305352	0.319963	-0.736718
66048	Emc6	ENSMUSG00000047260	blue	-0.147487	-0.595481	-0.794378	-0.41536	-0.945972	0.939912	0.385095	-0.0965518	0.672018	-0.677876
207740	Ubald1	ENSMUSG00000039568	blue	-0.662262	-0.713443	-0.211473	-0.289588	-0.832091	0.838306	0.374663	0.531081	0.65881	0.00402946
14766	Adgrg1	ENSMUSG00000031785	blue	-0.432583	-0.715986	-0.48511	-0.355227	-0.92636	0.931976	0.397699	0.291948	0.711371	-0.273013
242736	Pramef8	ENSMUSG00000046862	blue	0.0705058	0.00468832	-0.464656	-0.86936	-0.838461	0.837794	0.837449	-0.450742	0.0679842	-0.725473
20220	Sap18	ENSMUSG00000021963	blue	0.0147939	-0.207489	-0.599986	-0.774687	-0.932385	0.932781	0.740443	-0.350549	0.281123	-0.760737
12306	Anxa2	ENSMUSG00000032231	blue	-0.312081	-0.65298	-0.704316	-0.398573	-0.968726	0.960958	0.391983	0.0448032	0.707913	-0.563658
73649	Cybrd1	ENSMUSG00000027015	blue	-0.197153	-0.597598	-0.370695	-0.375156	-0.797779	0.823807	0.415268	0.242458	0.566444	-0.216948
68799	Rgmb	ENSMUSG00000048027	blue	-0.491498	-0.118878	0.199705	-0.716302	-0.689961	0.704133	0.80486	0.246903	0.0425791	0.00591455
23789	Coro1b	ENSMUSG00000024835	blue	-0.398331	-0.500654	-0.33271	-0.598457	-0.952051	0.961929	0.646184	0.185442	0.48474	-0.304106
71361	Aifm2	ENSMUSG00000020085	blue	-0.327781	-0.589427	-0.58122	-0.514466	-0.99428	0.99418	0.526617	0.0735079	0.619902	-0.496908
16151	Ikbkg	ENSMUSG00000004221	blue	-0.287324	-0.507923	-0.635263	-0.551756	-0.986842	0.978603	0.546264	-0.0495224	0.56479	-0.597592
66241	Tmem9	ENSMUSG00000026411	blue	-0.0100486	-0.296872	-0.620444	-0.724018	-0.952449	0.955957	0.699134	-0.275659	0.361934	-0.709197
72113	Adck1	ENSMUSG00000021044	blue	-0.433277	-0.514908	-0.426737	-0.565364	-0.967182	0.965526	0.60019	0.134194	0.525972	-0.37859
69870	Polr3gl	ENSMUSG00000028104	blue	0.00644801	-0.154233	-0.522773	-0.817782	-0.916082	0.918861	0.78982	-0.343552	0.216789	-0.727975
234371	Tmem161a	ENSMUSG00000002342	blue	-0.496183	-0.713738	-0.419737	-0.368501	-0.9284	0.934391	0.419664	0.343875	0.696614	-0.231509
19881	Rom1	ENSMUSG00000071648	blue	-0.472301	-0.663246	-0.407052	-0.43156	-0.943303	0.949929	0.479595	0.298345	0.647978	-0.266873
69606	Mtfmt	ENSMUSG00000059183	blue	-0.1604	-0.392912	-0.604789	-0.649391	-0.969074	0.96725	0.631838	-0.157064	0.449919	-0.667398
14590	Ggh	ENSMUSG00000073987	blue	0.420949	-0.03154	-0.764231	-0.623059	-0.680439	0.678945	0.522823	-0.669265	0.160541	-0.956984
[truncated: 8,001 more rows]
